# Supplementary material for: Restoring cellular magnesium balance through Cyclin M4 protects against acetaminophen-induced liver damage
Source: Nat Commun. 2022 Nov 25;13:6816. doi: 10.1038/s41467-022-34262-0 (PMC9700862; doi:10.1038/s41467-022-34262-0)
Supplement: Supplementary file 4 — Supplementary Data 1 [file 41467_2022_34262_MOESM4_ESM.xlsx]

## Sheet: Sequence of primers
Gene name	Symbol	Species		Sequence
Transient receptor potential melastatin 6	Trpm6	Mus musculus	Forward	5'-GTCAAGAACAAGGAGCCCGT-3'
			Reverse	5'-CTTCTTTCACCTGAGGGCGT-3'
Transient receptor potential melastatin 7	Trpm7	Mus musculus	Forward	5'-AGGTCATGGCCCGCTTTTTA-3'
			Reverse	5'-AGGTCACTCTGCTTTGCCTC-3'
Membrane magnesium transporter 1	MMgt1	Mus musculus	Forward	5'-ATTGCTTCCCACGAGCATGA-3'
			Reverse	5'-CATCAGGCGGGGTTCCTATC-3'
Magnesium transporter subtype 1	Magt1	Mus musculus	Forward	5'-TGCAATAGCCTTCCCATGTCT-3'
			Reverse	5'-ACCACAACAAATCACCCCCA-3'
Mitochondrial RNA splicing 2	Mrs2	Mus musculus	Forward	5'-GCGACCCACATGTCTTTGAG-3'
			Reverse	5'-GTCCTCTGCTAAGCGGTAGT-3'
Cyclin M 1	Cnnm1	Mus musculus	Forward	5'-CAACGAGGGTGAAGGAGACC-3'
			Reverse	5'-CGTCGAGGATCTCCACTTG-3'
Cyclin M 2	Cnnm2	Mus musculus	Forward	5'-GCGAGGCTATCCTGGACTTC-3'
			Reverse	5'-TGTTGGAACGTTCTCCCTCG-3'
Cyclin M 3	Cnnm3	Mus musculus	Forward	5'-CTATCGTTGAGCCCGAGGAC-3'
			Reverse	5'-GGACAGCGTCCAGTTTGGTA-3'
Cyclin M 4	Cnnm4	Mus musculus	Forward	5'-GCTCGCAAGATAGAGCCCAT-3'
			Reverse	5'-GTTGACTAGCACGTTCCCCA-3'
Cyclin D1	Cyclin D1	Mus musculus	Forward	5’-TCAGTGTGACCCGGACTG-3’
			Reverse	5’-CCTTGGGGTCGACGTTCTG-3'
Cyclin A2	Cyclin A2	Mus musculus	Forward	5'-GTCCTAACGCTCCCATCTCC-3'
			Reverse	5'-TTCGGAAAGAGTGTCAGCCTC-3'
Hepatocyte Growth Factor	Hgf	Mus musculus	Forward	5’-TGCTCCTCCCTTCCCTACTC-3’
			Reverse	5’-ATGCCGGGCTGAAAGAATCA-3'
Heparin Binding EGF Like Growth Factor	Hb-egf	Mus musculus	Forward	5’-GTCTACCGTTCGTGTTCCGA-3’
			Reverse	5’-AGGACACAGGCAAACACCA-3'
Epidermal Growth Factor	Egf	Mus musculus	Forward	5’- CTGACATCAGATGGTCCCCG-3’
			Reverse	5’-TGTCAGGCGATGAACAACCA-3'
Betacellulin	Btc	Mus musculus	Forward	5’-GAGCAAACTCCCTCCTGCAT -3’
			Reverse	5’-GGTCTCTTGAATATCTTCAC-3'
Betacellulin v2	Btc2	Mus musculus	Forward	5’-TTTTACCTCCAGCAGGACCG-3’
			Reverse	5’-TGCAGACGCCGATGACTAAA-3'
Amphiregulin	Areg	Mus musculus	Forward	5’-CTGCTGGTCTTAGGCTCAGG -3’
			Reverse	5’-CCAGGTTCTCGATGTATCT-3'
Transforming Growth Factor Alpha	Tgfa	Mus musculus	Forward	5’-TCGGGAGGACCTCAGCTTTA-3’
			Reverse	5’-CACTGGGATGGTACTGGCTG-3'
Transforming Growth Factor Beta	Tgfb	Mus musculus	Forward	5’-ACTGGAGTTGTACGGCAGTG-3’
			Reverse	5’-GGGGCTGATCCCGTTGATTT-3'
Cyclin-dependent kinase inhibitor 1	P21	Mus musculus	Forward	5’-ACCATGGTCGGAACTCCATA -3’
			Reverse	5’-CATCTCAAGACAGCGGTTCA-3'
Tumor Necrosis Factor	Tnf	Mus musculus	Forward	5’-AGCCCACGTCGTAGCAAACCAC-3’
			Reverse	5’-ATCGGCTGGCACCACTAGTTGGT-3’
C-C Motif Chemokine Ligand 2	Ccl2	Mus musculus	Forward	5’-GACCCCAAGAAGGAATGGGT-3’
			Reverse	5’-ACCTTAGGGCAGATGCAGTT-3’
C-X-C Motif Chemokine	Cxcl-1	Mus musculus	Forward	5’-GGTGTCCCCAAGTAACGGAG-3’
			Reverse	5’-TTGTCAGAAGCCAGCGTTCA-3’
Activating Transcription Factor 6	Atf-6	Mus musculus	Forward	5’-CCCTGAGTCGTTGCAGTAGT-3’
			Reverse	5’-CCCTGGAGTTGCGTACAAGG-3’
DNA damage-inducible transcript 3	Chop	Mus musculus	Forward	5’-CAGGAGAACGAGCGGAAAGT-3’
			Reverse	5’-CCACTGTTCATGCTTGGTGC-3’
Spliced X-box binding protein 1	Xbp1s	Mus musculus	Forward	5’-CTGAGTCCGAATCAGGTGCAG-3’
			Reverse	5’-GTCCATGGGAAGATGTTCTGG-3’
Unspliced X-box binding protein 1	Xbp1u	Mus musculus	Forward	5’-TGGCCGGGTCTGCTGAGTCCG-3’
			Reverse	5’-GTCCATGGGAAGATGTTCTGG-3’
Immunoglobulin heavy chain-binding protein	Grp78	Mus musculus	Forward	5’-GGGTCAGGGAGAGGAGGAAT-3’
			Reverse	5’-CCAAGGTGAACACACACCCT-3’
Transient receptor potential melastatin 6	TRPM6	Homo sapiens	Forward	5’-AGTTCTCTGGTCTCCACCA-3’
			Reverse	5’-TGGCAGACTTGGCATACTGG-3’
Transient receptor potential melastatin 7	TRPM7	Homo sapiens	Forward	5’-GTTGGAAAGTATGGGGCGGA-3’
			Reverse	5’-ACATTTGGCCCACCCTCAAA-3’
Membrane magnesium transporter 1	MMGT1	Homo sapiens	Forward	5'-CGCTTTCGCCTCTTCGTTTA-3'
			Reverse	5'-GAGGGCTGCGCTATGGAG-3'
Magnesium transporter subtype 1	MAGT1	Homo sapiens	Forward	5'-CCTAAGGACAGTTTGATGGGACA-3'
			Reverse	5'-ACAACATTAAGAATGAGGGACCA-3'
Mitochondrial RNA splicing 2	MRS2	Homo sapiens	Forward	5'-AGAGCAGTGCTGGGATTGAC-3'
			Reverse	5'-GAGATCGTCAGCCAATCGGT-3'
Cyclin M 1	CNNM1	Homo sapiens	Forward	5’-TAAGCACCTTCTACACGCGG-3’
			Reverse	5’-CAGCACCTCCTCCACAACTT-3’
Cyclin M 2	CNNM2	Homo sapiens	Forward	5’-ATGATGATGACCTTCCCCGC-3’
			Reverse	5’-CGAGGTCGTTGTAGGGATCG-3’
Cyclin M 3	CNNM3	Homo sapiens	Forward	5’-TCCTGTCCCGAGAAGTGGAT-3’
			Reverse	5’-CTGGTTGACACTGGGATGCT-3’
Cyclin M 4	CNNM4	Homo sapiens	Forward	5'-GAGCTGCAACAACTCGTGTG-3'
			Reverse	5'-TCCACCTCGGTGAAGGAGAT-3'
