# Supplementary material for: Restoring cellular magnesium balance through Cyclin M4 protects against acetaminophen-induced liver damage
Source: Nat Commun. 2022 Nov 25;13:6816. doi: 10.1038/s41467-022-34262-0 (PMC9700862; doi:10.1038/s41467-022-34262-0)
Supplement: Supplementary file 6 — Source Data [file 41467_2022_34262_MOESM6_ESM.xlsx]

## Sheet: Figure 1
Figure 1A			Parameter 1	Parameter 2	Parameter 3	Parameter 4	Parameter 5	Parameter 6	Parameter 7	Parameter 8	Parameter 9	Parameter 10	Parameter 11	Parameter 12	Parameter 13	Parameter 14	Parameter 15	Parameter 16	Parameter 17	Parameter 18	Parameter 19	Parameter 20	Parameter 21	Parameter 22	Parameter 23	Parameter 24
		Ctrl	0.76	1.06	1.06	1.12
		AILI	1.51	1.32	1.22	1.46	1.33	1.22	1.25	1.19	1.3	1.45	1.48	1.04	1.38	1.25	1.33	1.25	0.88	1.3	0.99	1.25	1.45	1.4	1.48	1.41
Figure 1B			Parameter 1	Parameter 2	Parameter 3	Parameter 4
		Ctrl	1.01	1.17	0.98	1
		APAP	1.2	1.39	1.34	1.12
Figure 1C			Parameter 1	Parameter 2	Parameter 3			Parameter 1	Parameter 2	Parameter 3			Parameter 1	Parameter 2	Parameter 3			Parameter 1	Parameter 2	Parameter 3			Parameter 1	Parameter 2	Parameter 3			Parameter 1	Parameter 2	Parameter 3			Parameter 1	Parameter 2	Parameter 3			Parameter 1	Parameter 2	Parameter 3			Parameter 1	Parameter 2	Parameter 3
	CNNM1	Ctrl	1.01	1.06	0.96	CNNM2	Ctrl	0.78	0.89	1.3	CNNM3	Ctrl	1.15	0.86	0.91	CNNM4	Ctrl	1.37	0.66	0.98	TRPM6	Ctrl	0.79	1.53	0.68	TRPM7	Ctrl	1.07	0.8	1.23	MRS2	Ctrl	0.8	0.7	1.65	MMGT1	Ctrl	0.9	0.62	1.73	MMAGT1	Ctrl	0.56	1.21	1.87
		APAP 1h	0.54	0.32	0.64		APAP 1h	0.26	0.31	0.46		APAP 1h	0.88	0.95	0.34		APAP 1h	3.71	4.14	3.57		APAP 1h	0.29	0.7	0.32		APAP 1h	0.37	0.4	0.32		APAP 1h	0.78	0.82	2.84		APAP 1h	0.58	0.61	0.18		APAP 1h	0.59	2.41	1.94
		APAP 3h	0.96	1.04	0.41		APAP 3h	0.78	1.49	0.61		APAP 3h	0.66	0.85	0.64		APAP 3h	4.46	9	4.5		APAP 3h	3.54	2.32	2.05		APAP 3h	0.25	0.94	0.55		APAP 3h	2.72	2.98	1.55		APAP 3h	2.3	2.68	1.34		APAP 3h	3.36	5.89	1.17
		APAP 6h	1.16	1.67	1.73		APAP 6h	0.98	1.37	1.23		APAP 6h	0.84	2.74	0.95		APAP 6h	14.07	12.77	13.39		APAP 6h	1.12	2.51	1.56		APAP 6h	0.92	0.81	0.68		APAP 6h	1.86	2.23	2.27		APAP 6h	2.81	3.55	3.99		APAP 6h	1.44	2.29	0.52
Figure 1D			Parameter 1	Parameter 2	Parameter 3			Parameter 1	Parameter 2	Parameter 3			Parameter 1	Parameter 2	Parameter 3			Parameter 1	Parameter 2	Parameter 3			Parameter 1	Parameter 2	Parameter 3			Parameter 1	Parameter 2	Parameter 3			Parameter 1	Parameter 2	Parameter 3			Parameter 1	Parameter 2	Parameter 3			Parameter 1	Parameter 2	Parameter 3
	CNNM1	Ctrl	0.87	1.23	0.9	CNNM2	Ctrl	0.74	0.98	1.29	CNNM3	Ctrl	0.55	1.13	1.09	CNNM4	Ctrl	1.17	1.08	0.83	TRPM6	Ctrl	1.17	1.27	0.64	TRPM7	Ctrl	0.76	1.08	1.16	MRS2	Ctrl	0.77	1.2	1.03	MMGT1	Ctrl	1.45	0.87	0.68	MMAGT1	Ctrl	0.77	0.84	1.39
		APAP 1h	0.84	1.27	0.66		APAP 1h	0.67	1.38	0.8		APAP 1h	0.86	0.95	0.68		APAP 1h	1.47	1.12	0.96		APAP 1h	0.44	1.93	1.85		APAP 1h	0.83	0.79	0.76		APAP 1h	0.96	0.95	0.75		APAP 1h	0.79	0.68	0.55		APAP 1h	1.1	1.06	0.58
		APAP 3h	1.13	0.88	0.7		APAP 3h	1.37	1.6	1.84		APAP 3h	1.42	1.12	2.09		APAP 3h	7.3	5.97	5.63		APAP 3h	6.86	3.43	5.4		APAP 3h	0.98	1.03	1.22		APAP 3h	3.09	1.94	1.38		APAP 3h	0.92	1.29	0.93		APAP 3h	0.94	0.98	0.58
		APAP 6h	1.74	1.15	0.99		APAP 6h	1.43	1.33	1.43		APAP 6h	1.27	2.59	2.07		APAP 6h	6.33	7.3	8.17		APAP 6h	1.88	2.04	1.69		APAP 6h	1.08	0.83	0.96		APAP 6h	1.51	1.74	1.3		APAP 6h	0.71	0.79	0.67		APAP 6h	0.89	1	0.97
Figure 1E			Parameter 1	Parameter 2	Parameter 3	Parameter 4			Parameter 1	Parameter 2	Parameter 3	Parameter 4			Parameter 1	Parameter 2	Parameter 3	Parameter 4			Parameter 1	Parameter 2	Parameter 3	Parameter 4			Parameter 1	Parameter 2	Parameter 3	Parameter 4			Parameter 1	Parameter 2	Parameter 3	Parameter 4			Parameter 1	Parameter 2	Parameter 3	Parameter 4			Parameter 1	Parameter 2	Parameter 3	Parameter 4
	CNNM1	Ctrl	0.41	1.31	1.19		CNNM2	Ctrl	1.06	1.07	0.83		CNNM3	Ctrl	0.95	1.19	0.86		CNNM4	Ctrl	1.14	1.12	0.74		TRPM7	Ctrl	1.38	0.84	0.77		MRS2	Ctrl	1.02	1.47	0.51		MMGT1	Ctrl	1.67	0.95	0.64		MAGT1	Ctrl	1.02	1.01	0.98
		APAP 48H	0.23	0.65	0.19	0.86		APAP 1h	0.95	0.8	0.73	0.64		APAP 1h	0.67	0.73	0.73	1.18		APAP 1h	2.04	2.76	2.72	2.1		APAP 1h	0.49	0.65	1.15	0.65		APAP 1h	0.45	0.54	0.58	0.46		APAP 1h	0.57	0.97	0.57	0.79		APAP 1h	0.61	1.09	0.93	1.05
Figure 1F			Parameter 1	Parameter 2	Parameter 3	Parameter 4
		Ctrl	1.08	1.12	0.54	1.26
		APAP 24h	1.89	2.03	1.6	2.74
		APAP 48h	1.99	2.6	2.66	2.09
Figure 1G			Parameter 1	Parameter 2	Parameter 3	Parameter 4
		Ctrl	1.14	0.85	0.94
		APAP 24h	2.91	3.67	2.92	2.26
		APAP 48h	2.15	4.04	4.02	3.37
Figure 1H			Parameter 1	Parameter 2	Parameter 3
		Ctrl	0.64	0.91	1.44
		APAP 24h	7.39	7.04	5.43
		APAP 48h	2.51	2.03	2.27
Figure 1I			Parameter 1	Parameter 2	Parameter 3	Parameter 4	Parameter 5	Parameter 6	Parameter 7	Parameter 8	Parameter 9	Parameter 10	Parameter 11	Parameter 12	Parameter 13
		Ctrl	0.33	1.33	1.34
		AILI	11.89	3.89	4.55	7.89	7.35	28.51	8.08	22.99	20.65	27.96	3.57	19.4	8.23

## Sheet: Figure 2
Figure 2A			Parameter 1	Parameter 2	Parameter 3	Parameter 4
		Ctrl	1.55	0.99	0.75	0.71
		APAP+siCtrl	2.93	2.36	3.24	3.59
		APAP+siCnnm1	4.27	3.22	3.51	4.08
		APAP+siCnnm2	4.43	5.68	4.31	4.75
		APAP+siCnnm3	5.23	3.85	3.92	4.69
		APAP+siCnnm4	0.28	0.23	0.65	0.36
Figure 2B			Parameter 1	Parameter 2	Parameter 3	Parameter 4
	TUNEL	Ctrl	1.08	0.95	1.12	0.84
		APAP	13.74	13.87	12.88	15.98
		APAP+siCnnm4 #1	0	0	0	0
		APAP+siCnnm4 #2	4.79	4.42	4.17	2.43
			Parameter 1	Parameter 2	Parameter 3	Parameter 4
	mRNA	Ctrl	0.34	1.46	1.19	1.1
		APAP	2.53	3.26	2.7	2.94
		APAP+siCnnm4 #1	0.24	0.24	1.06	1.04
		APAP+siCnnm4 #2	1.72	1.65	1.42	0.37
			Parameter 1	Parameter 2	Parameter 3	Parameter 4
	Apoptosis	Ctrl	3356038	3751776	3292938	3804012
		APAP	9560000	10140000	10380000	9332632
		APAP+siCnnm4 #1	455292	428690	421727	401996
		APAP+siCnnm4 #2	4503421	4944698	5092360	4308438
			Parameter 1	Parameter 2	Parameter 3	Parameter 4
	Necrosis	Ctrl	44.08	38.41	39.28	44.29
		APAP	77.76	83.61	83.61	82.22
		APAP+siCnnm4 #1	43.6	37.14	29.47	41.48
		APAP+siCnnm4 #2	47.36	36.43	32.16	32.54
Figure 2C			Parameter 1	Parameter 2	Parameter 3	Parameter 4
	TUNEL	Ctrl	0	0	0	0
		APAP	31.05	41.38	25.79	32.34
		APAP+GalNAc#1 1nM	0	0	0	0
		APAP+GalNAc#1 10nM	0	0	0	0
		APAP+GalNAc#2 1nM	0	0	0	0
		APAP+GalNAc#2 10nM	0	0	0	0
			Parameter 1	Parameter 2	Parameter 3	Parameter 4
	mRNA	Ctrl	1.33	0.48	0.86	1.33
		APAP	2.99	1.75	2.74	2.75
		APAP+GalNAc#1 1nM	0.36	0.71	0.82	0.53
		APAP+GalNAc#1 10nM	0.69	0.46	0.6	0.8
		APAP+GalNAc#2 1nM	1.4	0.69	0.48	1.62
		APAP+GalNAc#2 10nM	0.58	0.68	0.58	0.63
			Parameter 1	Parameter 2	Parameter 3	Parameter 4
	Apoptosis	Ctrl	15170000	19300000	16750000
		APAP	74180000	87290000	63260000	64970000
		APAP+GalNAc#1 1nM	53540000	44930000	37710000	43820000
		APAP+GalNAc#2 1nM	58910000	43630000	36830000	45730000
			Parameter 1	Parameter 2	Parameter 3	Parameter 4
	Necrosis	Ctrl	8.92	10.63	27.62
		APAP	29.05	29.66	36.04	36.82
		APAP+GalNAc#1 1nM	13.84	16.02	17.47	23.71
		APAP+GalNAc#2 1nM	19.24	21.82	19.96	15.02
Figure 2D			Parameter 1	Parameter 2	Parameter 3	Parameter 4
	TUNEL	Ctrl	1.55	1.09	0.63	1.37
		APAP	7.01	5.34	7.58	7.58
		APAP+Mg2+	5.55	5.37	7.14	7.37
		APAP+Cnnm4	10.49	10.58	14.67	12.06
		APAP+Cnnm4+Mg2+	12.39	8.42	13.44	10.55
			Parameter 1	Parameter 2	Parameter 3	Parameter 4
	Apoptosis	Ctrl	17710000	16190000	17970000	16070000
		APAP	65800000	75970000	78140000	75120000
		APAP+Mg2+	68160000	78370000	94170000	69010000
		APAP+Cnnm4	80440000	94140000	94150000	66300000
		APAP+Cnnm4+Mg2+	82790000	80900000	75210000	78950000
			Parameter 1	Parameter 2	Parameter 3	Parameter 4
	Necrosis	Ctrl	40.4	41.87	47.19	47.53
		APAP	66.12	63.18	54.05
		APAP+Mg2+	36.28	63.85	62.06	49.81
		APAP+Cnnm4	76.01	61.9	55.27	73.04
		APAP+Cnnm4+Mg2+	50.89	68.74	67.62	74.07
Figure 2E			Parameter 1	Parameter 2	Parameter 3	Parameter 4
	TUNEL	Ctrl	1.29	0.92	1.5	0.64
		APAP	3.94	4.61	3.6	4.32
		APAP+Cnnm4	8.98	7.75	9.92	9.15
		APAP+Cnnm4 T495I	5.82	4.28	5.12	6.39
			Parameter 1	Parameter 2	Parameter 3	Parameter 4
	Apoptosis	Ctrl	97130000	11600000	10290000	10240000
		APAP	97130000	11600000	10290000	10240000
		APAP+Cnnm4	10890000	10450000	96080000	79860000
		APAP+Cnnm4 T495I	90940000	86540000	84500000	88460000

## Sheet: Figure 3
Figure 3A			Parameter 1	Parameter 2	Parameter 3	Parameter 4
		Ctrl	0.82	1.22	1.26	0.7
		APAP	0.74	0.75	0.81	0.79
		APAP+siCnnm4	0.72	1.11	0.88	1.13
Figure 3B			Parameter 1	Parameter 2	Parameter 3	Parameter 4
		Ctrl	606.6	584.1	758.3	466.9
		APAP	351	214	292	570
		APAP+siCnnm4	559	592	694	623
Figure 3B			Parameter 1	Parameter 2	Parameter 3	Parameter 4
		Ctrl	329.3	332.9	461.5	247.2
		APAP	219	151	184	360
		APAP+siCnnm4	368	347	408	411
Figure 3D			Parameter 1	Parameter 2	Parameter 3	Parameter 4
	1h	Ctrl	0.44	1	1.62	0.93
		APAP	3.6	1.94	2.25	2.25
		APAP+siCnnm4	1.47	1.36	1.89	0.74
	3h	Ctrl	0.91	0.77	1.31	0.99
		APAP	1.98	1.68	1.73	1.8
		APAP+siCnnm4	0.9	0.68	0.54	0.71
Figure 3D			Parameter 1	Parameter 2	Parameter 3	Parameter 4
	1h	Ctrl	0.54	1.49	0.93	1.04
		APAP	5.26	3.81	4.03	4.37
		APAP+Cnnm4	7.12	7.56	7.04	8.87
		APAP+Cnnm4 T495I	0.57	0.49	0.55	1.23
	3h	Ctrl	0.97	0.87	0.85	1.31
		APAP	3.6	3.79	4.05	4.57
		APAP+Cnnm4	7.66	5.31	5.74	7.44
		APAP+Cnnm4 T495I	1.45	1.38	1.34	1.54
Figure 3F			Parameter 1	Parameter 2	Parameter 3	Parameter 4	Parameter 5	Parameter 6	Parameter 7	Parameter 8	Parameter 9	Parameter 10	Parameter 11	Parameter 12	Parameter 13	Parameter 14	Parameter 15	Parameter 16	Parameter 17	Parameter 18	Parameter 19	Parameter 20	Parameter 21	Parameter 22	Parameter 23	Parameter 24	Parameter 25	Parameter 26	Parameter 27	Parameter 28	Parameter 29	Parameter 30	Parameter 31	Parameter 32	Parameter 33	Parameter 34	Parameter 35	Parameter 36	Parameter 37	Parameter 38	Parameter 39	Parameter 40	Parameter 41	Parameter 42	Parameter 43	Parameter 44	Parameter 45
	Mitochondrial labeling	Ctrl	19.1843	18.8034	18.5662	18.1302	17.8881	17.6615	17.499	17.2616	17.0626	16.9155	16.8181	16.7066	16.6527	16.4907	16.4257	16.2516	16.2548	16.1772	16.0898	16.0054	15.9701	15.8938	15.8337	15.8365	37.3931	12.4347	10.1948	15.8151	13.7666	11.4704	17.2671	17.1683	17.11	14.2266	17.2523	11.3756	13.7035	13.393	20.2756	14.0025	27.6005	19.4369	5.42891	24.5192	16.017
		APAP	14.8732	14.9761	14.8061	14.8456	14.8146	14.8256	14.82	14.6864	14.7894	14.6375	14.7415	14.7529	14.7518	14.7317	14.6667	14.6144	14.6537	14.6351	14.7678	14.6755	14.6157	14.6869	14.7095	14.7499	30.9029		6.96632	6.33018		4.12116	9.31858	7.21225	6.50982	12.2306	12.205	20.2242	21.3794	24.8177	12.6514	23.6395	23.7968	24.0529	24.3164	24.3015	24.5606
		APAP+siCnnm4	29.3823	29.1635	28.8324	28.6885	28.4191	28.5482	28.3017	28.2502	28.0911	28.0113	27.8681	27.8053	27.7055	27.6389	27.5979	27.5025	27.5164	27.4613	27.2888	27.348	27.2951	27.2551	27.2138	27.0586	26.7641	29.2861	18.339	29.7435	19.412	17.3951	19.2157	26.0196	23.2745	23.8205	35.6906	33.5096	27.2059	29.3134	26.8594	30.7379	16.4023	15.6092	15.4619	18.3089	14.5927
			Parameter 1	Parameter 2	Parameter 3	Parameter 4	Parameter 5	Parameter 6	Parameter 7	Parameter 8	Parameter 9	Parameter 10	Parameter 11	Parameter 12	Parameter 13	Parameter 14	Parameter 15	Parameter 16	Parameter 17	Parameter 18	Parameter 19	Parameter 20	Parameter 21	Parameter 22	Parameter 23	Parameter 24	Parameter 25	Parameter 26	Parameter 27	Parameter 28	Parameter 29	Parameter 30	Parameter 31	Parameter 32	Parameter 33	Parameter 34	Parameter 35	Parameter 36	Parameter 37	Parameter 38	Parameter 39	Parameter 40	Parameter 41	Parameter 42	Parameter 43	Parameter 44	Parameter 45
	Cytosolic labeling	Ctrl	8.82908	8.75942	8.71133	8.63344	8.58715	8.50313	8.47629	8.39596	8.34285	8.28575	8.24775	8.19231	8.13331	8.10006	8.04081	7.97064	7.95059	7.92107	7.85778	7.80139	7.75513	7.7297	7.68034	7.64514	7.60191	7.67241	8.3321	8.04937	7.96137	7.84546	8.99218	9.24026	9.03418	9.13916	9.27396	8.98421	9.41925	9.20596	8.65752	9.92287	9.78231	10.3474	9.66774	9.47359	6.80193
		APAP	9.38019	9.32901	9.26367	9.18904	9.11591	9.05803	9.01967	8.92144	8.87805	8.77588	8.72926	8.68297	8.64379	8.55751	8.49851	8.44786	8.39589	8.343	8.29612	8.23533	8.2086	8.16248	8.11479	8.08384	8.03542	8.00036	7.95303	7.91079	7.66376	8.67634	9.47114	8.20817	8.3666	10.5152	9.16231	9.23413	8.9707	7.75529	11.9566		10.815
		APAP+siCnnm4	11.048	10.888	10.7684	10.614	10.4945	10.3989	10.2522	10.1546	10.0762	9.96295	9.85081	9.75355	9.67862	9.60024	9.53872	9.4848	9.40948	9.31299	9.25896	9.20585	9.14904	9.10065	9.05748	9.57521	10.3102	8.91729	9.83453	10.9042	11.7986	12.0708	12.6802	13.7747	9.62173	12.0287	11.2266		10.389	10.827	10.035	11.0026	10.0805	10.3464	9.54229	10.3314	10.3271
Figure 3G			Parameter 1	Parameter 2	Parameter 3	Parameter 4	Parameter 5	Parameter 6	Parameter 7	Parameter 8	Parameter 9	Parameter 10	Parameter 11	Parameter 12	Parameter 13	Parameter 14	Parameter 15	Parameter 16	Parameter 17	Parameter 18	Parameter 19	Parameter 20	Parameter 21	Parameter 22	Parameter 23	Parameter 24
	Mitochondrial labeling	Ctrl	39.5161	39.4292	39.4246	39.5131	39.5535	39.8855	39.755	40.2067	40.2237	40.5444	40.7921	40.7314	40.9451	40.9281	41.1092	41.3383	41.3374	41.8425	41.7583
		APAP	22.3412	22.2985	22.4372	22.4144	22.5092	22.5894	22.6775	22.7543	22.862	22.7958	22.856	22.9475	23.0028	22.7015	19.2178	25.336	25.1723	25.2143	37.5647	29.7203	29.8676	29.5525	29.5212	29.5525
		APAP+5mM Mg2+	24.6017	24.7091	24.431	24.6083	24.6815	24.5031	24.9372	24.9633	25.0421	25.1991	25.2548	25.1444	25.409	25.2729	25.2833	25.3955	25.521	25.4393	25.5366	27.6049	27.3945	27.6049	26.7009
		APAP+20mM Mg2+	27.7216	27.8185	24.3249	24.6455	24.7501	24.5136	24.9054	24.674	24.7147	24.6889	24.6514	24.7197	24.6209	24.6465	24.5846	24.5825	24.3882	24.2785	24.3241
			Parameter 1	Parameter 2	Parameter 3	Parameter 4	Parameter 5	Parameter 6	Parameter 7	Parameter 8	Parameter 9	Parameter 10	Parameter 11	Parameter 12	Parameter 13	Parameter 14	Parameter 15	Parameter 16	Parameter 17	Parameter 18	Parameter 19	Parameter 20	Parameter 21	Parameter 22	Parameter 23	Parameter 24
	Cytosolic labeling	Ctrl	12.0486	12.1087	12.1512	12.0389	12.0578	12.0294	12.0116	12.0818	12.0894	12.1006	12.0483	12.0563	11.9878	12.0564	11.9827	12.1216	12.1179	11.323	11.2684	11.3724	11.3344	11.3065	11.3799	13.1226
		APAP	12.1243	12.0574	12.1935	12.0952	12.1165	12.1219	12.1224	12.0794	12.108	12.0954	12.0841	12.05	12.0273	12.0447	12.0119	12.0109	12.0419	12.0072	11.9897
		APAP+5mM Mg2+	12.1837	12.1686	12.1635	12.1313	12.1696	12.1904	12.1353	12.1009	12.0644	12.0447	12.0303	12.0419	11.9953	12.0043	12.0033	11.9332	11.932	11.8977	11.9068	13.3972	13.4227	13.3193	13.0361
		APAP+20mM Mg2+	12.8059	12.9804	12.4503	12.3019	12.4623	12.252	12.2904	12.0564	12.1315	11.9859	11.9296	11.799	11.8308	11.944	12.2002	11.6769	11.6229	11.5786	11.5702
Figure 3H			Parameter 1	Parameter 2	Parameter 3	Parameter 4	Parameter 5	Parameter 6	Parameter 7	Parameter 8	Parameter 9	Parameter 10	Parameter 11	Parameter 12	Parameter 13	Parameter 14	Parameter 15	Parameter 16	Parameter 17	Parameter 18	Parameter 19
	Mitochondrial labeling	Ctrl	19.8164	19.9415	19.6309	19.6797	19.974	20.1921	20.4395	20.6063	20.4145	20.2256	20.0957	20.1719	20.2142	20.2901	20.2727	20.3197	20.1217	20.1012	20.1443
		APAP	14.2183	14.1208	14.206	14.3878	14.5174	14.5251	14.5272	14.7761	14.8912	14.929	14.9714	15.1459	15.2355	15.2642	15.3279	15.3273	15.3119	15.1501	18.6083
		APAP+Cnnm4	10.8521	10.9255	11.0899	11.1135	11.2781	11.5325	11.5008	11.7171	11.7617	11.9248	12.1162	12.2692
		APAP+Cnnm4 T495I	23.2366	23.2106	23.2101	23.2345	23.3328	23.3326	23.4613	23.5581	23.5509	23.6385	23.6226	23.6829	23.6917	23.8781	23.839	23.6965	23.7241	23.686	23.6668
			Parameter 1	Parameter 2	Parameter 3	Parameter 4	Parameter 5	Parameter 6	Parameter 7	Parameter 8	Parameter 9	Parameter 10	Parameter 11	Parameter 12	Parameter 13	Parameter 14	Parameter 15	Parameter 16	Parameter 17	Parameter 18	Parameter 19	Parameter 20	Parameter 21	Parameter 22	Parameter 23	Parameter 24
	Cytosolic labeling	Ctrl	5.32234	5.31555	5.2557	5.2869	5.27037	5.24617	5.25446	5.19787	5.22569	5.20944	5.25037	5.26126	5.27477	5.23774	5.25956	5.2446	5.23105	5.20461	5.17774	5.38656	5.35234	5.34596	4.62349	4.63022
		APAP	6.31775	6.09203	6.00615	5.97726	5.94454	5.82581	5.79021	5.62542	5.49353	5.48896	5.44299	5.43684	5.38547	5.33587	5.34193	5.25907	5.24827	5.1572	5.23057	5.16517	5.17343	5.08982	5.0153	5.06546
		APAP+Cnnm4	3.90632	3.87546	3.83099	3.90009	3.87652	3.89322	3.86792	3.86649	3.81245	3.7948	3.70654	3.72597	3.668	3.65912	3.65042	3.64119	3.63618	3.61155	3.53254	3.49376	3.50515	3.47685	3.45655	3.48937
		APAP+Cnnm4 T495I	6.79601	6.65714	6.65079	6.71599	6.62936	6.57054	6.63213	6.48251	6.67974	6.64462	6.54707	6.61616	6.51479	6.43721	6.41262	6.37908	6.25611	6.30301	6.22176	6.20548	6.1935	6.17707	6.13926	5.73113

## Sheet: Figure 4
Figure 4A
			0	2.5	5	7.5	10	12.5	15	17.5	20	22.5	25	27.5	30	32.5	35	37.5	40	42.5	45	47.5	50.016	52.516	55.016	57.516	60.016	62.516	65.016	67.516	70.016	72.516	75.016	77.516	80.016	82.516	85.016	87.516	90.016	92.516	95.016	97.516	100.016	102.516	105.016	107.516	110.031	112.531	115.031
	thapsigargin	Ctrl		48.1991	47.9531	47.9317	47.885	47.8667	47.8261	47.7205	47.756	47.6169	47.5611	47.4425	47.2023	47.1101	47.0049	47.0403	45.315	49.3536	49.3147	50.4605	51.6316	53.2439	55.7403	58.9371	62.0313	65.1337	68.2405	71.9096	74.4318	76.5673	78.5585	80.4623	81.8097	83.0031	84.0722	85.178	86.0777	87.3267	88.476	89.3454	89.8496	89.7673	89.6234	89.5508	89.5073	89.0762	88.7253
		APAP		52.4601	52.7258	53.0386	53.2179	53.4467	53.5326	53.737	53.7982	54.0915	54.0589	54.1972	54.286	54.4492	54.4911	54.495	53.2933	54.6872	54.5067	54.7813	54.9751	55.283	55.2214	55.3905	56.2	56.5953	57.2912	57.7134	58.8357	60.1413	61.702	62.9938	63.8394	65.143	65.9112	66.5224	67.1669	67.6376	68.22	68.5623	68.8871	69.2568	69.6118	69.7247	69.6745	69.7734	69.793
		APAP+siCnnm4	45.9686	45.6296	45.6437	45.6593	45.6952	47.2793	46.1406	46.1829	46.0796	45.8108	46.0499	46.5415	47.0702	47.5026	47.2132	48.0557	48.656	49.8612	50.4359	50.8699	51.9536	53.1698	54.2449	56.3023	59.0849	73.1558	78.4983	83.9198	86.8419	88.6727	89.8494	91.9353	94.3807	97.3294	101.093	101.091	101.486	100.528	99.6813	98.7963	98.6076	99.1585	98.8956	97.7341	96.9582	96.7072	96.2406
			Parameter 1	Parameter 2	Parameter 3	Parameter 4	Parameter 5	Parameter 6	Parameter 7	Parameter 8	Parameter 9	Parameter 10	Parameter 11	Parameter 12	Parameter 13	Parameter 14	Parameter 15	Parameter 16	Parameter 17	Parameter 18	Parameter 19	Parameter 20	Parameter 21	Parameter 22	Parameter 23	Parameter 24	Parameter 25	Parameter 26	Parameter 27	Parameter 28	Parameter 29	Parameter 30	Parameter 31	Parameter 32	Parameter 33	Parameter 34	Parameter 35	Parameter 36	Parameter 37	Parameter 38	Parameter 39	Parameter 40	Parameter 41	Parameter 42	Parameter 43	Parameter 44	Parameter 45	Parameter 46	Parameter 47
	thapsigargin	Ctrl	0.86	0.82	0.82	0.86	0.84	0.87	0.89	0.75	0.71	0.79	1.09	1	0.7	0.79	0.89	0.7	0.7	0.88	1.17	1.05	0.97	0.74	1.37	1.4	1.28	1.25	1.1	1.29	0.87	1.56	1.28	1.44	1.28
		APAP	0.66	0.69	0.72	0.7	0.83	0.84	0.86	0.84	0.8	0.85	0.79	0.63	0.75	0.86	0.7	0.86	0.7	0.73	0.78	0.83	0.81	0.73	0.82	0.66	0.58	0.68	0.8	0.75	0.54	0.7	0.47	0.54	0.68	0.44	0.62	0.5	0.48	0.53	0.53	0.79	0.68	0.64	0.61	0.59	0.61	0.6	0.6
		APAP+siCnnm4	0.87	0.9	1.06	1.15	1.33	1.09	1.06	0.87	1	0.91	0.84	0.87	1	1.07	0.94	0.76	0.76	0.78	0.9	1.28	1.32	1.3	1.19	1.2	1.07	0.98	1.26	1.19	1.18	1.07	1.09	1.21	1.25	0.75	0.78	0.8	0.71	0.68	0.55	0.65	0.68	0.95	0.7	0.71
			0	2.5	5	7.5	10	12.5	15	17.5	20	22.5	25	27.5	30	32.5	35	37.5	40	42.5	45	47.5	50.016	52.516	55.016	57.516	60.016	62.516	65.016	67.516	70.016	72.516	75.016	77.516	80.016	82.516	85.016	87.516	90.016	92.516	95.016	97.516	100.016	102.516	105.016	107.516	110.031	112.531	115.031
	ATP	Ctrl	56.6436	56.6805	56.8525	56.9435	56.7247	56.6363	56.7567	57.0369	57.1353	57.2633	57.5836	57.6674	57.9757	58.8064	58.643	58.9476	58.8535	58.9674	59.2152	59.4162	59.7613	59.6446	59.985	60.0945	59.4658	78.4278	99.2856	99.5286	99.0741	99.5486	99.7003	100.256	99.5429	98.532	97.2889	96.1586	95.0129	93.8576	92.8132	91.6082	90.5663	89.8101	88.6755	87.6826	86.3431	85.0724	83.6232
		APAP						50.1174	50.1855	50.5135	50.3643	50.424	50.8206	50.8248	51.3419	51.3975	51.5302	51.7444	51.6158	51.6972	51.8901	52.1433	52.1347	51.6972	54.9244	64.2619	74.4057	79.7503	78.5194	77.1659	76.2471	75.2702	74.4859	73.6336	72.7655	71.9472	71.0712	69.9529	69.2733	68.407	67.0905	65.9723	64.8775	63.8464	62.6311	61.6097	60.3569	59.3055	58.1045
		APAP+siCnnm4						58.1882	57.419	56.8933	56.0945	55.3051	54.4179	53.6985	53.0612	52.514	51.7849	50.9504	55.3006	55.5194	55.9934	55.9149	52.4757	57.4031	61.5027	74.0072	83.3105	90.1835	95.1937	96.9447	96.7462	95.8673	94.6556	94.3051	92.6073	91.314	89.8738	88.1515	86.5632	84.9971	83.7208	82.3526	80.5242	78.9153	77.2204	75.7148	74.0141	72.3922	71.1203
			Parameter 1	Parameter 2	Parameter 3	Parameter 4	Parameter 5	Parameter 6	Parameter 7	Parameter 8	Parameter 9	Parameter 10	Parameter 11	Parameter 12	Parameter 13	Parameter 14	Parameter 15	Parameter 16	Parameter 17	Parameter 18	Parameter 19	Parameter 20	Parameter 21	Parameter 22	Parameter 23	Parameter 24	Parameter 25	Parameter 26	Parameter 27	Parameter 28	Parameter 29	Parameter 30	Parameter 31	Parameter 32	Parameter 33	Parameter 34	Parameter 35	Parameter 36	Parameter 37	Parameter 38	Parameter 39	Parameter 40	Parameter 41	Parameter 42	Parameter 43	Parameter 44	Parameter 45	Parameter 46	Parameter 47
	ATP	Ctrl	59.7613	59.6446	59.985	60.0945	59.4658	78.4278	99.2856	99.5286	99.0741	99.5486	99.7003	100.256	99.5429	98.532	97.2889	96.1586	95.0129	93.8576	92.8132	91.6082	90.5663	89.8101	88.6755	87.6826	86.3431	85.0724	83.6232	82.3403	81.1303	80.2515	78.8613	77.4435	76.2199	74.8914	73.6449	72.0427	70.8114	69.5984	68.7679	67.7736	66.4388	65.1942	64.301	63.3326	62.2448	60.8168	60.5326
		APAP	50.1174	50.1855	50.5135	50.3643	50.424	50.8206	50.8248	51.3419	51.3975	51.5302	51.7444	51.6158	51.6972	51.8901	52.1433	52.1347	51.6972	54.9244	64.2619	74.4057	79.7503	78.5194	77.1659	76.2471	75.2702	74.4859	73.6336	72.7655	71.9472	71.0712	69.9529	69.2733	68.407	67.0905	65.9723	64.8775	63.8464	62.6311	61.6097	60.3569	59.3055	58.1045	56.7913	55.7688	54.8158	53.6333	52.8354
		APAP+siCnnm4	52.4757	57.4031	61.5027	74.0072	83.3105	90.1835	95.1937	96.9447	96.7462	95.8673	94.6556	94.3051	92.6073	91.314	89.8738	88.1515	86.5632	84.9971	83.7208	82.3526	80.5242	78.9153	77.2204	75.7148	74.0141	72.3922	71.1203	69.6042	68.0138	66.7446	65.1574	64.0658	62.9193	61.8246	60.4958	59.3141	58.1448	57.0786	56.211	55.2458	54.2803	53.5018	52.7069	51.7772	50.9713	50.1933	49.4871
Figure 4B
			Parameter 1	Parameter 2	Parameter 3
		Ctrl	0.79	1.1	1.1
		APAP	1.28	1.26	0.97
		APAP+siCnnm4	0.65	0.64	0.87
Figure 4C
			Parameter 1	Parameter 2	Parameter 3	Parameter 4			Parameter 1	Parameter 2	Parameter 3	Parameter 4			Parameter 1	Parameter 2	Parameter 3	Parameter 4			Parameter 1	Parameter 2	Parameter 3	Parameter 4
	Atf6	Ctrl	0.99	0.84	1.15	0.87	Chop	Ctrl	1.06	0.86	1.08	0.9	Xbp1	Ctrl	1.08	0.73	0.77	0.65	Grp78	Ctrl	1.37	0.76	1	1.11
		APAP	3.61	3.15	4.78	4.77		APAP	25.23	18.24	27.67	21.62		APAP	6.18	5.82	6.79	5.23		APAP	3.32	3.27	3.47	4.66
		APAP+siCnnm4	1.18	1.05	0.79	1.08		APAP+siCnnm4	5.69	7.43	6.36	7.56		APAP+siCnnm4	3.84	3.98	3.31	3.44		APAP+siCnnm4	1.24	1.55	1.6	1.29
			Parameter 1	Parameter 2	Parameter 3	Parameter 4			Parameter 1	Parameter 2	Parameter 3	Parameter 4			Parameter 1	Parameter 2	Parameter 3	Parameter 4			Parameter 1	Parameter 2	Parameter 3	Parameter 4
	Atf6	Ctrl	1.03	1.01	1	0.98	Chop	Ctrl	1.06	0.94	1.04	0.99	Xbp1	Ctrl	0.73	0.99	1.09	1.04	Grp78	Ctrl	1.17	1.07	1.13	0.85
		APAP	1.21	1.76	1.28	1.24		APAP	5.24	5.7	4.88	4.34		APAP	5.23	5.09	5.83	5.88		APAP	2.65	1.78	2.16	1.37
		APAP+Cnnm4	4.26	3.83	3.91	3.81		APAP+Cnnm4	9.18	9.32	12.75	13.8		APAP+Cnnm4	7.8	8.52	8.64	7.96		APAP+Cnnm4	1.27	1.83	1.69	1.49
		APAP+Cnnm4 T495I	1.79	1.28	1.62	1.36		APAP+Cnnm4 T495I	6.23	6.73	7.6	7.1		APAP+Cnnm4 T495I	1.82	2.87	2.66	2.79		APAP+Cnnm4 T495I	1	0.95	0.85	1.28
Figure 4D
			Parameter 1	Parameter 2	Parameter 3	Parameter 4
		Ctrl	0.79	0.43	0.94	1.05
		APAP	2.7	2.29	2.18	1.99
		APAP+siCnnm4	0.43	0.45	0.4	0.45
Figure 4E			Parameter 1	Parameter 2	Parameter 3	Parameter 4
		Ctrl	1.24	0.84	1.17	0.67
		APAP	3.77	3.12	3.24	4.31
		APAP+Cnnm4	3.47	2.75	3.85	3.49
		APAP+Cnnm4 T495I	1.25	0.91	0.54	0.49
[truncated: 75 more columns]

## Sheet: Figura 5
Figure 5A			Parameter 1	Parameter 2	Parameter 3	Parameter 4	Parameter 5
	mRNA	Ctrl	0.88	1	1.23	1.12	0.89
		APAP	1.31	1.59	1.61	1.28	1.31
		APAP+siCnnm4	0.64	0.7	0.66	0.79	0.29
			Parameter 1	Parameter 2	Parameter 3
	Proteina	Ctrl	1.01	1.11	0.87
		APAP	2.68	2.8	3.98
		APAP+siCnnm4	1.92	0.89	1.76
Figure 5B			Parameter 1	Parameter 2	Parameter 3	Parameter 4	Parameter 5
		Ctrl	0	0	0	0	0
		APAP	24.9	12.95	16.15	13.73	16.14
		APAP+siCnnm4	5.04	11.96	8.42	2.64	5.7
Figure 5C			Parameter 1	Parameter 2	Parameter 3	Parameter 4	Parameter 5
		APAP	1.4	1	0.7	1	0.9
		APAP+siCnnm4	0.12	0.1	0.12	0.22	0.13
Figure 5D			Parameter 1	Parameter 2	Parameter 3	Parameter 4	Parameter 5
	ALT	Ctrl	243.5	33	36	92.9	59
		APAP	1378.12	1116	1223.5	1624.5	1548.4
		APAP+siCnnm4	314.5	726.5	585.8	953.5	348.5
			Parameter 1	Parameter 2	Parameter 3	Parameter 4	Parameter 5
	AST	Ctrl	280.6	87.1	77.8	133.4	88
		APAP	1079.32	753.5	959.95	1159.9	1443.9
		APAP+siCnnm4	156.7	551.5	470.6	942.3	232
Figure 5E			Parameter 1	Parameter 2	Parameter 3	Parameter 4	Parameter 5
		Ctrl	1.17	1	0.75	1.17	0.83
		APAP	384	310.25	256.4	246.35	385
		APAP+siCnnm4	44.25	65.67	47.5	28.5	46.48
Figure 5F			Parameter 1	Parameter 2	Parameter 3	Parameter 4	Parameter 5
		Ctrl	1.46	0.98	1.04	0.58	0.94
		APAP	2.71	3.11	3	2.59	2.15
		APAP+siCnnm4	0.088	0.131	0.089	0.023	0.068
Figure 5G			Parameter 1	Parameter 2	Parameter 3	Parameter 4	Parameter 5
		Ctrl	1.05	1.05	1.18	0.92	0.96
		APAP	1.18	1.12	1.34	1.4	1.3
		APAP+siCnnm4	0.74	0.98	0.77	1.04	0.93
Figure 5H			Parameter 1	Parameter 2	Parameter 3	Parameter 4
	mRNA	Ctrl	0.73	1.28	0.58	1.36
		APAP	2.25	1.6	1.7	1.48
		APAP+GalNAc	1.09	0.85	0.85	1.29
			Parameter 1	Parameter 2	Parameter 3
	proteina	Ctrl	1.18	0.87	0.94
		APAP	1.41	1.28	1.2
		APAP+GalNAc	0.62	0.87	0.69
Figure 5I			Parameter 1	Parameter 2	Parameter 3	Parameter 4
		Ctrl	0	0	0	0
		APAP	18.97	12.37	16.49	13.15
		APAP+GalNAc	8.11	6.57	8.37	8.16
Figure 5J			Parameter 1	Parameter 2	Parameter 3	Parameter 4
		APAP	1.07	1.22	0.89	0.81
		APAP+GalNAc	0.2	0.09	0.19	0.17
Figure 5K			Parameter 1	Parameter 2	Parameter 3	Parameter 4
	ALT	Ctrl	11.2	10	12	15
		APAP	877	712	850	1200
		APAP+GalNAc	350.5	343.5	373.5	334.5
			Parameter 1	Parameter 2	Parameter 3	Parameter 4
	AST	Ctrl	31	27	24	40
		APAP	563.2	475.3	680	760
		APAP+GalNAc	367	329.9	487.7	283.4
Figure 5L			Parameter 1	Parameter 2	Parameter 3	Parameter 4
		Ctrl	0.822	1.054	0.877	1.25
		APAP	3.32	4.52	2.73	2.01
		APAP+GalNAc	0.6	0.5	0.3	0.5
Figure 5M			Parameter 1	Parameter 2	Parameter 3	Parameter 4
		Ctrl	1.14	1.15	0.77	0.67
		APAP	1.57	1.42	1.22	1.11
		APAP+GalNAc	0.9	0.8	0.8	0.9

## Sheet: Figure 6
Figure 6A and Supp Figure 9 in sheet Proteomics
Figure 6B		Term	P-value
	APAP+siCtrl	positive regulation of mitochondrial membrane potential (GO:0010918)	0.00558734
		positive regulation of ATP biosynthetic process (GO:2001171)	0.00717835
		positive regulation of membrane potential (GO:0045838)	0.00717835
		ER-associated misfolded protein catabolic process (GO:0071712)	0.00876697
		positive regulation of cellular respiration (GO:1901857)	0.00876697
		endoplasmic reticulum to cytosol transport (GO:1903513)	0.0119371
		regulation of ATP biosynthetic process (GO:2001169)	0.0127281
		establishment of protein localization to endoplasmic reticulum (GO:0072599)	0.0135186
		regulation of cellular respiration (GO:0043457)	0.0135186
		retrograde protein transport, ER to cytosol (GO:0030970)	0.0135186
		cellular response to misfolded protein (GO:0071218)	0.0158863
		protein exit from endoplasmic reticulum (GO:0032527)	0.0190351
		positive regulation of ATP metabolic process (GO:1903580)	0.0260853
		regulation of mitochondrial membrane potential (GO:0051881)	0.0323122
			P-value
	APAP+siCnnm4	regulation of cell development (GO:0060284)	0.0223256
		DNA synthesis involved in DNA repair (GO:0000731)	0.023403
		regulation of cellular localization (GO:0060341)	0.0266287
		cellular defense response (GO:0006968)	0.0266287
		ISG15-protein conjugation (GO:0032020)	0.00329583
		negative regulation of type I interferon-mediated signaling pathway (GO:0060339)	0.00876697
		negative regulation of cytokine-mediated signaling pathway (GO:0001960)	0.0298446
		positive regulation of interleukin-10 production (GO:0032733)	0.0174641
		negative regulation of type I interferon-mediated signaling pathway (GO:0060339)	0.00876697
Figure 6C			Parameter 1	Parameter 2	Parameter 3	Parameter 4	Parameter 5			Parameter 1	Parameter 2	Parameter 3	Parameter 4	Parameter 5			Parameter 1	Parameter 2	Parameter 3	Parameter 4	Parameter 5			Parameter 1	Parameter 2	Parameter 3	Parameter 4	Parameter 5
	Atf6	Ctrl	0.85	1.07	1.29	0.8	0.97	Chop	Ctrl	1.14	0.74	0.7	1.04	1.28	Xbp1	Ctrl	1.17	0.93	0.5	1.1	0.72	Grp78	Ctrl	0.92	1	1.1	0.98	1.02
		APAP	1.66	1.92	2.23	1.79	1.54		APAP	2.16	1.58	1.75	2.14	1.24		APAP	2.14	2.24	2.17	2.05	2.11		APAP	2.44	2.04	1.93	1.58	2.4
		APAP+siCnnm4	1.23	1.09	1.04	0.6	1.02		APAP+siCnnm4	1.33	1.47	0.76	0.96			APAP+siCnnm4	1.91	1.68	1.66	1.77	1.84		APAP+siCnnm4	0.67	0.79	0.57	0.43	0.64
Figure 6D
			Parameter 1	Parameter 2	Parameter 3	Parameter 4
		Ctrl	1.45	0.5	0.61	1.44
		APAP	1.76	1.82	1.88	2.44
		APAP+siCnnm4	1.15	1.08	0.99	1.11
Figure 6E			Parameter 1	Parameter 2	Parameter 3	Parameter 4				Parameter 1	Parameter 2	Parameter 3	Parameter 4				Parameter 1	Parameter 2	Parameter 3	Parameter 4				Parameter 1	Parameter 2	Parameter 3	Parameter 4
	Atf6	Ctrl	1.06	0.93	0.9	1.21		Chop	Ctrl	1.04	1.01	0.88	1.18		Xbp1	Ctrl	0.91	0.98	1.16	1.03		Grp78	Ctrl	1.03	1.07	0.95	0.9
		APAP	1.45	1.73	1.21	1.05			APAP	1.51	1.24	1.16	1.49			APAP	1.21	2.03	2.69	1.43			APAP	1.08	0.87	0.89	0.78
		APAP+GalNAc	0.68	0.64	0.98	0.55			APAP+GalNAc	0.86	0.46	0.78	0.53			APAP+GalNAc	0.95	0.81	0.62	0.63			APAP+GalNAc	0.49	0.65	0.5	0.55
Figure 6F
			Parameter 1	Parameter 2	Parameter 3	Parameter 4
		Ctrl	0.66	0.81	1.18	1.34
		APAP	2.77	1.91	2.81	2.08
		APAP+siCnnm4	1.47	1.42	1.44	1.06
			Parameter 1	Parameter 2	Parameter 3
Figure 6G	Membrane	Ctrl	0.36	0.48	0.44
		APAP	0.3	0.44	0.42
	Mitochondria	Ctrl	0.07	0.063	0.12
		APAP	0.08	0.06	0.04
	ER	Ctrl	3.23	3.19	3.78
		APAP	5.57	4.87	6.06
Figure 6H			Parameter 1	Parameter 2	Parameter 3	Parameter 4
		APAP	1.08	1.45	1.26	0.46
		APAP+GalNAc	2.12	5.2	4.01	3.6
Figure 6I			Parameter 1	Parameter 2	Parameter 3	Parameter 4
		APAP	1.29	1	0.62	1.08
		APAP+GalNAc	0	0	0.002	0
Figure 6J			Parameter 1	Parameter 2	Parameter 3	Parameter 4
		APAP	1.11	1.09	1.07	0.73
		APAP+GalNAc	2.08	2.05	2.15	2.12
Figure 6K			Parameter 1	Parameter 2	Parameter 3	Parameter 4
		APAP	0.87	1.1	0.82	1.2
		APAP+GalNAc	0.005	0.01	0.008	0.001

## Sheet: Figure 7
Figure 7A			Parameter 1	Parameter 2	Parameter 3	Parameter 4	Parameter 5			Parameter 1	Parameter 2	Parameter 3	Parameter 4	Parameter 5
	Cyclin D1	Ctrl	0.93	0.81	1.18	1.17	0.85	Cyclin A2	Ctrl	0.66	0.45	1.27	1.21	1.12
		APAP	0.45	0.78	0.5	0.72	0.75		APAP	0.34	0.76	0.35	1.21	0.93
		APAP+siCnnm4	2.62	1.74	2.31	2.67	2.55		APAP+siCnnm4		2.31	0.86	1.19	2.08
Figure 7B			Parameter 1	Parameter 2	Parameter 3	Parameter 4	Parameter 5
		Ctrl	0.63	0.63	1.05	1.31	1.39
		APAP	1.74	2.61	2.79	2.35	1.39
		APAP+siCnnm4	165.94	152.2	146.55	191.29	183.45
Figure 7C			Parameter 1	Parameter 2	Parameter 3	Parameter 4	Parameter 5			Parameter 1	Parameter 2	Parameter 3	Parameter 4	Parameter 5			Parameter 1	Parameter 2	Parameter 3	Parameter 4	Parameter 5			Parameter 1	Parameter 2	Parameter 3	Parameter 4	Parameter 5			Parameter 1	Parameter 2	Parameter 3	Parameter 4	Parameter 5			Parameter 1	Parameter 2	Parameter 3	Parameter 4	Parameter 5			Parameter 1	Parameter 2	Parameter 3	Parameter 4	Parameter 5
	Hgf	APAP	0.51	1.3	0.55	1.53	0.51	Hb-egf	APAP	3.2	2.13	4.8	3.18	1.68	Egf	APAP	1.49	0.6	1.53	1.19	0.84	Btc	APAP	1.82	2.01	1.63	3.55	2.18	Btc2	APAP	2.61	1.99	3.92	2.99	2.05	Areg	APAP	0.66	1.35	1.22	2.08	1.29	Tgfa	APAP	2.17	3.72	1.86	2.07	2.009
		APAP+GalNAc	2.32	3.25	2.57	1.95	3.58		APAP+GalNAc	1.75	1.62	1.29	1.55			APAP+GalNAc	1.47	1.79	1.82	1.23	0.86		APAP+GalNAc	2.77	0.82	2.21	0.94	0.86		APAP+GalNAc	3.71	1.6	1.12	1.64	2.62		APAP+GalNAc	2.57	1.14	0.33	1.34			APAP+GalNAc	1.33	1.24	0.74	0.32	1.14
Figure 7D			Parameter 1	Parameter 2	Parameter 3	Parameter 4				Parameter 1	Parameter 2	Parameter 3	Parameter 4				Parameter 1	Parameter 2	Parameter 3	Parameter 4				Parameter 1	Parameter 2	Parameter 3	Parameter 4				Parameter 1	Parameter 2	Parameter 3	Parameter 4				Parameter 1	Parameter 2	Parameter 3	Parameter 4				Parameter 1	Parameter 2	Parameter 3	Parameter 4
	Hgf	APAP	0.22	0.15	0.85			Hb-egf	APAP	0.61	0.53	0.79			Egf	APAP	0.54	0.58	0.56	0.51		Btc	APAP	1.55	0.83	0.73	0.96		Btc2	APAP	0.66	0.5	0.35	0.68		Areg	APAP	1.13	0.28	0.42	0.61		Tgfa	APAP	0.71	0.52	0.28	0.25
		APAP+GalNAc	0.3	0.34	0.11	0.41			APAP+GalNAc	0.86	0.95	0.81	1			APAP+GalNAc	0.4	0.32	0.31	0.35			APAP+GalNAc	0.44	0.5	0.43	1.31			APAP+GalNAc	0.96	0.64	0.67	1.25			APAP+GalNAc	0.4	0.46	0.43	0.56			APAP+GalNAc	0.78	0.33	0.32	0.32
Figure 7E			Parameter 1	Parameter 2	Parameter 3	Parameter 4
		Ctrl	0.75	0.9	1.15	1.19
		APAP	0.98	0.9	1.26	1.31
		APAP+GalNAc	0.48	0.62	0.38	0.48
Figure 7F			Parameter 1	Parameter 2	Parameter 3	Parameter 4
		Ctrl	0.43	0.71	1.67	1.18
		APAP	9.09	4.29	4.8	13.49
		APAP+GalNAc	10.75	25.79	23.06	23.42
[truncated: 7 more columns]

## Sheet: Proteomics Ctrl vs APAP
				Control			APAP									APAP + CNNM4
Accession	Description	Peptides	Unique peptides	LFQ intensity 4_S1-G4_1_3780	LFQ intensity 8_S1-G8_1_3784	LFQ intensity 10_S1-G10_1_3787	LFQ intensity 1_S1-G1_1_3777	LFQ intensity 2_S1-G2_1_3778	LFQ intensity 3_S1-G3_1_3779	LFQ intensity 6_S1-G6_1_3782	LFQ intensity 12_S1-G12_1_3789	LFQ intensity 13_S1-H1_1_3790	LFQ intensity 14_S1-H2_1_3791	LFQ intensity 15_S1-H3_1_3792	LFQ intensity 16_S1-H4_1_3793	LFQ intensity 11_S1-G11_1_3788	LFQ intensity 17_S1-H5_1_3794	LFQ intensity 18_S1-H6_1_3795	LFQ intensity 19_S1-H7_1_3796	LFQ intensity 5_S1-G5_1_3781	LFQ intensity 7_S1-G7_1_3783	LFQ intensity 9_S1-G9_1_3786	C: Student's T-test Significant Control_APAP	C: Student's T-test significant	N: -Log Student's T-test p-value Control_APAP	N: Student's T-test Difference Control_APAP	N: Student's T-test Test statistic Control_APAP	pValue	Ratio APAP/Control
P27005	S10A8_MOUSE Protein S100-A8 OS=Mus musculus OX=10090 GN=S100a8 PE=1 SV=3	2	2	12.4903	13.7128	12.3142	19.1235	17.8682	19.6854	18.1307	18.4095	18.6058	16.7528	17.2828	17.803	18.863	16.1148	16.9076	19.534	17.247	18.9543	20.7645	+	Control_APAP	5.45934	-5.34557	-9.17687	3.47264e-06	40.6609
Q8CG16	C1RA_MOUSE Complement C1r-A subcomponent OS=Mus musculus OX=10090 GN=C1ra PE=1 SV=1;sp	4	4	12.6938	17.3678	12.5741	17.2973	18.28	13.8348	20.1388	17.8402	21.2275	18.8627	19.3516	19.879	19.1028	18.1894	20.1127	19.1301	17.9331	19.5828	18.1443	+	Control_APAP	1.76275	-4.31168	-2.84938	0.0172683	19.8584
P29788	VTNC_MOUSE Vitronectin OS=Mus musculus OX=10090 GN=Vtn PE=1 SV=2	15	15	12.7156	15.6046	14.085	18.9045	18.9999	18.3867	18.9094	17.1643	20.1655	17.6117	16.6802	18.5669	16.8991	17.7996	19.1544	19.1411	13.0226	20.2882	20.4978	+	Control_APAP	3.59265	-4.24152	-5.51742	0.000255476	18.9158
Q61646	HPT_MOUSE Haptoglobin OS=Mus musculus OX=10090 GN=Hp PE=1 SV=1	12	12	15.551	16.2017	14.1793	18.6122	19.6192	20.8175	20.6192	18.4945	19.958	18.6207	18.8732	20.1143	18.7734	18.9434	19.8727	20.5222	17.0934	19.8901	20.2177	+	Control_APAP	4.31643	-4.21476	-6.78553	4.82581e-05	18.5682
P12246	SAMP_MOUSE Serum amyloid P-component OS=Mus musculus OX=10090 GN=Apcs PE=1 SV=2	4	4	13.9489	12.9755	13.5892	18.506	17.079	17.8189	17.7893	17.1658	18.6646	16.6632	17.1088	18.39	17.9316	19.0609	17.4886	18.2165	16.7903	19.0143	18.4315	+	Control_APAP	5.46671	-4.18275	-9.19412	3.41421e-06	18.1607
Q06890	CLUS_MOUSE Clusterin OS=Mus musculus OX=10090 GN=Clu PE=1 SV=1	17	17	13.9004	13.7286	14.0732	19.3973	17.4117	18.7894	17.2612	16.8918	19.9029	17.6682	16.4252	17.8059	16.4953	16.2274	17.0657	19.1949	15.1309	19.8059	20.4221	+	Control_APAP	3.76007	-4.04968	-5.79663	0.000173752	16.5606
P31725	S10A9_MOUSE Protein S100-A9 OS=Mus musculus OX=10090 GN=S100a9 PE=1 SV=3	4	4	13.922	14.5268	14.7155	20.0332	18.4888	20.51	19.1029	13.032	19.3941	17.8751	18.2888	18.4682	19.6407	17.5834	17.9086	20.587	18.1677	20.15	21.379	+	Control_APAP	1.91223	-3.96669	-3.05058	0.0122397	15.6348
Q8K1X1	WDR11_MOUSE WD repeat-containing protein 11 OS=Mus musculus OX=10090 GN=Wdr11 PE=1 SV=1	2	2	13.2303	12.9185	12.3725	14.0268	15.7306	15.5171	19.0186	16.98	17.065	17.3703	12.7861	19.0773	12.22	13.491	13.9548	20.0663	13.7542	18.4026	15.0144	+	Control_APAP	1.73337	-3.55641	-2.80993	0.0184769	11.7648
O08692	NGP_MOUSE Neutrophilic granule protein OS=Mus musculus OX=10090 GN=Ngp PE=1 SV=1	5	5	13.4216	13.6489	12.561	18.7546	17.296	15.2915	12.977	18.2574	18.3083	16.7465	16.3275	16.1578	18.2607	17.1367	15.9687	16.1348	15.5098	17.7949	19.3696	+	Control_APAP	2.01911	-3.4691	-3.19519	0.00956952	11.074
P06909	CFAH_MOUSE Complement factor H OS=Mus musculus OX=10090 GN=Cfh PE=1 SV=2	26	26	14.486	11.9462	15.6361	18.8161	16.7309	17.7951	18.0921	15.5458	19.1729	17.5202	15.8563	17.8906	17.2824	16.3294	17.548	18.2314	12.9512	19.6471	18.5359	+	Control_APAP	2.41409	-3.46833	-3.73883	0.00385398	11.0681
O35744	CHIL3_MOUSE Chitinase-like protein 3 OS=Mus musculus OX=10090 GN=Chil3 PE=1 SV=2	10	10	14.3325	16.597	14.3684	19.5517	17.8659	19.5361	18.4706	18.3857	18.9957	17.3866	17.6602	17.8092	18.9803	17.2094	17.1922	18.5499	18.031	19.45	19.3899	+	Control_APAP	3.49951	-3.30759	-5.36542	0.000316585	9.90111
Q8VC19	HEM1_MOUSE 5-aminolevulinate synthase, nonspecific, mitochondrial OS=Mus musculus OX=10090 GN=Alas1 PE=1 SV=2	8	6	12.1733	12.7928	10.6839	16.3311	14.1692	14.2386	14.8871	14.9767	15.2029	13.6912	17.1359	15.6945	11.2236	13.7853	15.7561	14.7441	13.126	16.3629	14.6044	+	Control_APAP	2.92054	-3.26415	-4.4682	0.00120077	9.60743
Q8BTM8	FLNA_MOUSE Filamin-A OS=Mus musculus OX=10090 GN=Flna PE=1 SV=5	62	60	14.0878	14.3456	14.5909	19.0605	16.4474	17.93	18.0334	16.5336	19.0553	17.4002	15.841	17.4741	17.9194	12.7093	17.4949	18.4926	17.2113	18.5415	18.0015	+	Control_APAP	3.09193	-3.18918	-4.72586	0.000809226	9.12092
P50543	S10AB_MOUSE Protein S100-A11 OS=Mus musculus OX=10090 GN=S100a11 PE=1 SV=1	2	2	14.5818	12.422	14.4053	18.1577	16.866	17.929	17.4019	16.7261	17.2601	15.6849	16.0449	16.4046	17.5241	13.9538	15.445	17.2608	17.2609	17.6792	17.2638	+	Control_APAP	3.36308	-3.13867	-5.14683	0.000433431	8.80712
Q61166	MARE1_MOUSE Microtubule-associated protein RP/EB family member 1 OS=Mus musculus OX=10090 GN=Mapre1 PE=1 SV=3	7	7	12.155	12.3717	14.6344	15.0018	14.6541	15.1286	18.45	14.7256	16.7713	16.6127	15.8462	17.8575	15.3748	16.9994	17.2002	16.6531	14.6133	17.0906	16.4198	+	Control_APAP	2.10201	-3.06271	-3.30795	0.0079066	8.35541
A6X935	ITIH4_MOUSE Inter alpha-trypsin inhibitor, heavy chain 4 OS=Mus musculus OX=10090 GN=Itih4 PE=1 SV=2	26	26	14.7679	15.7811	14.2773	18.1933	18.3923	17.9462	18.1496	16.6866	18.7686	17.1988	16.7128	18.4702	17.6616	17.7881	18.0933	18.6852	17.2048	19.4299	18.1763	+	Control_APAP	3.64878	-2.89331	-5.61015	0.000224502	7.42973
P10107	ANXA1_MOUSE Annexin A1 OS=Mus musculus OX=10090 GN=Anxa1 PE=1 SV=2	13	13	12.8838	13.4122	13.6221	17.6277	15.3444	17.0592	16.5256	16.0347	17.3791	14.992	14.3357	15.6352	16.7461	12.9539	15.5421	17.1583	16.0414	17.6706	16.6754	+	Control_APAP	2.66659	-2.79774	-4.09703	0.00215482	6.9535
Q8BH61	F13A_MOUSE Coagulation factor XIII A chain OS=Mus musculus OX=10090 GN=F13a1 PE=1 SV=3	11	11	11.3618	13.4209	12.8788	17.9685	14.4059	15.3135	15.0669	14.2303	17.3574	15.3015	13.6193	14.4372	16.0783	13.6728	14.4013	16.5813	16.3542	17.0808	16.3322	+	Control_APAP	1.85465	-2.74625	-2.97296	0.0139749	6.70971
P22599	A1AT2_MOUSE Alpha-1-antitrypsin 1-2 OS=Mus musculus OX=10090 GN=Serpina1b PE=1 SV=2	17	6	12.736	15.6869	13.002	16.8621	16.1624	16.3655	16.4101	15.7787	17.9222	16.6727	15.7146	16.8075	14.3683	15.3058	17.6115	17.3425	14.9353	17.4505	17.042	+	Control_APAP	2.81952	-2.71343	-4.31911	0.00151524	6.55879
Q8VI94	OASL1_MOUSE 2-5-oligoadenylate synthase-like protein 1 OS=Mus musculus OX=10090 GN=Oasl1 PE=2 SV=1	6	6	13.9884	13.0386	12.0988	15.7135	16.3273	13.8135	16.2296	15.1548	16.2951	15.6813	15.1271	17.1308	17.1097	12.4329	16.7737	15.8715	16.9272	16.3661	15.4547	+	Control_APAP	2.75387	-2.67728	-4.22326	0.0017625	6.39649
P01864	GCAB_MOUSE Ig gamma-2A chain C region secreted form OS=Mus musculus OX=10090 PE=1 SV=1;sp	2	1	12.5285	15.1845	13.0595	16.5728	14.4479	18.6158	18.135	13.4015	17.1953	16.6007	13.3868	17.9187	13.3076	15.0678	12.8404	17.2559	16.4748	18.6861	14.8064			1.19835	-2.66188	-2.08806	0.0633359	6.32857
Q64464	CP3AD_MOUSE Cytochrome P450 3A13 OS=Mus musculus OX=10090 GN=Cyp3a13 PE=1 SV=1	15	15	15.4545	13.8867	16.0464	17.8406	17.8538	16.5165	18.3573	17.587	17.633	18.2817	18.4768	17.4353	18.3639	13.9607	17.7846	17.4305	17.8223	17.7085	17.1506	+	Control_APAP	3.53951	-2.64657	-5.43041	0.000288729	6.26177
P84244	H33_MOUSE Histone H3.3 OS=Mus musculus OX=10090 GN=H3-3a PE=1 SV=2;sp	6	1	12.6165	14.1164	17.3227	18.6004	16.73	17.6878	17.1959	17.0904	16.4501	16.4193	17.8458	17.4947	17.7733	13.1056	13.784	13.5482	17.3761	17.3447	13.3754	+	Control_APAP	1.95949	-2.59414	-3.11442	0.0109777	6.03829
P49182	HEP2_MOUSE Heparin cofactor 2 OS=Mus musculus OX=10090 GN=Serpind1 PE=1 SV=1	3	3	14.2069	13.8826	12.5256	17.0639	15.8642	15.8059	16.0049	15.9199	17.4042	15.6635	14.9114	16.0542	17.1172	13.1204	15.4919	15.0771	15.4066	15.4177	16.0108	+	Control_APAP	3.21424	-2.53856	-4.91364	0.000610604	5.81009
Q9D8Y0	EFHD2_MOUSE EF-hand domain-containing protein D2 OS=Mus musculus OX=10090 GN=Efhd2 PE=1 SV=1	7	7	12.0867	13.7667	12.7766	15.2492	15.4481	13.9427	16.8013	14.9649	15.4668	15.6912	14.1049	16.4462	15.6597	12.8286	14.7613	15.0202	13.275	14.8187	15.7175	+	Control_APAP	2.601	-2.46949	-4.00302	0.00250611	5.53848
P13634	CAH1_MOUSE Carbonic anhydrase 1 OS=Mus musculus OX=10090 GN=Ca1 PE=1 SV=4	10	10	16.835	14.5891	12.4157	17.8266	16.338	18.5342	16.1421	16.6481	18.6778	17.5215	15.4608	16.1896	16.9254	17.6291	16.6221	18.3989	12.3636	17.3229	18.632	+	Control_APAP	1.54602	-2.42437	-2.55856	0.0284433	5.36795
Q91WK5	GCSH_MOUSE Glycine cleavage system H protein, mitochondrial OS=Mus musculus OX=10090 GN=Gcsh PE=1 SV=2	2	2	12.068	12.6387	16.5568	15.1498	12.1195	16.024	17.3768	16.8088	16.8065	17.4127	16.9379	16.1521	15.5555	16.6412	16.2737	16.7429	16.5924	18.0988	12.6429			1.06583	-2.33306	-1.90483	0.085935	5.03873
P47964	RL36_MOUSE 60S ribosomal protein L36 OS=Mus musculus OX=10090 GN=Rpl36 PE=1 SV=2	2	2	13.0622	13.1424	12.9196	13.3809	15.6292	13.6204	17.0889	13.933	16.6217	16.9158	13.1985	17.9637	17.0819	12.9441	15.7553	16.24	18.247	17.4986	16.4955			1.21249	-2.33106	-2.10743	0.061307	5.03175
P67984	RL22_MOUSE 60S ribosomal protein L22 OS=Mus musculus OX=10090 GN=Rpl22 PE=1 SV=2	4	4	11.9196	14.4429	15.9998	16.8036	18.2747	15.8791	14.1349	17.9926	16.4497	16.6365	14.6266	16.9939	16.7856	15.7513	14.5904	14.9606	16.5299	15.9654	18.4078	+	Control_APAP	1.31275	-2.30053	-2.24404	0.0486687	4.92639
O89086	RBM3_MOUSE RNA-binding protein 3 OS=Mus musculus OX=10090 GN=Rbm3 PE=1 SV=1	5	5	13.6106	13.5035	12.2231	12.9377	17.1746	17.7603	16.9415	12.5241	15.2746	14.6347	15.7071	15.7017	12.6705	14.291	16.4307	17.7066	13.4754	15.6518	16.526			1.19124	-2.29383	-2.0783	0.0643813	4.90356
Q8K0E8	FIBB_MOUSE Fibrinogen beta chain OS=Mus musculus OX=10090 GN=Fgb PE=1 SV=1	41	41	17.5872	17.1406	16.5236	21.4582	19.2237	20.211	18.5809	18.8085	21.2842	18.6614	17.42	18.584	18.4297	19.5703	18.0461	20.4014	17.4184	22.3468	22.1715	+	Control_APAP	1.70346	-2.27529	-2.76979	0.0197943	4.84095
Q9QUM0	ITA2B_MOUSE Integrin alpha-IIb OS=Mus musculus OX=10090 GN=Itga2b PE=1 SV=2	8	8	12.1063	12.7673	13.3082	16.9567	14.1986	17.3814	14.9436	13.4014	17.1561	14.4293	14.1319	12.3336	15.0721	12.8319	13.8357	16.8557	14.6592	17.9451	16.6331			1.20465	-2.26526	-2.09669	0.0624238	4.80741
P06684	CO5_MOUSE Complement C5 OS=Mus musculus OX=10090 GN=C5 PE=1 SV=2	10	9	13.4965	13.0445	13.6454	17.3186	15.7701	16.6837	15.803	14.285	16.7477	15.123	14.0395	15.1175	16.1598	13.7838	16.1033	15.1599	15.3975	17.2297	16.5483	+	Control_APAP	2.12321	-2.25873	-3.33688	0.00752991	4.7857
Q61147	CERU_MOUSE Ceruloplasmin OS=Mus musculus OX=10090 GN=Cp PE=1 SV=2	43	43	15.5877	15.5474	14.4995	17.7438	17.6524	18.0764	18.0546	16.1449	18.51	17.4389	15.9562	17.654	17.9969	14.8667	18.2075	18.117	17.8569	18.2772	18.096	+	Control_APAP	2.68655	-2.2586	-4.12577	0.00205802	4.78527
Q71KU9	FGL1_MOUSE Fibrinogen-like protein 1 OS=Mus musculus OX=10090 GN=Fgl1 PE=1 SV=2	5	5	13.9744	13.4848	12.8048	16.3264	15.0772	16.5744	15.8964	14.8755	16.2653	14.5018	15.5632	16.0041	15.212	12.8659	15.5298	16.1725	15.4942	17.2864	16.8405	+	Control_APAP	3.18878	-2.25472	-4.87427	0.000647471	4.77242
Q61703	ITIH2_MOUSE Inter-alpha-trypsin inhibitor heavy chain H2 OS=Mus musculus OX=10090 GN=Itih2 PE=1 SV=1	15	15	16.1836	13.2711	14.8102	17.8188	16.9471	17.572	16.6893	16.615	17.2876	16.3571	16.843	16.8531	16.8182	14.3594	17.0825	16.6375	16.4402	17.6185	17.1692	+	Control_APAP	2.82816	-2.24314	-4.33178	0.00148539	4.73426
P06728	APOA4_MOUSE Apolipoprotein A-IV OS=Mus musculus OX=10090 GN=Apoa4 PE=1 SV=3	26	26	15.7218	16.7021	16.5379	19.0806	18.8831	17.3885	18.158	18.349	19.1406	17.9385	18.263	19.6461	17.6417	18.315	18.685	18.6224	16.899	19.9708	19.1685	+	Control_APAP	3.24654	-2.21801	-4.96379	0.000566839	4.65251
Q9D3D9	ATPD_MOUSE ATP synthase subunit delta, mitochondrial OS=Mus musculus OX=10090 GN=Atp5f1d PE=1 SV=1	3	3	13.0799	18.8505	12.4741	13.6652	12.722	14.5894	19.2082	17.4152	18.9358	19.2168	18.1095	18.8884	13.4749	15.2742	19.622	19.183	14.5396	19.0755	18.8963			0.565152	-2.17078	-1.16211	0.272175	4.50267
Q62433	NDRG1_MOUSE Protein NDRG1 OS=Mus musculus OX=10090 GN=Ndrg1 PE=1 SV=1	5	5	13.4972	12.2687	12.3209	15.7591	12.9534	13.2846	16.1424	13.6879	18.184	15.895	13.1317	14.6792	13.458	15.2113	15.2798	16.7152	13.2755	16.6751	15.9213			1.14104	-2.16187	-2.0092	0.0722703	4.47495
P61620	S61A1_MOUSE Protein transport protein Sec61 subunit alpha isoform 1 OS=Mus musculus OX=10090 GN=Sec61a1 PE=1 SV=2	4	4	16.742	13.4697	12.2678	17.0676	17.0828	12.5384	17.4555	12.8598	16.685	17.559	18.0352	17.2971	17.6762	12.3637	18.1441	17.9877	17.7523	17.6321	16.1364			0.786642	-2.12684	-1.5042	0.16344	4.3676
Q62095	DDX3Y_MOUSE ATP-dependent RNA helicase DDX3Y OS=Mus musculus OX=10090 GN=Ddx3y PE=1 SV=2	22	4	13.5153	13.6273	12.4837	16.9573	13.6813	13.9292	15.8765	14.9003	15.9517	15.887	14.4251	16.1357	14.579	13.4341	16.0309	15.0901	15.4454	17.5027	15.1813	+	Control_APAP	1.89719	-2.09612	-3.03028	0.012671	4.27558
Q9JIY7	NAT8_MOUSE N-acetyltransferase 8 OS=Mus musculus OX=10090 GN=Nat8 PE=1 SV=1	3	1	12.7087	12.0227	12.1515	14.9071	13.982	12.2694	14.3061	15.312	14.8708	15.4544	13.3795	14.8348	15.5084	14.8886	14.391	14.2715	14.6516	14.7476	14.2393	+	Control_APAP	2.13179	-2.07414	-3.34861	0.00738261	4.21093
P70290	EM55_MOUSE 55 kDa erythrocyte membrane protein OS=Mus musculus OX=10090 GN=Mpp1 PE=1 SV=1	7	7	13.8209	12.9731	13.8064	16.1682	15.6423	15.54	15.2631	15.3531	16.2025	15.3759	14.984	15.9323	15.8513	15.153	15.7006	15.9827	14.8881	15.8583	16.3989	+	Control_APAP	4.52301	-2.07335	-7.1792	2.99909e-05	4.20863
Q5U458	DJC11_MOUSE DnaJ homolog subfamily C member 11 OS=Mus musculus OX=10090 GN=Dnajc11 PE=1 SV=2	8	8	17.135	14.4997	14.7186	18.7733	17.3917	18.1164	17.3116	16.876	17.2773	16.7171	17.4958	17.6961	16.6587	15.9802	17.4717	17.7265	17.4856	17.6788	17.0307	+	Control_APAP	2.31409	-2.06616	-3.59951	0.00485188	4.18771
O09158	CP3AP_MOUSE Cytochrome P450 3A25 OS=Mus musculus OX=10090 GN=Cyp3a25 PE=1 SV=1	3	3	12.4934	13.1726	12.7653	14.6989	13.4417	14.8956	15.4361	14.6977	14.8884	14.9537	16.3839	14.2046	14.6534	12.7984	16.8147	14.1808	15.4304	15.6017	15.0282	+	Control_APAP	2.70743	-2.03406	-4.15592	0.00196142	4.09556
P11276	FINC_MOUSE Fibronectin OS=Mus musculus OX=10090 GN=Fn1 PE=1 SV=4	88	88	17.4425	16.673	17.4431	20.602	19.0672	19.2564	18.9728	19.0696	20.3302	18.7717	17.9011	18.6864	19.4363	18.0356	18.7411	19.1032	18.7415	20.9197	20.3322	+	Control_APAP	2.53924	-1.99797	-3.91513	0.00288908	3.99438
Q923B6	STEA4_MOUSE Metalloreductase STEAP4 OS=Mus musculus OX=10090 GN=Steap4 PE=1 SV=1	12	12	16.4119	12.7183	16.4099	17.1302	18.4523	17.3641	17.3527	16.8598	16.7031	16.4714	16.2408	17.8485	18.1447	17.1866	17.6505	16.7269	17.8931	16.8623	17.4827	+	Control_APAP	1.58373	-1.97808	-2.60917	0.0260777	3.93968
Q8C7G5	APOA5_MOUSE Apolipoprotein A-V OS=Mus musculus OX=10090 GN=Apoa5 PE=1 SV=1	7	7	13.2917	10.9683	13.7524	16.2085	13.5013	16.0024	14.5937	13.6956	15.9632	12.098	15.07	14.6989	11.4454	14.7509	14.9279	15.3731	13.3236	17.2474	16.1357			1.22999	-1.97713	-2.13136	0.0588857	3.93709
P20918	PLMN_MOUSE Plasminogen OS=Mus musculus OX=10090 GN=Plg PE=1 SV=3	34	34	16.0001	15.7714	15.6959	18.8007	17.3558	18.5591	17.6645	15.4945	19.2076	17.6986	16.8869	18.4395	16.8982	16.0217	17.4916	19.0532	15.9778	19.6108	18.8735	+	Control_APAP	1.79644	-1.96723	-2.89465	0.0159794	3.91017
P97450	ATP5J_MOUSE ATP synthase-coupling factor 6, mitochondrial OS=Mus musculus OX=10090 GN=Atp5pf PE=1 SV=1	4	4	15.3872	14.2807	14.7041	15.0463	16.382	17.362	16.7838	17.5135	16.6098	16.9804	17.4249	16.6374	14.5951	17.5198	13.371	17.9143	15.8468	16.497	17.4354	+	Control_APAP	2.66077	-1.95821	-4.08866	0.00218389	3.8858
Q9R0P5	DEST_MOUSE Destrin OS=Mus musculus OX=10090 GN=Dstn PE=1 SV=3	11	10	17.2076	15.5834	16.01	19.0911	18.7029	19.2787	18.6464	18.3897	18.2003	17.8656	16.286	17.5571	17.7625	17.1118	17.8906	19.3263	16.4792	18.2097	18.5455	+	Control_APAP	2.07608	-1.95717	-3.27262	0.00839305	3.883
Q61599	GDIR2_MOUSE Rho GDP-dissociation inhibitor 2 OS=Mus musculus OX=10090 GN=Arhgdib PE=1 SV=3	7	7	14.9839	13.5849	15.3045	17.274	16.9186	16.6524	16.2615	17.3301	16.7519	16.1366	15.8192	15.9191	17.2264	13.4826	14.7703	16.6807	16.7353	17.2325	17.8054	+	Control_APAP	2.94075	-1.93817	-4.49827	0.00114617	3.83219
Q9DCT8	CRIP2_MOUSE Cysteine-rich protein 2 OS=Mus musculus OX=10090 GN=Crip2 PE=1 SV=1	4	4	12.694	13.0321	11.7251	15.5085	11.9906	13.2619	16.8951	15.1505	14.69	13.718	13.2812	15.2085	13.6644	13.311	15.2555	13.479	13.9168	14.8903	14.7368			1.22648	-1.92786	-2.12656	0.0593636	3.8049
Q8R1B4	EIF3C_MOUSE Eukaryotic translation initiation factor 3 subunit C OS=Mus musculus OX=10090 GN=Eif3c PE=1 SV=1	15	15	12.9448	16.4643	14.3537	16.5679	16.2674	14.5086	18.6953	14.8773	16.26	17.7621	15.7971	17.7916	14.7964	12.8611	18.9697	17.4314	15.2989	16.0546	16.5186			1.10298	-1.91544	-1.95652	0.0788896	3.77229
P61750	ARF4_MOUSE ADP-ribosylation factor 4 OS=Mus musculus OX=10090 GN=Arf4 PE=1 SV=2	10	4	14.521	13.3806	14.3367	16.9939	15.6644	16.181	16.244	14.1274	16.4919	15.9281	15.6933	16.2024	16.1084	15.5084	14.9663	15.4975	15.7852	16.6618	16.6634	+	Control_APAP	2.36996	-1.86794	-3.67718	0.00426619	3.65011
P52480	KPYM_MOUSE Pyruvate kinase PKM OS=Mus musculus OX=10090 GN=Pkm PE=1 SV=4	23	21	16.0543	15.9036	16.0185	19.0021	17.7505	18.392	17.7249	17.6271	18.5292	17.2394	16.7564	17.6948	18.18	14.6168	17.3107	18.0576	18.3031	18.2937	18.4063	+	Control_APAP	2.98293	-1.86524	-4.56129	0.00104009	3.64329
P20852	CP2A5_MOUSE Cytochrome P450 2A5 OS=Mus musculus OX=10090 GN=Cyp2a5 PE=2 SV=1;sp	13	9	13.7606	12.6623	14.6821	15.9595	13.7266	15.2739	15.4701	15.2349	15.4324	16.0016	17.7297	15.2057	14.874	15.5877	14.9665	15.9081	17.0678	15.1026	13.8314	+	Control_APAP	1.63705	-1.85772	-2.6807	0.0230648	3.62434
Q9JJH1	RNAS4_MOUSE Ribonuclease 4 OS=Mus musculus OX=10090 GN=Rnase4 PE=1 SV=1	2	2	12.3762	12.2369	11.6076	14.3744	14.6572	13.3533	14.9181	12.3917	13.7548	14.1057	13.2471	14.4511	13.1035	12.5557	14.3535	14.6754	12.7823	13.6926	13.2875	+	Control_APAP	2.39835	-1.84347	-3.71681	0.00399623	3.58872
P10493	NID1_MOUSE Nidogen-1 OS=Mus musculus OX=10090 GN=Nid1 PE=1 SV=2	5	5	12.8349	13.663	11.5911	17.7261	13.2949	15.389	14.5005	13.3772	15.8748	12.8783	13.0168	14.7838	14.702	14.0761	13.2798	14.6198	15.5745	16.1348	15.0719			1.00994	-1.84157	-1.82648	0.0977372	3.584
P29699	FETUA_MOUSE Alpha-2-HS-glycoprotein OS=Mus musculus OX=10090 GN=Ahsg PE=1 SV=1	10	10	17.028	18.3138	16.2899	18.74	17.7008	20.2326	19.306	18.4332	20.127	19.2495	18.3403	19.1455	18.0717	13.1415	19.8249	19.7364	17.2889	19.8952	19.344	+	Control_APAP	1.9769	-1.81995	-3.13798	0.0105463	3.53069
Q62351	TFR1_MOUSE Transferrin receptor protein 1 OS=Mus musculus OX=10090 GN=Tfrc PE=1 SV=1	7	7	14.9065	13.2028	15.0234	15.7665	15.97	16.4259	15.6948	15.597	16.4049	16.6165	16.2138	16.7236	16.1747	15.025	16.3172	16.4029	16.0676	16.8006	17.2261	+	Control_APAP	2.96688	-1.77946	-4.53726	0.00107924	3.43298
Q91WP6	SPA3N_MOUSE Serine protease inhibitor A3N OS=Mus musculus OX=10090 GN=Serpina3n PE=1 SV=1	15	12	17.3809	17.4526	17.66	19.983	19.7181	19.271	19.2278	18.9483	20.1407	18.3516	18.2387	19.3986	19.5971	20.5344	19.3157	19.8658	19.223	20.4393	19.613	+	Control_APAP	2.89342	-1.75528	-4.42798	0.00127814	3.37592
Q9JKF1	IQGA1_MOUSE Ras GTPase-activating-like protein IQGAP1 OS=Mus musculus OX=10090 GN=Iqgap1 PE=1 SV=2	12	11	13.6452	14.4751	13.574	16.0575	15.4114	16.5643	15.9084	14.8707	16.0947	15.2576	14.53	16.1656	15.8948	15.4615	15.812	16.4044	16.5336	15.8226	14.6326	+	Control_APAP	2.67086	-1.75303	-4.10317	0.00213373	3.37066
P47963	RL13_MOUSE 60S ribosomal protein L13 OS=Mus musculus OX=10090 GN=Rpl13 PE=1 SV=3	5	5	14.5816	16.1218	13.5576	17.4261	18.22	13.5085	18.7955	12.8091	17.7739	17.9107	12.8762	19.1476	16.3808	14.3214	18.2675	17.8113	15.4378	17.8778	17.4781			0.514129	-1.74277	-1.07858	0.306105	3.34677
P04186	CFAB_MOUSE Complement factor B OS=Mus musculus OX=10090 GN=Cfb PE=1 SV=2	10	10	14.4893	17.1866	12.2583	15.8327	16.7419	16.2628	16.7311	16.4798	17.2596	16.0375	16.3639	15.6873	16.3506	18.8007	16.9752	16.5064	16.5845	16.0706	15.6674			1.27042	-1.73266	-2.18651	0.0536513	3.3234
Q8VCM7	FIBG_MOUSE Fibrinogen gamma chain OS=Mus musculus OX=10090 GN=Fgg PE=1 SV=1	34	34	18.3873	18.6736	17.82	21.7532	19.2555	20.963	19.1636	19.6955	21.88	19.2494	18.6347	19.5922	18.9247	19.993	19.0304	21.0703	18.338	22.8512	22.2987	+	Control_APAP	1.41324	-1.72716	-2.37996	0.0386154	3.31075
Q61941	NNTM_MOUSE NAD(P) transhydrogenase, mitochondrial OS=Mus musculus OX=10090 GN=Nnt PE=1 SV=2	21	20	13.7141	13.0999	11.871	13.9524	13.068	15.1752	12.0368	17.3497	11.2905	18.5655	17.6589	12.4812	12.4969	16.7628	18.5821	18.3402	13.849	11.3755	12.7286			0.503291	-1.72479	-1.06054	0.313841	3.30532
P07356	ANXA2_MOUSE Annexin A2 OS=Mus musculus OX=10090 GN=Anxa2 PE=1 SV=2	18	17	15.6922	15.2881	16.1326	17.7239	16.5302	17.9865	17.4841	17.1568	18.244	17.4036	16.5386	17.7765	18.1113	11.4675	17.3183	17.7853	17.458	17.4198	17.4901	+	Control_APAP	2.97913	-1.72286	-4.5556	0.00104923	3.3009
Q9JKJ9	CP39A_MOUSE 24-hydroxycholesterol 7-alpha-hydroxylase OS=Mus musculus OX=10090 GN=Cyp39a1 PE=1 SV=1	4	4	12.3029	13.1297	13.4477	13.3868	15.6982	13.7858	15.8904	15.0033	13.6707	16.0043	15.1698	13.5336	13.6299	12.8181	15.6206	15.8354	16.3333	14.5137	13.1321	+	Control_APAP	1.5548	-1.72241	-2.57035	0.027874	3.29987
P62996	TRA2B_MOUSE Transformer-2 protein homolog beta OS=Mus musculus OX=10090 GN=Tra2b PE=1 SV=1	8	8	12.8655	14.9961	14.7236	16.6144	15.8343	15.2032	15.4476	15.9042	16.7362	14.907	16.3927	16.2176	17.0197	16.0477	16.2092	15.6769	16.7749	15.7802	14.5481	+	Control_APAP	2.13857	-1.72239	-3.35787	0.00726825	3.29983
Q64337	SQSTM_MOUSE Sequestosome-1 OS=Mus musculus OX=10090 GN=Sqstm1 PE=1 SV=1	7	7	15.2518	16.0355	15.6189	17.7784	16.63	17.6778	17.3377	17.0928	18.069	17.2124	16.7425	17.6427	17.5389	15.5418	16.6011	18.5467	16.7373	17.8507	17.8531	+	Control_APAP	3.59925	-1.7183	-5.52827	0.000251623	3.29048
Q922F4	TBB6_MOUSE Tubulin beta-6 chain OS=Mus musculus OX=10090 GN=Tubb6 PE=1 SV=1	16	3	14.7689	14.6764	12.24	15.7193	15.1709	16.5595	15.3744	15.1432	16.1088	14.9727	15.9324	15.5354	15.9163	14.7149	14.7961	15.9129	16.5167	15.4309	15.6977	+	Control_APAP	2.06494	-1.71785	-3.25746	0.00861113	3.28946
Q9JKC8	AP3M1_MOUSE AP-3 complex subunit mu-1 OS=Mus musculus OX=10090 GN=Ap3m1 PE=1 SV=1	2	2	12.8687	13.0143	14.9847	16.6461	13.2159	15.2225	15.0308	14.7789	16.1248	15.9809	15.4821	15.5722	16.3653	13.794	16.5549	15.2734	16.7491	16.2103	13.7427	+	Control_APAP	1.50897	-1.71681	-2.5088	0.0309763	3.28709
Q02357	ANK1_MOUSE Ankyrin-1 OS=Mus musculus OX=10090 GN=Ank1 PE=1 SV=2	21	19	16.2995	14.0821	14.1597	17.6706	14.928	17.459	15.7875	15.2635	18.3873	17.4342	15.6014	16.2292	16.458	11.1729	16.495	17.4076	15.6046	17.2496	17.3282			1.16437	-1.68186	-2.04137	0.0684904	3.20841
Q7TPV4	MBB1A_MOUSE Myb-binding protein 1A OS=Mus musculus OX=10090 GN=Mybbp1a PE=1 SV=2	12	12	13.8165	13.5429	15.2037	16.1283	15.0766	13.9688	16.7577	14.4409	15.9613	16.9763	16.2127	17.269	15.9156	13.0228	16.5196	15.8065	16.2244	16.7806	14.3124	+	Control_APAP	1.35	-1.67805	-2.29453	0.0446684	3.19995
Q8K363	DDX18_MOUSE ATP-dependent RNA helicase DDX18 OS=Mus musculus OX=10090 GN=Ddx18 PE=1 SV=1	2	2	12.7983	13.406	14.9191	15.0104	14.7607	16.4698	14.9098	15.8541	15.1567	14.9754	15.2842	16.0478	16.1395	12.4706	15.3343	14.4495	15.4078	15.3666	13.1124	+	Control_APAP	2.23273	-1.67761	-3.48707	0.00585154	3.19898
P01872	IGHM_MOUSE Immunoglobulin heavy constant mu OS=Mus musculus OX=10090 GN=Ighm PE=1 SV=2	11	11	15.8487	15.4819	14.6503	18.4945	15.2178	18.1667	16.1742	15.0757	18.3002	17.7088	15.8248	18.0186	16.3035	15.0446	15.3035	18.5397	15.0257	19.8399	18.6104			1.09828	-1.67096	-1.95001	0.079748	3.18426
O35326	SRSF5_MOUSE Serine/arginine-rich splicing factor 5 OS=Mus musculus OX=10090 GN=Srsf5 PE=1 SV=2	3	2	13.9829	13.0201	13.1744	15.9576	12.8107	13.4617	15.7869	16.1431	15.5132	15.324	15.1537	15.3982	15.8406	13.9157	15.5749	14.8556	14.3666	15.4303	15.5392	+	Control_APAP	1.41364	-1.66856	-2.38049	0.0385798	3.17897
P09813	APOA2_MOUSE Apolipoprotein A-II OS=Mus musculus OX=10090 GN=Apoa2 PE=1 SV=2	2	2	12.5288	17.3383	14.1763	13.4201	13.6474	16.3203	17.0924	17.411	18.2465	17.1809	16.2932	17.4915	16.5484	13.1279	16.7775	17.7332	11.7215	17.8809	17.528			0.672704	-1.66364	-1.33185	0.212469	3.16815
P62264	RS14_MOUSE 40S ribosomal protein S14 OS=Mus musculus OX=10090 GN=Rps14 PE=1 SV=3	9	9	11.2595	16.5972	16.1939	15.8276	16.6956	14.2654	17.768	17.8098	16.8263	17.8895	12.7709	17.2591	16.8418	17.2386	19.1414	19.3627	15.6953	16.909	18.7472			0.592178	-1.66228	-1.20552	0.255754	3.16516
Q3UMY5	EMAL4_MOUSE Echinoderm microtubule-associated protein-like 4 OS=Mus musculus OX=10090 GN=Eml4 PE=1 SV=1	4	4	13.3459	19.2287	18.8288	18.5564	18.8411	19.0968	18.966	19.0755	18.5593	18.6221	19.235	18.1002	18.3456	19.8052	18.5308	19.0262	18.2347	18.6834	18.7971			0.882376	-1.64915	-1.64447	0.131106	3.13649
Q61735	CD47_MOUSE Leukocyte surface antigen CD47 OS=Mus musculus OX=10090 GN=Cd47 PE=1 SV=2	2	2	13.8763	13.5374	12.5591	16.5182	13.3184	16.0648	14.0734	11.3653	16.4074	16.8956	13.9975	16.0963	15.4956	13.3048	14.8632	13.827	16.2827	16.7474	12.7174			0.749787	-1.6465	-1.44916	0.177915	3.13073
P26350	PTMA_MOUSE Prothymosin alpha OS=Mus musculus OX=10090 GN=Ptma PE=1 SV=2	6	6	13.1049	16.515	12.0828	13.4365	15.2783	12.8532	16.8883	14.0028	17.9844	17.3466	13.8185	18.2164	13.9484	16.7394	18.1322	17.6684	13.3623	17.8076	16.6402			0.553528	-1.63524	-1.14327	0.279558	3.10639
O35737	HNRH1_MOUSE Heterogeneous nuclear ribonucleoprotein H OS=Mus musculus OX=10090 GN=Hnrnph1 PE=1 SV=3	7	2	12.9549	16.3475	18.486	18.8425	18.0389	13.9908	19.0271	18.4235	18.7247	18.7061	13.6996	18.5561	18.5639	16.7321	18.2992	18.6348	18.2113	18.8622	17.7815			0.511432	-1.62714	-1.0741	0.308012	3.089
P34022	RANG_MOUSE Ran-specific GTPase-activating protein OS=Mus musculus OX=10090 GN=Ranbp1 PE=1 SV=2	3	3	15.7116	12.7671	12.9378	14.1301	14.0094	16.9378	15.9885	12.1827	16.0395	18.1554	15.6139	15.8068	14.1526	16.045	15.8924	17.0024	13.3846	15.7237	15.6085			0.717112	-1.62382	-1.39982	0.191817	3.0819
Q9DC70	NDUS7_MOUSE NADH dehydrogenase [ubiquinone] iron-sulfur protein 7, mitochondrial OS=Mus musculus OX=10090 GN=Ndufs7 PE=1 SV=1	5	4	13.0359	14.0425	14.0731	17.7054	13.218	13.7296	15.2573	16.0386	16.1437	16.4797	14.4949	14.9421	16.8349	15.387	16.9145	15.992	16.2562	16.1955	16.9402			1.04598	-1.61717	-1.87708	0.0899539	3.06773
Q3V1L4	5NTC_MOUSE Cytosolic purine 5-nucleotidase OS=Mus musculus OX=10090 GN=Nt5c2 PE=1 SV=2	3	3	14.3603	13.7573	12.6069	15.3913	14.2242	16.1399	15.8973	14.1336	14.8774	15.1261	15.424	15.4808	17.7221	13.7976	16.1012	15.4519	15.4071	15.0951	13.3855	+	Control_APAP	2.10943	-1.61347	-3.31807	0.00777267	3.05987
Q8C2Q3	RBM14_MOUSE RNA-binding protein 14 OS=Mus musculus OX=10090 GN=Rbm14 PE=1 SV=1	6	5	12.2952	13.1731	14.778	16.0447	15.7809	13.5963	15.6462	15.0912	15.8538	15.0963	12.5805	15.4721	16.0563	13.6116	15.0472	15.5252	13.3636	15.2444	15.6301			1.15306	-1.60252	-2.02579	0.0702975	3.03673
Q9CXY6	ILF2_MOUSE Interleukin enhancer-binding factor 2 OS=Mus musculus OX=10090 GN=Ilf2 PE=1 SV=1	3	3	13.0472	14.0469	11.9047	15.5316	14.3961	14.2634	16.0624	15.1913	16.0424	13.4425	13.0646	13.386	14.5137	12.3695	13.728	12.6443	14.5389	15.2954	15.2167			1.20541	-1.59822	-2.09773	0.0623146	3.0277
Q9QZ06	TOLIP_MOUSE Toll-interacting protein OS=Mus musculus OX=10090 GN=Tollip PE=1 SV=1	2	2	11.9836	12.2467	15.1047	14.6813	15.0621	15.525	15.504	14.7904	14.9637	14.4945	13.5289	13.8299	14.8046	14.1603	13.0112	13.7403	14.5525	13.9086	16.7586	+	Control_APAP	1.4524	-1.59722	-2.43272	0.0352858	3.0256
O08677	KNG1_MOUSE Kininogen-1 OS=Mus musculus OX=10090 GN=Kng1 PE=1 SV=1	14	14	17.6109	18.2338	15.5864	19.5286	17.083	19.5994	19.0734	17.2986	20.3644	18.6646	17.921	19.1018	17.8371	15.2513	19.0649	19.3229	17.0449	20.2286	19.0276			1.17185	-1.59348	-2.05166	0.0673209	3.01776
P49935	CATH_MOUSE Pro-cathepsin H OS=Mus musculus OX=10090 GN=Ctsh PE=1 SV=2	5	5	18.9404	13.237	18.8966	18.6173	19.1361	19.2223	18.5304	18.7725	18.6295	18.1857	18.6588	17.8091	19.0701	17.9418	17.9825	18.455	19.0162	18.5578	18.4323			0.834585	-1.5933	-1.5749	0.146358	3.01739
P58771	TPM1_MOUSE Tropomyosin alpha-1 chain OS=Mus musculus OX=10090 GN=Tpm1 PE=1 SV=1	16	5	12.5229	14.0626	13.8786	15.6689	12.917	14.3392	16.5883	12.3063	17.0313	15.5867	14.8646	16.2371	14.3476	15.4764	16.5067	17.5104	14.5654	16.1735	14.1809			0.834882	-1.57192	-1.57533	0.146257	2.973
P27546	MAP4_MOUSE Microtubule-associated protein 4 OS=Mus musculus OX=10090 GN=Map4 PE=1 SV=3	14	13	13.4747	15.0595	13.1406	13.4822	15.6573	11.6275	18.0551	16.4172	17.9895	17.3685	11.5786	16.9713	13.7742	15.3552	16.3097	15.9245	12.3853	15.8051	14.1819			0.465386	-1.56918	-0.996597	0.342463	2.96736
P61514	RL37A_MOUSE 60S ribosomal protein L37a OS=Mus musculus OX=10090 GN=Rpl37a PE=1 SV=2	3	3	18.8214	13.8099	19.2678	18.9459	18.5528	18.3069	18.966	18.7557	18.4505	19.164	18.812	19.4697	19.2998	13.3432	18.7946	18.5171	19.5646	18.7533	18.54			0.880392	-1.52511	-1.64159	0.131707	2.87809
Q9JJ28	FLII_MOUSE Protein flightless-1 homolog OS=Mus musculus OX=10090 GN=Flii PE=1 SV=1	6	6	13.3696	12.5927	14.4383	15.1843	15.3297	14.8403	15.8916	13.29	14.9473	14.919	14.475	15.7939	15.0472	13.5258	15.4011	15.048	15.4849	15.7067	13.8745	+	Control_APAP	1.71314	-1.49658	-2.78279	0.019358	2.82173
Q9CQS8	SC61B_MOUSE Protein transport protein Sec61 subunit beta OS=Mus musculus OX=10090 GN=Sec61b PE=1 SV=3	3	3	12.1778	18.3563	12.3526	13.1943	12.3791	12.8273	19.2494	14.0721	19.0677	19.2838	12.6327	19.3617	10.3854	13.6942	18.8544	18.0217	13.5661	18.8676	17.939			0.283736	-1.48979	-0.66627	0.520312	2.80848
P62821	RAB1A_MOUSE Ras-related protein Rab-1A OS=Mus musculus OX=10090 GN=Rab1A PE=1 SV=3	9	5	17.9587	12.5631	17.8093	17.8145	17.8009	17.6094	17.1905	17.806	17.5615	17.6972	17.568	17.1939	18.1509	17.1049	16.5022	16.6286	18.1415	17.3867	16.7443			0.842934	-1.47209	-1.58711	0.143571	2.77423
P03911	NU4M_MOUSE NADH-ubiquinone oxidoreductase chain 4 OS=Mus musculus OX=10090 GN=Mtnd4 PE=1 SV=1	4	2	14.8448	14.5387	13.9383	14.968	15.8728	13.884	16.8608	15.4627	16.58	16.1409	16.438	16.9969	14.8609	13.4487	17.0483	15.1933	16.3908	16.7496	13.986	+	Control_APAP	1.42465	-1.47099	-2.39534	0.037614	2.77212
Q9EQP2	EHD4_MOUSE EH domain-containing protein 4 OS=Mus musculus OX=10090 GN=Ehd4 PE=1 SV=1	9	3	12.3519	13.294	13.583	16.0519	16.0744	13.957	14.6295	13.1134	15.3461	14.4807	13.31	13.9547	14.0825	14.6573	14.2883	14.6795	13.1641	14.0786	15.6142			1.25571	-1.47011	-2.16648	0.0554996	2.77043
Q8VCI5	PEX19_MOUSE Peroxisomal biogenesis factor 19 OS=Mus musculus OX=10090 GN=Pex19 PE=1 SV=1	7	7	14.6791	14.8995	11.0122	14.4508	15.1427	13.6767	16.4289	14.1362	14.4439	16.0754	14.5895	16.034	14.6003	17.3426	16.8618	15.8876	14.2708	16.7167	13.376			0.909181	-1.46731	-1.68313	0.123259	2.76506
Q61704	ITIH3_MOUSE Inter-alpha-trypsin inhibitor heavy chain H3 OS=Mus musculus OX=10090 GN=Itih3 PE=1 SV=3	14	14	13.5172	14.7723	15.5596	16.8187	15.4733	17.5062	16.6318	14.3298	17.1558	15.6897	15.2226	15.9061	15.91	14.8827	17.2803	17.0915	14.5756	17.1525	15.2877			1.23889	-1.46518	-2.14352	0.0576913	2.76098
Q60605	MYL6_MOUSE Myosin light polypeptide 6 OS=Mus musculus OX=10090 GN=Myl6 PE=1 SV=3	6	6	17.3556	17.7259	17.3254	19.1174	18.6717	19.6477	19.3882	18.4424	19.3309	18.8285	18.3718	18.5905	19.0814	17.6917	18.0985	19.4143	19.338	19.3095	19.0624	+	Control_APAP	3.41432	-1.46311	-5.22837	0.000385194	2.75702
Q8QZR1	ATTY_MOUSE Tyrosine aminotransferase OS=Mus musculus OX=10090 GN=Tat PE=1 SV=1	11	11	15.8698	13.3201	15.9899	17.641	17.5103	18.5481	16.8437	12.8339	16.3424	16.3468	15.8988	16.5668	17.2728	18.4437	15.2469	15.7182	16.2685	16.7077	16.6233			0.696545	-1.44359	-1.36848	0.20112	2.71997
Q9WVA2	TIM8A_MOUSE Mitochondrial import inner membrane translocase subunit Tim8 A OS=Mus musculus OX=10090 GN=Timm8a1 PE=1 SV=1;sp	2	2	12.6126	13.8489	14.6957	15.4871	16.4778	14.1652	13.9447	16.9177	14.5238	14.7305	16.3782	13.8092	15.4629	13.4244	13.723	13.2292	13.0869	15.3404	16.553			1.03371	-1.44028	-1.85989	0.0925316	2.71374
Q7M6Z4	KIF27_MOUSE Kinesin-like protein KIF27 OS=Mus musculus OX=10090 GN=Kif27 PE=1 SV=1	2	2	19.0988	16.4894	16.9544	19.7308	17.3196	19.8878	18.4807	18.391	19.878	19.0395	18.5528	19.3003	18.1942	13.0456	18.6733	19.0881	17.6656	19.6079	17.1133			1.27409	-1.43922	-2.19152	0.0531998	2.71174
E9PV24	FIBA_MOUSE Fibrinogen alpha chain OS=Mus musculus OX=10090 GN=Fga PE=1 SV=1	34	34	18.5098	18.7373	17.8808	21.5856	19.318	19.8966	19.1039	19.7536	21.4408	19.263	18.6099	19.2965	19.2766	20.4881	18.7624	19.6849	18.5711	22.6127	22.2816	+	Control_APAP	1.33079	-1.43157	-2.26851	0.0466885	2.6974
P45377	ALD2_MOUSE Aldose reductase-related protein 2 OS=Mus musculus OX=10090 GN=Akr1b8 PE=1 SV=2	3	2	15.5323	15.3893	12.9654	15.7755	20.0896	12.5483	16.4534	15.0474	16.915	15.6813	16.0573	15.9359	16.2223	12.6198	15.9083	16.3023	16.0559	16.102	16.5554			0.555245	-1.42699	-1.14606	0.278455	2.68885
Q3UP87	ELNE_MOUSE Neutrophil elastase OS=Mus musculus OX=10090 GN=Elane PE=1 SV=1	3	3	13.8498	14.2306	12.8159	15.7274	13.3469	12.307	15.0926	13.2379	17.086	14.9262	17.7598	16.0275	14.9487	15.9143	16.094	17.027	14.2261	17.6501	16.8512			0.641904	-1.42469	-1.28402	0.228085	2.68457
Q61247	A2AP_MOUSE Alpha-2-antiplasmin OS=Mus musculus OX=10090 GN=Serpinf2 PE=1 SV=1	10	10	16.8906	15.9109	15.4939	19.028	16.9236	18.3165	17.4438	16.7144	19.0532	17.0283	15.734	17.442	16.8787	16.4451	17.4869	17.9268	15.9027	19.443	18.7362			1.17685	-1.42194	-2.05853	0.0665503	2.67946
Q01339	APOH_MOUSE Beta-2-glycoprotein 1 OS=Mus musculus OX=10090 GN=Apoh PE=1 SV=1	9	9	15.3901	16.1769	15.9866	19.071	17.8923	16.8588	16.1981	17.4782	17.3269	17.1646	16.6112	16.8396	16.4257	16.8848	15.8793	16.9487	15.9377	18.4748	19.0333	+	Control_APAP	1.69495	-1.42	-2.75837	0.020186	2.67586
Q60590	A1AG1_MOUSE Alpha-1-acid glycoprotein 1 OS=Mus musculus OX=10090 GN=Orm1 PE=1 SV=1	8	5	16.9174	17.7819	16.629	18.934	18.9067	19.3383	19.1122	17.3962	19.1123	17.3242	17.749	18.8207	18.8583	18.5445	18.7426	18.7883	18.6295	19.1816	18.0405	+	Control_APAP	1.71381	-1.41209	-2.78368	0.0193281	2.66122
Q8CI51	PDLI5_MOUSE PDZ and LIM domain protein 5 OS=Mus musculus OX=10090 GN=Pdlim5 PE=1 SV=4	7	7	12.8051	14.9758	13.2975	14.8052	14.2341	12.1446	17.4402	12.7671	17.2354	17.0962	13.2854	16.9268	14.3407	12.894	17.3706	15.8537	13.511	15.7355	14.5495			0.516296	-1.41108	-1.08217	0.304582	2.65936
Q64FW2	RETST_MOUSE All-trans-retinol 13,14-reductase OS=Mus musculus OX=10090 GN=Retsat PE=1 SV=3	19	18	16.3223	16.5282	17.3787	18.2776	18.0642	17.0096	17.6829	17.8942	17.9934	18.3149	19.2982	18.8127	17.2552	17.8172	18.8216	17.8826	17.7575	19.1705	17.0534	+	Control_APAP	2.10925	-1.40665	-3.31783	0.00777589	2.65121
Q8VE97	SRSF4_MOUSE Serine/arginine-rich splicing factor 4 OS=Mus musculus OX=10090 GN=Srsf4 PE=2 SV=1	3	1	12.7601	14.7183	12.4584	13.3167	15.0188	14.5503	15.1216	14.0664	15.2034	15.0101	15.1108	14.9943	13.215	12.9072	15.5861	14.4665	14.8814	14.8956	14.6607	+	Control_APAP	1.61892	-1.398	-2.65638	0.0240481	2.63536
Q00898	A1AT5_MOUSE Alpha-1-antitrypsin 1-5 OS=Mus musculus OX=10090 GN=Serpina1e PE=1 SV=1	17	9	16.8823	14.3824	17.4232	18.6352	18.9354	16.6882	16.8557	18.6527	18.0239	17.8178	15.944	17.0627	18.0992	17.0422	16.2701	16.5954	18.1194	17.9594	18.7894			0.974753	-1.39472	-1.77675	0.105986	2.62938
P63158	HMGB1_MOUSE High mobility group protein B1 OS=Mus musculus OX=10090 GN=Hmgb1 PE=1 SV=2	11	9	13.346	17.2622	16.8538	14.9663	15.7305	14.6243	18.9498	16.4463	18.46	18.7736	18.0816	18.8566	15.881	11.8172	18.7144	18.6688	16.6841	18.2989	17.1702			0.54275	-1.38922	-1.1257	0.286583	2.61937
Q9D975	SRXN1_MOUSE Sulfiredoxin-1 OS=Mus musculus OX=10090 GN=Srxn1 PE=2 SV=1	3	3	12.4651	13.2157	13.0035	13.0123	13.7516	12.7187	16.1954	12.397	15.6203	15.1689	13.8756	15.7979	12.8252	12.6532	12.408	15.8341	14.1827	15.7158	15.5108			0.852431	-1.3872	-1.60098	0.140465	2.61571
A1L314	MPEG1_MOUSE Macrophage-expressed gene 1 protein OS=Mus musculus OX=10090 GN=Mpeg1 PE=1 SV=1	3	3	12.9081	13.737	13.3806	14.2216	14.6008	14.0293	15.7914	14.5035	15.2558	15.2773	13.8726	15.0013	16.4934	13.9267	15.6165	14.0477	16.0792	13.9663	12.8418	+	Control_APAP	2.19146	-1.38628	-3.43033	0.00643487	2.61404
P14901	HMOX1_MOUSE Heme oxygenase 1 OS=Mus musculus OX=10090 GN=Hmox1 PE=1 SV=1	8	7	13.4541	13.0712	12.582	14.3894	15.0532	13.6881	15.0465	13.9872	15.953	13.5141	11.7905	16.3084	13.8031	11.9349	14.9766	15.988	13.3581	17.0971	16.3398			0.892043	-1.37872	-1.65844	0.12822	2.60038
P15327	PMGE_MOUSE Bisphosphoglycerate mutase OS=Mus musculus OX=10090 GN=Bpgm PE=1 SV=2	9	9	16.2826	15.4713	14.1081	17.2249	15.9726	17.0927	15.776	16.111	18.1013	17.2502	15.9464	16.5142	16.0955	15.9004	17.1635	18.2575	14.6138	17.0953	17.7261	+	Control_APAP	1.42649	-1.37813	-2.39781	0.037455	2.59931
Q9DBS1	TMM43_MOUSE Transmembrane protein 43 OS=Mus musculus OX=10090 GN=Tmem43 PE=1 SV=1	3	3	13.2177	12.9392	12.348	15.7761	15.4616	13.8972	14.0747	13.3327	14.935	14.5285	12.1819	13.7262	15.6935	15.637	13.6182	15.4323	15.4132	15.1062	13.0371			1.16256	-1.37773	-2.03888	0.0687765	2.59859
P46412	GPX3_MOUSE Glutathione peroxidase 3 OS=Mus musculus OX=10090 GN=Gpx3 PE=1 SV=2	5	5	16.3955	15.9146	13.1984	18.1631	17.5601	15.6316	17.4415	16.9545	17.0818	13.4586	16.1614	16.4717	16.7435	14.067	16.1987	14.9629	15.2136	17.3452	20.1776			0.7263	-1.37761	-1.41375	0.187802	2.59838
Q9CXE7	TMED5_MOUSE Transmembrane emp24 domain-containing protein 5 OS=Mus musculus OX=10090 GN=Tmed5 PE=1 SV=1	2	2	12.5633	13.3128	13.4981	15.5644	16.121	12.3433	14.3679	16.2932	15.6429	13.3901	12.643	14.1482	15.8607	12.1625	15.2148	15.5507	14.8398	14.6318	15.8787			0.803364	-1.37683	-1.52897	0.157266	2.59697
Q8BP48	MAP11_MOUSE Methionine aminopeptidase 1 OS=Mus musculus OX=10090 GN=Metap1 PE=1 SV=1	3	3	13.573	13.3842	15.0606	14.2476	15.7839	16.9415	15.7367	13.8854	15.1677	15.0268	15.6245	16.0128	15.6731	13.2691	16.2617	15.9588	15.2464	15.622	12.6511	+	Control_APAP	1.30155	-1.37484	-2.22885	0.0499402	2.59339
Q7TSV4	PGM2_MOUSE Phosphoglucomutase-2 OS=Mus musculus OX=10090 GN=Pgm2 PE=1 SV=1	4	4	14.9905	13.0942	14.8529	16.0252	14.8568	15.9955	15.4083	14.9906	16.5705	15.4633	15.7014	16.1567	15.4218	12.9676	15.6493	16.4293	16.3615	15.8089	15.0939	+	Control_APAP	1.866	-1.37285	-2.98824	0.0136144	2.58982
Q9ER39	TOR1A_MOUSE Torsin-1A OS=Mus musculus OX=10090 GN=Tor1a PE=1 SV=1	2	2	13.1727	14.3525	12.3406	15.441	15.6998	12.8036	13.0541	16.2672	15.4688	12.7309	16.1226	14.3361	15.7597	16.9312	13.8257	15.8732	15.1806	13.2948	16.265			0.77837	-1.36963	-1.4919	0.166583	2.58404
O89053	COR1A_MOUSE Coronin-1A OS=Mus musculus OX=10090 GN=Coro1a PE=1 SV=5	6	6	14.0481	15.3098	12.0352	15.1748	14.9096	14.7311	16.108	15.5317	16.3212	15.5312	12.6027	15.5364	14.1344	13.7332	16.1797	16.5007	13.142	16.747	15.4144			0.903235	-1.36303	-1.67457	0.124958	2.57225
P01027	CO3_MOUSE Complement C3 OS=Mus musculus OX=10090 GN=C3 PE=1 SV=3	85	76	17.9917	17.8063	17.8023	19.5549	19.2562	19.0646	19.2955	18.6896	19.882	18.9004	18.9789	19.3556	19.2543	18.3166	19.5353	19.2555	18.9385	19.6842	19.345	+	Control_APAP	4.00447	-1.35299	-6.21894	9.8976e-05	2.55441
P04919	B3AT_MOUSE Band 3 anion transport protein OS=Mus musculus OX=10090 GN=Slc4a1 PE=1 SV=1	19	19	17.3283	15.741	16.1267	18.4329	17.054	17.4707	17.3324	16.883	19.102	18.5032	17.3724	17.5053	17.8949	15.0594	18.2062	18.6161	16.8759	18.0115	18.4264	+	Control_APAP	1.58703	-1.34087	-2.61361	0.0258803	2.53304
Q9JKX3	TFR2_MOUSE Transferrin receptor protein 2 OS=Mus musculus OX=10090 GN=Tfr2 PE=1 SV=2	4	4	14.547	15.6334	12.4055	16.0051	15.07	16.2884	16.0906	14.9631	14.9367	14.4136	16.2422	15.7811	15.1288	13.1231	15.5408	15.7619	15.2508	16.4792	13.7136			1.19945	-1.33702	-2.08956	0.0631757	2.52629
Q91WK1	SPRY4_MOUSE SPRY domain-containing protein 4 OS=Mus musculus OX=10090 GN=Spryd4 PE=1 SV=1	2	2	13.9474	13.0349	13.1874	13.7518	15.7118	15.215	13.7317	15.3692	15.0594	14.6643	14.7543	14.2561	14.6527	13.6486	14.2211	14.5422	13.1438	14.0615	13.6857	+	Control_APAP	1.89272	-1.33382	-3.02425	0.0128021	2.52069
P49312	ROA1_MOUSE Heterogeneous nuclear ribonucleoprotein A1 OS=Mus musculus OX=10090 GN=Hnrnpa1 PE=1 SV=2	15	14	16.7157	17.0124	16.1236	18.4697	17.9104	18.2025	18.0318	17.8191	18.2874	17.0258	17.4275	18.3709	18.1372	17.338	17.6913	17.9705	17.9658	18.1613	18.0402	+	Control_APAP	2.78822	-1.33224	-4.27331	0.00162847	2.51793
Q7TNE1	SUCHY_MOUSE Succinate--hydroxymethylglutarate CoA-transferase OS=Mus musculus OX=10090 GN=Sugct PE=1 SV=2	5	5	17.0507	13.2673	15.8207	17.2798	16.1914	17.0905	16.5781	16.3887	16.3888	16.8595	17.2184	16.3905	16.2677	16.0094	15.5582	16.1212	16.5083	17.6049	16.3082			1.22704	-1.32997	-2.12734	0.0592871	2.51397
P97370	AT1B3_MOUSE Sodium/potassium-transporting ATPase subunit beta-3 OS=Mus musculus OX=10090 GN=Atp1b3 PE=1 SV=1	6	5	17.161	12.2404	16.9579	17.6974	17.7363	16.0219	16.178	16.5297	17.0039	16.6226	16.7702	16.3967	17.5472	12.8785	14.6176	15.9652	16.7848	16.7269	17.4785			0.754574	-1.31986	-1.45635	0.175965	2.49642
Q8VHE0	SEC63_MOUSE Translocation protein SEC63 homolog OS=Mus musculus OX=10090 GN=Sec63 PE=1 SV=4	13	12	16.1574	13.5619	16.5404	16.6461	16.4881	15.8429	16.8665	16.3676	16.6974	17.5321	16.9384	17.265	16.9834	13.6348	17.0604	16.4381	17.2926	17.041	15.7379	+	Control_APAP	1.37337	-1.31836	-2.32613	0.0423282	2.49382
P08071	TRFL_MOUSE Lactotransferrin OS=Mus musculus OX=10090 GN=Ltf PE=1 SV=4	14	14	11.8103	13.3875	12.9448	16.7695	9.40467	13.9212	15.1317	13.343	17.1414	13.6856	13.0559	13.8037	15.1954	11.9343	14.3138	16.2821	13.052	17.778	17.0464			0.44052	-1.31433	-0.953858	0.362644	2.48687
Q9CQW9	IFM3_MOUSE Interferon-induced transmembrane protein 3 OS=Mus musculus OX=10090 GN=Ifitm3 PE=1 SV=1	3	3	13.6124	15.6614	12.4144	15.6678	13.043	12.9388	17.7232	13.4083	17.0691	16.2924	14.0614	16.6646	16.7663	15.9706	18.4301	17.4014	13.5051	16.3853	14.8806			0.515984	-1.31155	-1.08165	0.304801	2.48208
P11247	PERM_MOUSE Myeloperoxidase OS=Mus musculus OX=10090 GN=Mpo PE=1 SV=2	9	8	12.352	14.1944	13.0298	16.1957	12.9003	15.3085	15.1948	12.8581	16.2646	14.7492	12.6675	14.3812	15.8047	14.3299	14.4502	16.0565	15.3203	16.6777	16.2734			0.772678	-1.31017	-1.48342	0.16878	2.47971
P00920	CAH2_MOUSE Carbonic anhydrase 2 OS=Mus musculus OX=10090 GN=Ca2 PE=1 SV=4	14	14	17.6955	17.3541	16.2051	18.8545	17.7219	18.4107	17.4778	17.8154	19.9635	19.199	17.6337	18.475	17.7387	16.5908	19.0597	19.5804	17.0253	18.8042	19.6365	+	Control_APAP	1.4211	-1.30971	-2.39055	0.0379228	2.47892
Q9JKF7	RM39_MOUSE 39S ribosomal protein L39, mitochondrial OS=Mus musculus OX=10090 GN=Mrpl39 PE=1 SV=4	3	3	13.3511	14.0207	15.6763	15.3611	15.1097	16.0795	16.4011	16.5688	15.3577	15.6953	14.8924	15.4579	15.3453	12.4971	15.5124	16.2014	15.3797	15.4561	15.653	+	Control_APAP	1.60653	-1.30882	-2.63977	0.024744	2.47739
Q3UNZ8	QORL2_MOUSE Quinone oxidoreductase-like protein 2 OS=Mus musculus OX=10090 GN=Cryzl2 PE=1 SV=1	6	6	14.6467	12.6647	15.0532	15.4079	14.9487	16.4494	15.6717	14.7384	14.8212	14.6675	16.47	15.6537	14.2335	12.9449	15.9811	16.2575	14.2424	15.9884	14.6777	+	Control_APAP	1.36269	-1.30386	-2.3117	0.043382	2.46889
Q99K48	NONO_MOUSE Non-POU domain-containing octamer-binding protein OS=Mus musculus OX=10090 GN=Nono PE=1 SV=3	9	9	15.7713	13.5366	15.4649	16.8839	16.1868	13.2236	16.9805	16.3577	17.3776	16.632	15.0639	17.3087	16.7247	14.063	16.9731	17.0006	16.0572	16.5375	13.8061			0.780986	-1.29958	-1.49579	0.165582	2.46157
Q9JLT4	TRXR2_MOUSE Thioredoxin reductase 2, mitochondrial OS=Mus musculus OX=10090 GN=Txnrd2 PE=1 SV=4	10	8	14.032	15.1283	15.2143	16.3638	14.9257	14.8059	16.3421	15.8635	16.8434	16.6793	16.7902	16.1937	15.3909	13.708	16.762	15.6468	15.6878	16.6882	14.9995	+	Control_APAP	1.59982	-1.29821	-2.63076	0.0251293	2.45924
A2ATU0	DHTK1_MOUSE Probable 2-oxoglutarate dehydrogenase E1 component DHKTD1, mitochondrial OS=Mus musculus OX=10090 GN=Dhtkd1 PE=1 SV=1	24	22	13.8963	14.22	12.7733	14.8259	14.3105	14.8068	14.3545	14.2928	13.2635	18.2826	15.6331	14.5729	13.8107	12.6343	18.4569	18.1628	13.0189	14.5749	13.5898			0.78038	-1.29705	-1.49489	0.165814	2.45726
Q99P72	RTN4_MOUSE Reticulon-4 OS=Mus musculus OX=10090 GN=Rtn4 PE=1 SV=2	3	3	13.8631	15.9367	13.0902	15.6359	15.5178	12.8877	16.5773	15.1287	16.7914	16.4389	14.222	17.0921	14.9949	13.1541	17.0522	16.3866	15.1798	16.7374	15.5367			0.717706	-1.2913	-1.40072	0.191555	2.44748
Q6IRU2	TPM4_MOUSE Tropomyosin alpha-4 chain OS=Mus musculus OX=10090 GN=Tpm4 PE=1 SV=3	13	12	14.5429	15.1214	15.62	16.465	15.2079	16.1935	16.9553	15.5513	17.7134	17.0156	15.7506	16.5457	16.4631	14.2872	16.8971	16.6545	15.2769	17.4484	17.0345	+	Control_APAP	1.55212	-1.28283	-2.56676	0.0280466	2.43316
Q9QYB1	CLIC4_MOUSE Chloride intracellular channel protein 4 OS=Mus musculus OX=10090 GN=Clic4 PE=1 SV=3	9	8	16.7828	13.1595	16.3918	17.0887	16.1447	16.3296	17.5101	15.8385	17.4918	16.7716	16.3414	17.013	17.143	14.3735	16.9676	16.9667	16.9471	17.1359	15.596			1.02834	-1.28082	-1.85236	0.0936828	2.42977
Q64310	SURF4_MOUSE Surfeit locus protein 4 OS=Mus musculus OX=10090 GN=Surf4 PE=1 SV=1	5	4	14.765	12.5927	15.1644	14.7313	15.214	14.1443	16.1649	16.9433	14.6296	17.3002	15.0449	14.9191	15.9489	11.1186	13.4423	13.4788	17.2891	15.2072	11.5291			0.893093	-1.28059	-1.65995	0.127911	2.42938
P58021	TM9S2_MOUSE Transmembrane 9 superfamily member 2 OS=Mus musculus OX=10090 GN=Tm9sf2 PE=1 SV=1	6	6	15.0201	12.935	15.2349	14.7672	17.2564	15.0434	16.0474	15.3067	15.5284	15.7132	15.5396	15.8804	15.7204	12.3704	15.8142	15.299	15.9208	15.723	15.1062	+	Control_APAP	1.31294	-1.27919	-2.24431	0.0486474	2.42703
P47911	RL6_MOUSE 60S ribosomal protein L6 OS=Mus musculus OX=10090 GN=Rpl6 PE=1 SV=3	11	11	14.2281	14.9258	13.8786	14.9532	15.2668	12.8024	17.4108	14.5701	17.0024	18.0025	12.8905	17.7006	11.728	15.1317	17.3383	16.6213	14.2916	17.6325	16.7728			0.502515	-1.27799	-1.05925	0.314402	2.42501
Q99LY9	NDUS5_MOUSE NADH dehydrogenase [ubiquinone] iron-sulfur protein 5 OS=Mus musculus OX=10090 GN=Ndufs5 PE=1 SV=3	2	2	14.573	13.5166	14.679	15.1541	16.2671	16.1286	15.8099	15.2102	15.4972	14.4178	16.4477	14.7923	15.0519	14.1023	14.9338	15.4088	13.9962	15.7123	15.1267	+	Control_APAP	1.7139	-1.2688	-2.78381	0.0193241	2.40961
Q8VBT0	TMX1_MOUSE Thioredoxin-related transmembrane protein 1 OS=Mus musculus OX=10090 GN=Tmx1 PE=1 SV=1	2	2	14.5082	13.3086	13.8162	14.6118	15.6512	16.8023	15.0414	14.9171	14.4962	14.8894	14.8627	15.033	15.7783	14.2233	15.315	14.993	14.7074	15.3523	14.3248	+	Control_APAP	1.71615	-1.26737	-2.78682	0.0192243	2.40722
P53994	RAB2A_MOUSE Ras-related protein Rab-2A OS=Mus musculus OX=10090 GN=Rab2a PE=1 SV=1;sp	12	12	15.9624	13.3882	15.9827	16.4312	16.6561	16.856	16.7225	15.7395	16.0683	16.0626	16.4392	16.4071	16.246	15.8741	16.2646	16.3782	16.0528	16.2064	16.7309	+	Control_APAP	1.5478	-1.26477	-2.56095	0.028327	2.40289
P26369	U2AF2_MOUSE Splicing factor U2AF 65 kDa subunit OS=Mus musculus OX=10090 GN=U2af2 PE=1 SV=3	8	8	17.4211	14.1622	17.3339	18.1943	18.315	16.3387	16.873	17.6564	18.1065	17.8878	16.7277	17.9835	18.5542	14.689	16.437	13.5374	17.7079	17.534	17.6222			0.984803	-1.25904	-1.79098	0.103561	2.39336
P58389	PTPA_MOUSE Serine/threonine-protein phosphatase 2A activator OS=Mus musculus OX=10090 GN=Ptpa PE=1 SV=1	2	2	13.3856	13.9851	11.6179	13.4902	13.4457	14.8372	15.2742	13.6868	14.7852	14.1766	13.7054	14.824	14.5576	13.3834	14.511	15.4081	14.4884	14.6938	15.3447	+	Control_APAP	1.32606	-1.25109	-2.2621	0.0471998	2.38021
P07758	A1AT1_MOUSE Alpha-1-antitrypsin 1-1 OS=Mus musculus OX=10090 GN=Serpina1a PE=1 SV=4	18	1	13.9841	12.6333	12.7344	15.6288	14.1077	15.2001	14.0845	14.3688	15.234	12.5827	13.871	14.2274	15.6817	12.9749	13.2768	12.9865	13.6599	15.4992	11.4158			1.22723	-1.24998	-2.12759	0.0592611	2.37838
Q8R4H7	NAGS_MOUSE N-acetylglutamate synthase, mitochondrial OS=Mus musculus OX=10090 GN=Nags PE=1 SV=2	6	6	14.8769	13.9319	15.7738	15.8764	17.2492	17.9153	16.5262	15.3179	15.1016	15.9634	15.7899	15.2357	16.0974	13.6414	15.4933	16.7558	14.7708	15.6751	18.1785			1.11341	-1.24753	-1.97099	0.0770176	2.37435
Q6ZWU9	RS27_MOUSE 40S ribosomal protein S27 OS=Mus musculus OX=10090 GN=Rps27 PE=1 SV=3	5	3	17.8562	13.0124	17.7815	17.8659	18.5475	15.5701	16.9358	18.1584	17.375	17.9514	17.1906	17.5564	17.66	17.4829	17.5199	16.225	18.3213	17.1442	17.0962			0.636533	-1.24453	-1.27562	0.230923	2.36941
Q9ESP1	SDF2L_MOUSE Stromal cell-derived factor 2-like protein 1 OS=Mus musculus OX=10090 GN=Sdf2l1 PE=1 SV=2	4	4	12.8344	15.4054	12.7427	13.6411	15.383	16.0389	16.7213	13.7765	14.5137	15.1143	13.8911	15.0485	12.9735	12.2496	16.0009	16.0553	15.9938	16.0149	13.8448			0.854429	-1.24233	-1.60389	0.139821	2.3658
Q8CIB5	FERM2_MOUSE Fermitin family homolog 2 OS=Mus musculus OX=10090 GN=Fermt2 PE=1 SV=1	7	7	16.4737	15.3675	13.5746	17.0921	16.7475	15.1629	17.7315	14.537	16.9257	16.5338	16.0602	16.6153	16.5655	19.1218	16.7706	16.8817	17.163	17.0142	15.3576			0.914146	-1.23985	-1.69026	0.121858	2.36174
Q80YC5	FA12_MOUSE Coagulation factor XII OS=Mus musculus OX=10090 GN=F12 PE=1 SV=2	3	3	14.5855	13.5061	13.0274	16.0854	14.1292	15.4702	14.5397	13.8809	16.2076	14.5347	14.4499	15.1456	14.2299	12.9349	14.6923	15.2483	14.0243	16.0125	14.1024	+	Control_APAP	1.30306	-1.23182	-2.23089	0.0497668	2.34863
Q9QZN4	FBX6_MOUSE F-box only protein 6 OS=Mus musculus OX=10090 GN=Fbxo6 PE=1 SV=1	3	2	12.4109	12.829	13.4184	13.5646	12.5776	14.2336	15.0369	13.4618	14.8233	14.7368	13.0031	15.6104	13.9015	13.4829	15.5207	14.975	14.3591	14.7665	13.5541			1.10838	-1.23037	-1.96401	0.0779148	2.34627
Q63918	CAVN2_MOUSE Caveolae-associated protein 2 OS=Mus musculus OX=10090 GN=Cavin2 PE=1 SV=3	5	5	12.7778	13.0842	13.553	13.7274	13.0968	16.2456	15.8474	12.136	17.3612	14.1419	13.6633	13.0958	18.0985	17.2129	14.8761	15.6179	15.5018	15.811	14.7962			0.580755	-1.23006	-1.18724	0.26257	2.34577
Q60692	PSB6_MOUSE Proteasome subunit beta type-6 OS=Mus musculus OX=10090 GN=Psmb6 PE=1 SV=3	6	5	13.6968	13.9809	14.824	13.6965	15.4877	13.2694	15.9849	16.1201	15.7557	15.9915	15.7012	16.5493	14.5837	13.9424	15.6507	15.913	14.0299	15.3161	15.9557			0.966797	-1.22795	-1.76545	0.107945	2.34234
P26262	KLKB1_MOUSE Plasma kallikrein OS=Mus musculus OX=10090 GN=Klkb1 PE=1 SV=2;sp	2	2	13.0174	13.0988	13.929	15.0992	14.014	15.6391	15.4208	12.9263	15.414	14.0505	12.8883	15.7261	13.2935	16.6101	16.1166	14.6703	13.8299	15.8488	15.4382			0.969899	-1.22695	-1.76986	0.107177	2.34072
Q9QYA2	TOM40_MOUSE Mitochondrial import receptor subunit TOM40 homolog OS=Mus musculus OX=10090 GN=Tomm40 PE=1 SV=3	6	5	13.5336	14.2943	14.2871	16.3024	15.6982	13.7256	16.2698	15.8176	14.7577	15.1419	15.6344	14.0289	15.7185	13.1187	15.8133	16.21	15.4246	14.8172	14.8612			1.24853	-1.22572	-2.15668	0.0564248	2.33872
O08579	EMD_MOUSE Emerin OS=Mus musculus OX=10090 GN=Emd PE=1 SV=1	2	2	14.2149	14.0909	15.3178	15.4316	15.0621	14.9417	17.0819	14.111	17.7286	15.4799	14.8288	17.192	14.4883	13.226	15.2957	16.8339	15.9289	14.8451	13.6502			0.834702	-1.22073	-1.57507	0.146318	2.33065
Q61937	NPM_MOUSE Nucleophosmin OS=Mus musculus OX=10090 GN=Npm1 PE=1 SV=1	6	5	16.1953	14.9006	16.4374	17.4871	16.587	16.9193	16.2288	17.4089	17.263	17.15	17.0306	17.5039	16.3933	13.4017	18.3423	17.0219	17.2936	15.6386	16.7869	+	Control_APAP	2.1889	-1.21983	-3.42682	0.00647292	2.32919
Q99KP3	CRYL1_MOUSE Lambda-crystallin homolog OS=Mus musculus OX=10090 GN=Cryl1 PE=1 SV=3	4	4	15.7309	12.9424	15.8321	16.2937	16.5329	15.9608	15.9598	16.397	15.5778	15.9044	16.568	15.2722	15.5236	15.6175	15.657	15.9574	15.7712	15.2076	16.2015			1.27526	-1.21672	-2.1931	0.0530567	2.32418
Q75N73	S39AE_MOUSE Metal cation symporter ZIP14 OS=Mus musculus OX=10090 GN=Slc39a14 PE=1 SV=1	2	1	15.7801	15.811	15.3533	16.658	16.5941	16.7129	17.4404	16.2827	17.3226	16.4866	16.8652	17.4177	16.9906	16.4711	17.2912	16.6873	16.6056	17.0528	15.9735	+	Control_APAP	2.98439	-1.21637	-4.56347	0.0010366	2.32361
O88696	CLPP_MOUSE ATP-dependent Clp protease proteolytic subunit, mitochondrial OS=Mus musculus OX=10090 GN=Clpp PE=1 SV=1	7	7	16.4225	12.3772	16.1104	16.877	12.4692	15.8353	17.365	15.6334	17.154	16.5727	17.042	16.7243	16.6733	13.6047	16.0929	17.028	16.2839	16.821	17.5425			0.516863	-1.21583	-1.08311	0.304184	2.32274
Q9D8N2	DEN10_MOUSE DENN domain-containing protein 10 OS=Mus musculus OX=10090 GN=Dennd10 PE=1 SV=2	2	2	13.5872	12.8952	12.6749	14.0671	14.1355	14.2138	14.4114	13.9183	14.4703	14.1011	14.4232	14.6514	15.2962	12.3973	14.4688	13.9125	14.582	14.1544	13.5043	+	Control_APAP	3.9239	-1.21337	-6.07772	0.000119152	2.31879
Q9WVA4	TAGL2_MOUSE Transgelin-2 OS=Mus musculus OX=10090 GN=Tagln2 PE=1 SV=4	9	9	13.2691	16.3481	15.5086	16.9695	16.2486	16.6895	17.1227	15.5954	17.4754	15.6743	14.7986	15.707	16.0928	15.732	15.822	16.7156	14.8974	16.2232	17.7376			0.932799	-1.21151	-1.717	0.116735	2.3158
P28653	PGS1_MOUSE Biglycan OS=Mus musculus OX=10090 GN=Bgn PE=1 SV=1	3	3	13.9568	13.044	14.339	17.5483	13.764	13.4215	14.8395	14.084	16.478	14.3647	14.7675	15.6511	14.3184	13.2084	16.38	16.4151	14.1425	14.9295	12.1404			0.761824	-1.21102	-1.46721	0.173052	2.31501
Q3V3R4	ITA1_MOUSE Integrin alpha-1 OS=Mus musculus OX=10090 GN=Itga1 PE=1 SV=2	5	5	12.3971	14.537	13.1502	14.1422	14.7975	12.8805	14.8236	13.5933	15.5306	15.1999	14.82	15.2475	13.0158	12.9212	15.7698	15.3556	15.2053	14.4766	15.4797			1.11417	-1.19804	-1.97204	0.0768829	2.29428
Q8R0F8	FAHD1_MOUSE Acylpyruvase FAHD1, mitochondrial OS=Mus musculus OX=10090 GN=Fahd1 PE=1 SV=2	4	4	15.9094	13.0544	15.5474	16.3046	16.7269	16.0976	15.6756	16.4958	15.6565	15.7352	16.1476	15.4344	15.8715	16.6335	14.1303	15.2069	15.7228	15.4523	16.8065	+	Control_APAP	1.31639	-1.19339	-2.24899	0.0482625	2.28689
O35114	SCRB2_MOUSE Lysosome membrane protein 2 OS=Mus musculus OX=10090 GN=Scarb2 PE=1 SV=3	7	7	16.9291	13.484	15.0725	16.0663	17.4469	16.6815	17.2576	14.253	16.376	16.2868	17.13	15.6769	17.1504	19.3078	16.3758	16.8669	16.5212	17.2673	14.2282			0.804257	-1.19093	-1.53029	0.156943	2.283
Q61029	LAP2B_MOUSE Lamina-associated polypeptide 2, isoforms beta/delta/epsilon/gamma OS=Mus musculus OX=10090 GN=Tmpo PE=1 SV=4	4	2	11.9856	16.1111	13.39	14.963	15.4666	15.5847	14.8013	15.9537	15.1584	15.4301	12.4162	15.3652	15.5368	13.6994	15.4456	14.8086	14.7549	15.0878	12.7687			0.685907	-1.18656	-1.35217	0.206107	2.27609
Q9D8C4	IN35_MOUSE Interferon-induced 35 kDa protein homolog OS=Mus musculus OX=10090 GN=Ifi35 PE=1 SV=3	2	2	12.1533	12.9892	13.8236	14.1058	14.2231	15.3564	16.2751	12.8552	13.7081	13.5196	14.0333	13.4263	14.3669	14.1407	13.866	13.0155	15.4623	13.1115	14.151			0.957322	-1.17831	-1.75199	0.110326	2.26312
Q9CXW2	RT22_MOUSE 28S ribosomal protein S22, mitochondrial OS=Mus musculus OX=10090 GN=Mrps22 PE=1 SV=1	4	4	14.0345	13.7017	12.9431	15.2033	12.2227	15.5054	15.3743	14.5777	15.0632	14.6536	14.6324	15.4071	13.7602	12.7128	14.7881	16.2422	15.6804	14.8559	14.7342			1.05368	-1.17799	-1.88786	0.0883731	2.26261
Q60598	SRC8_MOUSE Src substrate cortactin OS=Mus musculus OX=10090 GN=Cttn PE=1 SV=2	6	6	16.208	15.4127	13.1194	16.5644	16.6257	15.1206	16.2627	16.5639	16.4707	15.5661	15.5758	16.0435	13.7637	17.1512	14.81	15.0555	13.8806	16.1246	16.1574			1.15609	-1.17479	-2.02997	0.0698088	2.2576
Q9D6M3	GHC1_MOUSE Mitochondrial glutamate carrier 1 OS=Mus musculus OX=10090 GN=Slc25a22 PE=1 SV=1	10	10	16.8866	13.4297	17.2256	17.6807	17.3036	16.8484	14.8134	17.5517	17.3742	17.1023	17.3977	17.0619	16.7996	16.3965	15.4981	17.1659	17.4739	17.5586	17.2243			0.74348	-1.1676	-1.43968	0.180518	2.24638
O55222	ILK_MOUSE Integrin-linked protein kinase OS=Mus musculus OX=10090 GN=Ilk PE=1 SV=2	9	8	15.5715	14.8542	14.6981	17.1777	15.9332	16.1136	16.4868	15.6073	16.8047	15.9394	15.8045	15.9601	15.7881	14.6391	16.6188	16.277	15.9879	16.4575	16.8162	+	Control_APAP	2.20679	-1.1618	-3.45138	0.00621169	2.23736
P68510	1433F_MOUSE 14-3-3 protein eta OS=Mus musculus OX=10090 GN=Ywhah PE=1 SV=2	10	8	14.1791	14.0295	16.831	18.1947	13.755	16.8363	16.4292	15.4063	16.089	16.7534	14.9268	17.1359	16.3274	12.9466	15.8844	17.8218	14.4029	15.8451	16.2072			0.629416	-1.15642	-1.26447	0.234738	2.22904
Q8CI95	OSB11_MOUSE Oxysterol-binding protein-related protein 11 OS=Mus musculus OX=10090 GN=Osbpl11 PE=1 SV=2	3	3	12.5878	13.9432	13.9051	14.0555	14.0794	15.1953	14.0061	14.8299	13.9408	15.1431	15.3479	15.0658	14.8779	12.6826	14.8635	15.2406	15.1723	14.4525	13.0519	+	Control_APAP	1.66862	-1.15059	-2.72305	0.0214477	2.22005
Q8CH25	SLTM_MOUSE SAFB-like transcription modulator OS=Mus musculus OX=10090 GN=Sltm PE=1 SV=1	2	2	13.1144	12.2772	11.6597	13.089	14.8331	13.4532	13.4193	13.9548	13.0966	13.5462	12.8513	13.2413	13.5886	13.9001	14.8058	15.5398	14.8792	13.1165	13.1176	+	Control_APAP	1.69921	-1.14787	-2.76409	0.019989	2.21587
Q8JZN5	ACAD9_MOUSE Complex I assembly factor ACAD9, mitochondrial OS=Mus musculus OX=10090 GN=Acad9 PE=1 SV=2	8	8	14.8214	14.2543	15.0354	16.6148	15.2831	16.5207	15.8669	15.0439	16.1812	15.4482	16.2077	15.4151	15.6773	13.2502	16.3611	16.5983	15.7072	17.3012	16.0974	+	Control_APAP	1.99405	-1.13874	-3.1612	0.0101379	2.20189
Q00897	A1AT4_MOUSE Alpha-1-antitrypsin 1-4 OS=Mus musculus OX=10090 GN=Serpina1d PE=1 SV=1	18	6	16.8984	17.3448	16.259	17.9525	17.1085	17.2936	18.6484	16.8635	19.574	18.6724	16.6707	18.9343	16.8795	15.8864	18.5919	18.8394	16.2859	19.0271	18.597			0.975452	-1.13459	-1.77774	0.105815	2.19556
Q9CRB9	MIC19_MOUSE MICOS complex subunit Mic19 OS=Mus musculus OX=10090 GN=Chchd3 PE=1 SV=1	9	9	12.1543	15.8648	12.9524	13.3133	14.1407	13.2911	16.7649	13.7838	16.6584	16.4228	12.5552	16.1911	12.3276	15.6516	17.5509	17.4995	13.6338	16.971	15.875			0.452193	-1.1341	-0.974004	0.353026	2.19482
Q9D6Z1	NOP56_MOUSE Nucleolar protein 56 OS=Mus musculus OX=10090 GN=Nop56 PE=1 SV=2	7	7	11.4869	15.5875	14.0665	14.9447	14.0009	15.8491	15.6104	13.4804	15.3712	14.3382	14.0343	15.9553	14.1875	13.4921	15.7249	15.8631	14.4729	15.9786	14.6331			0.700096	-1.12911	-1.3739	0.199482	2.18724
Q9DBY1	SYVN1_MOUSE E3 ubiquitin-protein ligase synoviolin OS=Mus musculus OX=10090 GN=Syvn1 PE=1 SV=3	2	1	13.7965	13.9195	12.027	15.544	15.4383	12.6127	15.5259	13.438	15.0721	12.9975	12.8871	15.8446	13.7138	13.1173	13.7922	13.6275	15.5483	13.0967	13.4525			0.653794	-1.12569	-1.30256	0.221925	2.18206
Q6P4T2	U520_MOUSE U5 small nuclear ribonucleoprotein 200 kDa helicase OS=Mus musculus OX=10090 GN=Snrnp200 PE=1 SV=1	11	9	13.1233	13.7347	12.6685	14.9827	14.741	12.1129	15.3805	12.8153	15.1899	14.7695	13.7487	14.9578	14.5568	15.9854	16.2261	14.6199	12.3041	15.0644	12.3414			0.850417	-1.12431	-1.59804	0.141118	2.17997
O08917	FLOT1_MOUSE Flotillin-1 OS=Mus musculus OX=10090 GN=Flot1 PE=1 SV=1	5	5	14.3689	15.347	12.7321	14.8741	14.8392	16.2827	15.5372	14.7047	16.6341	13.9637	15.6909	14.9181	15.0893	17.3194	15.475	15.1666	15.3475	14.8388	15.0815			0.965006	-1.12226	-1.76291	0.108391	2.17688
Q3U7R1	ESYT1_MOUSE Extended synaptotagmin-1 OS=Mus musculus OX=10090 GN=Esyt1 PE=1 SV=2	7	6	12.9925	12.914	13.7947	15.6905	12.6436	13.0534	14.404	12.6401	17.0619	15.5411	13.6749	14.4828	15.3144	12.269	14.6842	14.0298	16.3447	15.5313	16.2932			0.600385	-1.12093	-1.21859	0.250966	2.17487
P84084	ARF5_MOUSE ADP-ribosylation factor 5 OS=Mus musculus OX=10090 GN=Arf5 PE=1 SV=2	10	3	12.4608	13.4217	14.0427	13.4835	13.3295	12.5535	15.9741	13.2757	15.9852	16.0991	13.1464	16.012	13.0419	12.9376	15.9606	15.4017	14.6544	15.7784	14.9422			0.581973	-1.12035	-1.18919	0.261835	2.174
Q60766	IRGM1_MOUSE Immunity-related GTPase family M protein 1 OS=Mus musculus OX=10090 GN=Irgm1 PE=1 SV=1	4	4	11.6848	13.9423	13.2396	14.5596	15.6323	12.7697	15.7115	12.7622	14.4499	14.3853	12.5462	13.8446	16.0457	14.563	16.8376	15.7993	12.548	13.8108	15.5416			0.726557	-1.11793	-1.41414	0.187691	2.17035
P09803	CADH1_MOUSE Cadherin-1 OS=Mus musculus OX=10090 GN=Cdh1 PE=1 SV=1	3	3	12.9211	13.6448	15.7908	16.309	15.4238	13.8732	16.6174	15.4291	15.8518	15.8935	15.394	12.3388	16.2239	15.7658	16.5626	16.5673	16.4961	16.2494	13.0997			0.605678	-1.11782	-1.227	0.247926	2.17019
Q9DCH4	EIF3F_MOUSE Eukaryotic translation initiation factor 3 subunit F OS=Mus musculus OX=10090 GN=Eif3f PE=1 SV=2	13	12	16.4348	14.1858	17.133	16.9472	16.6368	17.7429	17.7185	16.7436	16.8039	16.5701	16.5277	17.5999	17.09	16.7645	16.6307	17.1387	17.0066	17.441	18.6231			1.15302	-1.1144	-2.02573	0.070304	2.16505
O70400	PDLI1_MOUSE PDZ and LIM domain protein 1 OS=Mus musculus OX=10090 GN=Pdlim1 PE=1 SV=4	6	6	14.6895	13.1019	14.8303	15.1389	15.3281	16.0494	15.9274	15.4045	15.633	15.2149	14.3394	14.8299	15.8149	13.0351	14.4473	15.216	15.3427	15.1237	15.8572	+	Control_APAP	1.58046	-1.11117	-2.60479	0.0262748	2.16021
Q61074	PPM1G_MOUSE Protein phosphatase 1G OS=Mus musculus OX=10090 GN=Ppm1g PE=1 SV=3	4	4	16.7176	17.2657	12.2575	16.9489	16.6327	16.4881	16.3503	17.2112	16.7346	16.5602	16.0689	15.7247	16.901	13.2956	15.9788	16.7251	17.6354	17.1787	16.7671			0.645813	-1.11079	-1.29013	0.226041	2.15964
P15116	CADH2_MOUSE Cadherin-2 OS=Mus musculus OX=10090 GN=Cdh2 PE=1 SV=2	6	6	15.4834	13.4251	15.8321	16.4003	17.3044	16.2594	16.6782	15.1225	15.1151	15.0202	15.7897	16.5193	16.1337	15.5361	15.9879	16.2506	15.8582	16.2916	15.4912			0.987997	-1.10973	-1.7955	0.102802	2.15805
Q9WUM5	SUCA_MOUSE Succinate--CoA ligase [ADP/GDP-forming] subunit alpha, mitochondrial OS=Mus musculus OX=10090 GN=Suclg1 PE=1 SV=4	11	11	19.8497	17.4416	19.8907	19.9912	19.7957	19.8316	19.7037	20.4171	20.4714	20.3226	20.6411	20.3413	20.0374	18.7505	19.8491	20.0359	20.3698	19.9774	19.7795	+	Control_APAP	1.4152	-1.10773	-2.3826	0.0384415	2.15506
P42567	EPS15_MOUSE Epidermal growth factor receptor substrate 15 OS=Mus musculus OX=10090 GN=Eps15 PE=1 SV=1	6	6	16.1552	13.6419	15.9273	16.6551	16.2666	16.8728	16.3688	15.9169	16.2195	16.1792	16.0726	16.5601	16.6065	13.7828	15.9607	15.9418	16.596	16.3645	15.023	+	Control_APAP	1.46102	-1.10427	-2.44433	0.0345923	2.1499
B1AR13	CISD3_MOUSE CDGSH iron-sulfur domain-containing protein 3, mitochondrial OS=Mus musculus OX=10090 GN=Cisd3 PE=1 SV=1	4	4	12.6394	12.1088	14.7815	14.4905	12.0179	13.4807	15.8156	10.6633	15.3055	15.0326	15.9711	15.687	13.9133	12.9663	15.7533	16.3624	13.2522	15.4603	13.4153			0.423598	-1.09723	-0.924386	0.377053	2.13944
Q9CYR0	SSBP_MOUSE Single-stranded DNA-binding protein, mitochondrial OS=Mus musculus OX=10090 GN=Ssbp1 PE=1 SV=1	3	3	16.2503	14.0587	15.4755	16.8303	16.5817	17.5175	16.959	15.9498	16.1483	15.8859	15.9673	15.352	16.0609	12.9476	14.9056	17.4279	16.2154	16.464	16.6132			1.21337	-1.09315	-2.10863	0.0611829	2.13339
O88833	CP4AA_MOUSE Cytochrome P450 4A10 OS=Mus musculus OX=10090 GN=Cyp4a10 PE=2 SV=2	16	10	15.7068	17.5315	17.1475	18.3261	16.9381	16.343	17.5511	17.4842	18.5728	17.5921	19.5393	18.6276	16.4743	15.4168	17.8786	18.6149	17.4787	18.9155	17.8345			0.909843	-1.09078	-1.68408	0.123071	2.12989
Q9WVK4	EHD1_MOUSE EH domain-containing protein 1 OS=Mus musculus OX=10090 GN=Ehd1 PE=1 SV=1	15	2	12.9345	12.1058	15.7367	13.1489	13.2587	14.6638	15.7439	14.8063	15.4216	15.4993	14.4853	15.1136	15.6113	12.9406	15.1481	13.0052	12.7402	14.6752	13.7967			0.698892	-1.09002	-1.37206	0.200036	2.12877
P51885	LUM_MOUSE Lumican OS=Mus musculus OX=10090 GN=Lum PE=1 SV=2	9	7	14.2504	12.9484	14.9225	18.8992	14.2655	15.0754	14.089	14.0593	17.0744	13.9969	13.8604	14.824	14.4992	14.0976	12.7118	15.2422	14.8219	14.5179	14.939			0.474122	-1.0867	-1.01146	0.335643	2.12388
P03987	IGHG3_MOUSE Ig gamma-3 chain C region OS=Mus musculus OX=10090 PE=1 SV=2	4	4	15.1323	14.0747	14.2335	16.9652	14.9351	14.9718	16.0262	15.4285	16.4313	16.5851	13.1138	15.638	15.6655	13.2285	14.0084	15.1014	13.9576	17.0252	15.1382			0.801302	-1.08595	-1.52592	0.158015	2.12277
P19221	THRB_MOUSE Prothrombin OS=Mus musculus OX=10090 GN=F2 PE=1 SV=1	15	15	17.2148	16.7787	16.2287	19.023	17.2768	17.7477	17.4706	17.6514	19.0413	17.5362	17.0667	17.6073	17.3389	16.1358	17.6266	17.5491	16.8969	19.2963	18.7315	+	Control_APAP	1.43144	-1.0838	-2.40448	0.0370305	2.11961
Q8BU33	HACL2_MOUSE 2-hydroxyacyl-CoA lyase 2 OS=Mus musculus OX=10090 GN=Ilvbl PE=1 SV=1	6	6	13.5984	13.2456	13.6149	14.9889	13.532	15.249	15.2166	14.2946	14.2216	14.0374	14.5798	15.0058	14.3372	13.365	15.2905	15.382	15.07	14.4066	16.6088	+	Control_APAP	1.89135	-1.08322	-3.02241	0.0128425	2.11876
Q3UMF0	COBL1_MOUSE Cordon-bleu protein-like 1 OS=Mus musculus OX=10090 GN=Cobll1 PE=1 SV=2	14	14	13.8057	13.9161	14.6422	15.349	15.5377	12.7791	16.6725	14.8863	15.6561	15.7608	14.4412	15.7444	14.6064	13.1464	16.8352	16.3947	14.5443	15.5302	15.4455			0.863273	-1.08167	-1.61676	0.137002	2.11648
P50427	STS_MOUSE Steryl-sulfatase OS=Mus musculus OX=10090 GN=Sts PE=1 SV=1	6	6	13.1604	12.3674	13.3979	14.9453	13.5	13.875	14.2906	12.7218	14.5354	13.4095	14.2723	14.9619	13.954	13.3366	15.2593	14.4459	13.3404	15.2229	15.2225	+	Control_APAP	1.33894	-1.0816	-2.27956	0.0458205	2.11638
P15508	SPTB1_MOUSE Spectrin beta chain, erythrocytic OS=Mus musculus OX=10090 GN=Sptb PE=1 SV=4	30	26	16.3064	14.1279	15.458	17.4871	16.0446	17.5323	14.1128	15.8047	18.5931	17.1978	15.1918	15.4404	16.3091	16.2998	16.4265	17.8293	15.4965	16.9207	18.1512			0.585545	-1.08086	-1.19492	0.25969	2.1153
Q6A4J8	UBP7_MOUSE Ubiquitin carboxyl-terminal hydrolase 7 OS=Mus musculus OX=10090 GN=Usp7 PE=1 SV=1	7	7	17.7569	15.9779	17.1372	17.7187	17.6536	18.4713	18.7196	17.3014	18.3243	18.0985	17.8203	18.2157	18.3756	13.2254	18.6243	18.4206	18.3485	17.5988	16.2749	+	Control_APAP	1.75739	-1.07858	-2.84218	0.0174828	2.11196
Q2HXL6	EDEM3_MOUSE ER degradation-enhancing alpha-mannosidase-like protein 3 OS=Mus musculus OX=10090 GN=Edem3 PE=1 SV=2	2	2	12.2945	17.2278	18.0464	16.4873	16.1224	17.0732	17.4238	16.5886	16.9199	16.9011	17.3752	17.5138	17.3841	14.0286	17.1757	17.0728	16.9712	17.0416	13.1104			0.534394	-1.07771	-1.11202	0.29215	2.11068
Q8CFA2	GCST_MOUSE Aminomethyltransferase, mitochondrial OS=Mus musculus OX=10090 GN=Amt PE=1 SV=1	8	8	16.0283	14.3432	15.8549	16.5994	15.6951	15.7845	16.6976	16.8249	16.77	16.8819	16.8627	16.2548	16.2228	13.2084	17.4408	16.6671	16.309	16.4686	15.7182	+	Control_APAP	1.69146	-1.07689	-2.75369	0.0203489	2.10948
Q8VEH8	ERLEC_MOUSE Endoplasmic reticulum lectin 1 OS=Mus musculus OX=10090 GN=Erlec1 PE=1 SV=1	3	3	13.5965	14.218	11.9581	14.2658	13.7595	14.1317	15.1722	14.2098	14.5993	14.4348	14.4608	13.961	14.1643	13.754	14.9256	14.8082	14.8341	14.9632	14.8008	+	Control_APAP	1.52674	-1.07524	-2.53267	0.0297345	2.10707
P63073	IF4E_MOUSE Eukaryotic translation initiation factor 4E OS=Mus musculus OX=10090 GN=Eif4e PE=1 SV=1	3	3	15.8871	14.546	12.5355	15.787	16.384	15.6215	15.3796	15.92	15.3984	15.4283	13.2094	15.4475	15.9213	14.3004	14.874	16.3289	15.152	15.4147	16.0124			0.767331	-1.07441	-1.47544	0.170871	2.10586
P35279	RAB6A_MOUSE Ras-related protein Rab-6A OS=Mus musculus OX=10090 GN=Rab6a PE=1 SV=4;sp	4	2	13.6072	15.9708	13.0867	16.5702	18.0955	12.2925	16.2746	16.1261	14.7839	15.9877	11.5923	15.9293	16.2362	17.9848	15.975	13.5042	13.818	14.8595	17.2441			0.358502	-1.07313	-0.807755	0.438024	2.10399
Q8K2C7	OS9_MOUSE Protein OS-9 OS=Mus musculus OX=10090 GN=Os9 PE=1 SV=2	5	5	13.1133	14.3491	14.6145	15.6216	15.1267	15.997	16.1945	13.463	14.0787	14.923	14.2999	16.1769	15.8546	12.5041	15.9788	15.1008	16.155	16.0896	13.3984			0.910423	-1.07232	-1.68491	0.122907	2.10281
P43274	H14_MOUSE Histone H1.4 OS=Mus musculus OX=10090 GN=H1-4 PE=1 SV=2	11	4	14.2677	15.9228	15.9852	17.537	16.268	12.7401	16.4927	15.0241	17.1706	18.4937	15.8438	18.6036	15.9122	18.1628	17.9848	18.1758	16.2349	17.4649	17.5445			0.438588	-1.07183	-0.950509	0.36426	2.1021
Q8VH51	RBM39_MOUSE RNA-binding protein 39 OS=Mus musculus OX=10090 GN=Rbm39 PE=1 SV=2	6	5	14.7712	13.0617	14.9643	15.5272	15.6317	16.1344	15.1873	14.0482	15.1172	15.2548	15.5055	15.5689	15.6367	16.63	15.2596	15.2047	15.6771	15.4084	15.9806	+	Control_APAP	1.36305	-1.06487	-2.31218	0.0433461	2.09198
Q91X72	HEMO_MOUSE Hemopexin OS=Mus musculus OX=10090 GN=Hpx PE=1 SV=2	28	28	19.274	20.0845	18.5301	20.4526	20.3769	21.3312	20.5183	19.427	21.2504	20.2405	19.6208	20.0227	20.7307	20.02	20.2961	20.742	20.2534	20.7547	20.3494	+	Control_APAP	1.40774	-1.06384	-2.37254	0.0391075	2.09049
Q8BFZ9	ERLN2_MOUSE Erlin-2 OS=Mus musculus OX=10090 GN=Erlin2 PE=1 SV=1	3	3	16.2691	13.6535	15.4608	16.1624	17.2918	16.8411	16.8001	15.4123	16.2145	15.4187	16.0447	15.5051	13.1662	13.5285	14.8347	16.2016	17.0772	16.4438	14.9247			1.03558	-1.06003	-1.86251	0.092134	2.08497
P19253	RL13A_MOUSE 60S ribosomal protein L13a OS=Mus musculus OX=10090 GN=Rpl13a PE=1 SV=4	4	4	13.3475	14.0044	14.2205	14.309	15.1855	13.811	15.6911	14.3908	15.0167	16.1693	12.8071	16.8495	14.6733	13.7341	15.1203	14.9699	15.0031	15.9961	17.089			0.721065	-1.05699	-1.40582	0.190079	2.08059
Q9CQC6	BZW1_MOUSE Basic leucine zipper and W2 domain-containing protein 1 OS=Mus musculus OX=10090 GN=Bzw1 PE=1 SV=1;sp	2	2	14.8433	12.9934	14.8201	15.7822	15.0767	15.1363	15.7728	14.4701	15.4428	15.2133	15.2099	15.3483	15.36	12.6348	15.9113	14.784	15.5728	14.9907	14.7178	+	Control_APAP	1.62818	-1.05353	-2.6688	0.0235407	2.0756
Q922Q1	MARC2_MOUSE Mitochondrial amidoxime reducing component 2 OS=Mus musculus OX=10090 GN=Mtarc2 PE=1 SV=1	12	12	18.8068	16.0049	19.0835	19.3988	19.9386	18.8173	17.7758	19.5271	19.3642	18.8137	19.2896	18.1874	18.7677	19.4379	17.7597	17.9272	18.7827	18.4407	19.9625			0.856413	-1.04744	-1.60678	0.139183	2.06686
Q61205	PA1B3_MOUSE Platelet-activating factor acetylhydrolase IB subunit gamma OS=Mus musculus OX=10090 GN=Pafah1b3 PE=1 SV=1	2	2	12.0375	13.459	12.8602	14.1839	13.5317	15.1661	14.7017	13.4308	13.6756	12.8799	13.1805	13.7276	14.525	16.6231	13.9879	14.1655	14.2313	13.63	13.8895			1.24694	-1.04528	-2.15451	0.0566318	2.06377
Q9R257	HEBP1_MOUSE Heme-binding protein 1 OS=Mus musculus OX=10090 GN=Hebp1 PE=1 SV=2	7	6	13.176	16.0939	13.0917	12.443	13.0058	16.4652	17.1859	15.2341	15.263	15.2807	16.1438	15.4694	14.8978	15.916	16.8271	16.5816	14.6379	15.3141	13.381			0.465094	-1.04513	-0.996099	0.342694	2.06355
P29416	HEXA_MOUSE Beta-hexosaminidase subunit alpha OS=Mus musculus OX=10090 GN=Hexa PE=1 SV=2	4	4	12.6621	15.3836	15.27	15.8623	15.5845	13.6017	16.7205	15.0566	15.9174	15.1429	15.8974	15.5586	15.8113	12.7554	15.6738	15.947	14.4255	15.4984	16.0015			0.796494	-1.04388	-1.51881	0.159774	2.06177
Q9Z1T1	AP3B1_MOUSE AP-3 complex subunit beta-1 OS=Mus musculus OX=10090 GN=Ap3b1 PE=1 SV=2	4	3	13.5145	12.057	11.8469	14.1365	13.9625	12.708	13.6898	13.2447	13.5488	13.6705	13.5527	13.1283	13.7405	13.6915	14.0411	12.6028	14.4536	13.2949	13.9842	+	Control_APAP	1.71086	-1.04297	-2.77972	0.0194599	2.06047
Q9CQU0	TXD12_MOUSE Thioredoxin domain-containing protein 12 OS=Mus musculus OX=10090 GN=Txndc12 PE=1 SV=1	2	2	15.0131	13.6297	14.699	15.2473	16.0143	15.9851	16.1505	15.1094	15.5291	15.3156	15.2639	14.7858	15.8241	12.8857	15.1537	15.9387	15.8875	15.6281	14.3925	+	Control_APAP	1.84339	-1.04172	-2.9578	0.014342	2.05868
P12265	BGLR_MOUSE Beta-glucuronidase OS=Mus musculus OX=10090 GN=Gusb PE=1 SV=2	14	13	16.8342	13.4924	16.1783	16.9515	15.8265	17.2664	17.5144	15.828	16.6465	16.3755	16.1996	16.26	16.2404	12.7863	16.6291	16.7773	17.5185	17.6023	16.6776			0.871297	-1.03934	-1.62841	0.134494	2.05529
Q80SW1	SAHH2_MOUSE S-adenosylhomocysteine hydrolase-like protein 1 OS=Mus musculus OX=10090 GN=Ahcyl1 PE=1 SV=1;sp	4	4	12.8383	14.2085	13.009	13.3875	13.1028	14.384	16.0107	12.4741	15.6216	15.635	13.3152	15.5405	14.8474	12.3577	15.5899	16.0937	14.3661	15.4424	14.4189			0.614372	-1.0338	-1.24077	0.243012	2.04741
Q61009	SCRB1_MOUSE Scavenger receptor class B member 1 OS=Mus musculus OX=10090 GN=Scarb1 PE=1 SV=1	3	3	16.913	13.0434	16.2805	16.5254	16.6082	16.6991	17.0597	16.1244	16.1917	16.0568	16.3374	16.4086	16.5914	15.4688	16.0999	15.7447	17.2155	16.4348	14.1906			0.849601	-1.03343	-1.59685	0.141384	2.04688
P47955	RLA1_MOUSE 60S acidic ribosomal protein P1 OS=Mus musculus OX=10090 GN=Rplp1 PE=1 SV=1	3	2	16.7564	14.0733	16.6713	16.4636	17.9258	17.1587	17.1968	16.4765	16.1802	16.6616	16.481	17.2314	17.221	12.6794	17.298	15.9303	16.7782	17.4115	19.9465			1.01738	-1.03028	-1.83695	0.0960771	2.04242
Q9CZM2	RL15_MOUSE 60S ribosomal protein L15 OS=Mus musculus OX=10090 GN=Rpl15 PE=1 SV=4	7	7	16.2709	16.3177	17.6455	17.9681	15.862	16.1954	19.6228	15.5734	18.7653	18.6702	17.9965	19.2785	17.3679	13.9848	18.6086	19.0835	18.6232	18.8661	16.839			0.523596	-1.02552	-1.09424	0.299505	2.03569
P17426	AP2A1_MOUSE AP-2 complex subunit alpha-1 OS=Mus musculus OX=10090 GN=Ap2a1 PE=1 SV=1	11	9	15.4835	15.6067	16.0814	17.7923	16.9301	17.5249	15.972	16.5763	16.5294	16.1287	16.8002	16.429	16.7219	12.8334	16.6919	16.1197	16.4841	16.7236	17.2048	+	Control_APAP	1.68658	-1.01869	-2.74715	0.0205788	2.02608
Q9ERU9	RBP2_MOUSE E3 SUMO-protein ligase RanBP2 OS=Mus musculus OX=10090 GN=Ranbp2 PE=1 SV=2	10	10	15.2212	12.9071	15.1715	16.0161	15.4126	14.7139	14.9779	15.471	15.9293	15.4391	15.2422	15.8282	15.2799	13.7753	16.3531	15.7742	15.6647	15.5385	14.9165			1.24549	-1.01454	-2.15253	0.0568211	2.02026
Q922D4	PP6R3_MOUSE Serine/threonine-protein phosphatase 6 regulatory subunit 3 OS=Mus musculus OX=10090 GN=Ppp6r3 PE=1 SV=1	3	3	13.5368	13.5819	12.7434	15.2828	12.969	14.5503	14.7303	15.3829	14.2122	13.9786	13.1136	14.4589	13.4988	12.9824	14.777	13.99	12.4278	13.9016	14.0001			1.086	-1.01027	-1.93293	0.0820352	2.01429
Q6PFD9	NUP98_MOUSE Nuclear pore complex protein Nup98-Nup96 OS=Mus musculus OX=10090 GN=Nup98 PE=1 SV=2	2	2	12.4782	14.8928	11.2823	14.2936	14.1286	14.1709	13.381	13.1089	14.5842	13.8088	13.2815	14.2811	13.6956	12.6937	14.2867	14.5891	14.0233	14.3508	13.6569			0.851626	-1.00871	-1.5998	0.140726	2.01211
Q64339	ISG15_MOUSE Ubiquitin-like protein ISG15 OS=Mus musculus OX=10090 GN=Isg15 PE=1 SV=4	5	5	14.9764	13.3322	14.8351	16.5364	15.7682	15.7174	15.6905	13.9089	16.0451	15.0495	14.3501	15.3808	17.7213	16.394	17.3336	16.1439	17.3244	15.3971	15.5689			0.976261	-1.00176	-1.77888	0.105618	2.00244
Q64213	SF01_MOUSE Splicing factor 1 OS=Mus musculus OX=10090 GN=Sf1 PE=1 SV=6	4	4	14.6643	14.2985	12.8411	16.4387	14.885	15.3994	15.4593	14.6159	15.0554	14.8267	13.0268	14.688	15.3827	13.8792	15.2408	15.0728	14.8536	14.3929	14.1774			0.871883	-0.998176	-1.62926	0.134313	1.99747
P62748	HPCL1_MOUSE Hippocalcin-like protein 1 OS=Mus musculus OX=10090 GN=Hpcal1 PE=1 SV=2;sp	2	2	13.2837	12.4986	13.962	13.6717	15.0782	13.9633	14.7427	14.6202	13.8196	14.0041	14.1163	14.1991	14.5386	13.225	15.5226	14.246	14.3924	14.4095	14.2572	+	Control_APAP	1.73979	-0.998027	-2.81855	0.0182058	1.99727
Q8R0X7	SGPL1_MOUSE Sphingosine-1-phosphate lyase 1 OS=Mus musculus OX=10090 GN=Sgpl1 PE=1 SV=1	6	6	14.5345	13.3621	15.0933	15.726	15.2831	14.2842	16.1351	15.3534	14.282	15.6458	15.6202	15.5276	15.008	13.9825	16.3812	15.8798	15.4762	15.628	14.2827			1.23773	-0.987534	-2.14194	0.0578456	1.98279
P07759	SPA3K_MOUSE Serine protease inhibitor A3K OS=Mus musculus OX=10090 GN=Serpina3k PE=1 SV=2	13	7	19.8278	18.5171	19.1255	21.0307	20.1248	20.6861	19.0641	20.0459	20.8618	19.7699	19.6245	20.0558	20.0441	20.4163	18.9232	19.6597	19.1599	20.9222	20.2741	+	Control_APAP	1.36768	-0.983586	-2.31844	0.0428864	1.97737
Q9D7A8	ARMC1_MOUSE Armadillo repeat-containing protein 1 OS=Mus musculus OX=10090 GN=Armc1 PE=1 SV=1	4	3	15.5664	14.8444	13.1137	16.877	16.8695	13.1736	15.8332	16.2664	15.792	15.8209	13.6185	15.1679	16.2305	16.7307	14.8041	14.5116	13.9096	14.908	17.2533			0.547937	-0.982864	-1.13417	0.28318	1.97638
P17918	PCNA_MOUSE Proliferating cell nuclear antigen OS=Mus musculus OX=10090 GN=Pcna PE=1 SV=2	4	3	13.3261	13.8666	13.9843	14.5132	13.7837	14.8918	15.9673	12.7229	14.8627	14.6219	15.8829	15.118	14.7962	14.0557	14.2416	14.8352	16.4076	13.1865	15.7191			0.864142	-0.981481	-1.61802	0.136728	1.97449
P97461	RS5_MOUSE 40S ribosomal protein S5 OS=Mus musculus OX=10090 GN=Rps5 PE=1 SV=3	9	9	17.2221	15.7861	16.5427	17.0518	17.5546	13.0177	18.8985	17.3837	18.7999	18.6994	16.8271	19.2404	16.7955	16.5652	19.0336	18.8303	16.8315	18.9835	18.433			0.381771	-0.980048	-0.850074	0.415173	1.97253
P20152	VIME_MOUSE Vimentin OS=Mus musculus OX=10090 GN=Vim PE=1 SV=3	35	29	16.4815	17.5175	17.0987	19.0723	17.0684	18.4492	18.0018	17.7557	19.1581	17.7526	16.9184	17.9281	18.1859	16.1578	18.2339	18.8192	18.2629	18.001	18.2898			1.13344	-0.979037	-1.99871	0.0735462	1.97115
Q3URE1	ACSF3_MOUSE Malonate--CoA ligase ACSF3, mitochondrial OS=Mus musculus OX=10090 GN=Acsf3 PE=1 SV=2	10	10	12.4921	16.0298	15.7671	16.66	13.3385	16.1523	16.8703	15.1771	15.6625	15.2367	16.01	16.5348	15.558	16.2378	15.1559	17.014	16.2526	16.7537	15.9044			0.538068	-0.975027	-1.11804	0.289689	1.96568
P60122	RUVB1_MOUSE RuvB-like 1 OS=Mus musculus OX=10090 GN=Ruvbl1 PE=1 SV=1	9	9	16.1394	14.3633	15.8283	17.0153	16.5346	16.3712	16.396	16.5507	16.7746	16.2526	15.6913	16.1688	16.8164	14.2708	16.2021	16.03	16.2586	16.0306	16.3051	+	Control_APAP	1.64836	-0.973582	-2.69588	0.0224719	1.96371
P13020	GELS_MOUSE Gelsolin OS=Mus musculus OX=10090 GN=Gsn PE=1 SV=3	20	20	12.9524	15.9692	15.6914	18.8035	14.6593	16.248	15.7023	14.2618	18.7864	15.5245	12.734	15.8746	15.1921	11.3701	15.9506	17.3146	13.5962	19.1561	18.9586			0.332872	-0.972832	-0.76025	0.464652	1.96269
Q8CIN4	PAK2_MOUSE Serine/threonine-protein kinase PAK 2 OS=Mus musculus OX=10090 GN=Pak2 PE=1 SV=1	8	8	14.7173	13.5202	14.9486	14.8708	15.6017	16.6227	15.9606	14.6507	16.2575	15.7497	12.021	16.5773	16.0343	13.0318	16.3577	16.7844	16.2236	15.6851	15.5211			0.528471	-0.972645	-1.10228	0.296162	1.96244
P43275	H11_MOUSE Histone H1.1 OS=Mus musculus OX=10090 GN=H1-1 PE=1 SV=2	4	2	13.8916	12.8377	15.8258	16.8111	12.7187	13.9526	16.0049	12.351	16.299	16.3482	15.5952	16.3236	16.3355	13.5337	15.9591	15.9437	16.7656	15.8947	14.7929			0.396668	-0.97099	-0.876789	0.401173	1.96019
O35728	CP4AE_MOUSE Cytochrome P450 4A14 OS=Mus musculus OX=10090 GN=Cyp4a14 PE=1 SV=1	25	19	18.2552	18.3619	18.9634	19.6457	19.0179	18.3108	19.2431	19.1859	19.2801	19.7907	21.1553	19.8125	18.9417	18.4065	20.036	19.6438	19.5939	20.3165	18.6935			1.15735	-0.966731	-2.0317	0.0696065	1.95441
P01029	CO4B_MOUSE Complement C4-B OS=Mus musculus OX=10090 GN=C4b PE=1 SV=3	27	26	16.4949	16.9068	16.2995	17.6181	16.8735	17.9469	17.5378	17.1972	18.1393	17.6293	17.3045	17.5068	17.8706	14.838	17.9391	17.7667	17.9131	18.2325	17.355	+	Control_APAP	2.54722	-0.961085	-3.92646	0.00283648	1.94677
P28658	ATX10_MOUSE Ataxin-10 OS=Mus musculus OX=10090 GN=Atxn10 PE=1 SV=2	3	3	13.9037	14.911	14.0259	15.863	14.16	15.5603	15.8596	14.53	15.3854	14.7817	15.1435	15.8851	15.61	12.7291	16.0253	16.204	15.5592	15.9811	14.0519	+	Control_APAP	1.38071	-0.960763	-2.33604	0.0416188	1.94634
Q9ER88	RT29_MOUSE 28S ribosomal protein S29, mitochondrial OS=Mus musculus OX=10090 GN=Dap3 PE=1 SV=1	4	4	13.9177	13.3991	14.9332	15.2307	13.0189	14.2378	15.5339	15.4063	15.6089	15.3088	15.7703	15.2708	14.7632	13.6211	15.8141	14.2395	14.9134	15.6795	13.3323			0.906809	-0.959592	-1.67972	0.123934	1.94476
P70349	HINT1_MOUSE Histidine triad nucleotide-binding protein 1 OS=Mus musculus OX=10090 GN=Hint1 PE=1 SV=3	6	6	17.4864	14.5182	17.4646	16.899	18.0436	17.986	17.6598	18.2741	16.664	17.1447	17.4911	16.8783	18.1321	17.1714	16.8174	16.8194	17.4776	17.0528	18.3745			0.82257	-0.959217	-1.55727	0.150463	1.94425
Q99K41	EMIL1_MOUSE EMILIN-1 OS=Mus musculus OX=10090 GN=Emilin1 PE=1 SV=1	3	3	13.6827	14.1223	13.9263	15.7982	13.4517	15.6549	15.0577	13.0189	15.9372	14.9345	14.5771	15.393	15.2058	12.9717	15.2618	15.0498	15.4909	14.971	14.3678			0.821288	-0.958823	-1.55538	0.150908	1.94372
Q8R3F5	FABD_MOUSE Malonyl-CoA-acyl carrier protein transacylase, mitochondrial OS=Mus musculus OX=10090 GN=Mcat PE=1 SV=3	3	3	15.0661	13.867	14.6885	15.4704	15.2365	15.8905	16.0094	15.1539	15.3285	14.9678	15.7524	15.6779	15.0882	12.5316	15.369	14.832	15.4418	15.3148	14.0405	+	Control_APAP	2.18655	-0.958031	-3.42359	0.00650804	1.94266
Q925N2	SFXN2_MOUSE Sideroflexin-2 OS=Mus musculus OX=10090 GN=Sfxn2 PE=1 SV=1	6	5	16.1943	15.273	16.4173	17.6757	16.984	16.6978	16.3634	16.2526	16.9354	17.0498	17.51	16.7934	17.4134	12.8863	17.0279	17.0213	17.1346	17.1776	17.6798	+	Control_APAP	1.77892	-0.956471	-2.8711	0.0166372	1.94056
Q8R570	SNP47_MOUSE Synaptosomal-associated protein 47 OS=Mus musculus OX=10090 GN=Snap47 PE=1 SV=1	2	2	14.1248	12.542	12.8356	14.3164	14.3264	12.7919	14.9566	12.6753	14.6505	15.4892	12.1847	15.7122	16.1494	12.6646	14.8136	12.9959	15.558	13.9142	13.4446			0.582653	-0.955087	-1.19028	0.261425	1.9387
Q62087	PON3_MOUSE Serum paraoxonase/lactonase 3 OS=Mus musculus OX=10090 GN=Pon3 PE=1 SV=2	8	7	16.1656	13.832	16.2224	17.1471	17.6155	13.6272	16.8285	17.3523	16.3073	16.7324	14.922	16.7184	14.3536	14.7563	16.5016	16.4533	14.9532	17.1261	16.9984			0.527386	-0.954511	-1.10049	0.296903	1.93792
Q8R238	SDSL_MOUSE Serine dehydratase-like OS=Mus musculus OX=10090 GN=Sdsl PE=1 SV=1	5	5	15.1602	15.2014	14.6377	15.6628	16.3289	17.356	16.3595	15.4929	14.8058	15.3571	16.4067	15.7764	16.0262	13.4706	15.9825	16.3391	15.5468	15.4401	14.4751			1.19492	-0.949791	-2.08335	0.0638381	1.93159
Q921I1	TRFE_MOUSE Serotransferrin OS=Mus musculus OX=10090 GN=Tf PE=1 SV=1	45	44	19.5667	19.6717	19.1282	20.7342	20.1453	21.0868	20.3339	19.5392	21.2839	20.5492	19.5965	20.3604	20.3024	19.9763	20.1554	20.5407	19.8015	21.1758	21.0976	+	Control_APAP	1.57018	-0.947758	-2.59099	0.0269042	1.92887
Q99KG5	LSR_MOUSE Lipolysis-stimulated lipoprotein receptor OS=Mus musculus OX=10090 GN=Lsr PE=1 SV=1	3	3	12.0318	16.1443	16.9358	15.2939	15.3117	15.4933	16.6807	16.6799	16.5985	15.8403	15.9001	16.0553	16.5462	14.9061	16.1939	15.529	16.4209	15.4167	13.2419			0.532053	-0.946442	-1.10817	0.293729	1.92711
Q64462	CP4B1_MOUSE Cytochrome P450 4B1 OS=Mus musculus OX=10090 GN=Cyp4b1 PE=1 SV=1	6	6	12.6839	13.161	13.3384	14.2902	13.5207	12.1064	14.9105	13.9879	14.1493	14.2519	13.8306	14.9952	13.8061	13.6655	14.7114	14.5172	15.1958	14.8416	13.9681			1.00384	-0.943653	-1.81788	0.0991197	1.92339
P84099	RL19_MOUSE 60S ribosomal protein L19 OS=Mus musculus OX=10090 GN=Rpl19 PE=1 SV=1	5	5	15.1982	14.2922	16.7528	15.6736	15.4024	12.1068	17.6819	16.3837	17.0094	17.6455	16.5116	18.8071	15.9798	14.1295	17.8501	17.0964	16.6037	16.8715	16.1199			0.346826	-0.943612	-0.786233	0.44996	1.92334
P57759	ERP29_MOUSE Endoplasmic reticulum resident protein 29 OS=Mus musculus OX=10090 GN=Erp29 PE=1 SV=2	5	5	14.0756	15.7085	13.479	14.8495	17.0012	15.4823	15.2597	15.9231	15.9113	14.8349	13.0613	15.9461	17.1256	12.1592	15.4389	15.9496	13.6577	16.0843	15.8288			0.640143	-0.94221	-1.28127	0.229011	1.92147
Q9QZZ6	DERM_MOUSE Dermatopontin OS=Mus musculus OX=10090 GN=Dpt PE=1 SV=1	2	2	13.0066	13.1241	12.9795	16.2037	14.4701	12.7723	14.1546	13.4713	16.2553	12.5237	13.1959	12.7451	12.6449	14.3194	13.7631	13.4488	13.0674	12.4076	12.7617			0.528179	-0.940157	-1.1018	0.296361	1.91874
Q99K01	PDXD1_MOUSE Pyridoxal-dependent decarboxylase domain-containing protein 1 OS=Mus musculus OX=10090 GN=Pdxdc1 PE=1 SV=2	9	8	15.4558	13.041	15.8956	15.1934	15.6474	16.1333	15.9215	15.2311	15.5797	15.7159	16.0041	16.2017	16.2902	12.3931	16.2359	15.5766	16.2038	15.2626	14.5831			1.02764	-0.938963	-1.85138	0.093834	1.91715
Q9CY50	SSRA_MOUSE Translocon-associated protein subunit alpha OS=Mus musculus OX=10090 GN=Ssr1 PE=1 SV=1	4	3	15.904	13.7419	12.8917	15.8979	16.059	15.0904	15.7533	15.2145	15.7011	14.6747	13.9822	13.5896	15.2338	14.9172	12.9985	13.113	15.9021	15.7954	16.137			0.673696	-0.927759	-1.33338	0.211984	1.90232
Q9CRA4	MSMO1_MOUSE Methylsterol monooxygenase 1 OS=Mus musculus OX=10090 GN=Msmo1 PE=1 SV=1	4	3	12.4765	13.8454	15.2951	15.6425	14.7829	15.0971	14.2414	14.3458	13.8977	14.4308	13.8888	16.8659	15.9266	12.4789	15.7343	13.1158	15.2092	14.2431	14.1342			0.655796	-0.926895	-1.30567	0.220904	1.90118
O70152	DPM1_MOUSE Dolichol-phosphate mannosyltransferase subunit 1 OS=Mus musculus OX=10090 GN=Dpm1 PE=1 SV=1	3	3	13.8096	13.374	14.5449	14.8746	14.7236	14.753	14.9431	14.8429	14.9736	14.9728	14.3463	15.0856	14.9516	14.2926	14.7916	13.7466	14.6903	14.7368	14.1373	+	Control_APAP	2.76458	-0.925561	-4.23884	0.00171957	1.89942
P48193	41_MOUSE Protein 4.1 OS=Mus musculus OX=10090 GN=Epb41 PE=1 SV=2	12	12	15.0516	13.1798	14.1543	14.972	13.9652	14.7518	16.0058	13.2524	17.2007	16.4752	12.5997	16.2641	11.4499	14.4597	16.3043	16.6882	13.3168	16.2601	16.2166			0.438952	-0.925516	-0.95114	0.363955	1.89936
Q9Z1Q5	CLIC1_MOUSE Chloride intracellular channel protein 1 OS=Mus musculus OX=10090 GN=Clic1 PE=1 SV=3	5	5	16.555	14.3107	16.7318	17.5387	17.1234	17.0919	16.0586	16.8739	16.9168	16.5181	16.5664	16.4306	17.28	16.3943	15.808	16.4789	16.9723	16.5428	17.8392			1.07748	-0.925084	-1.92108	0.0836604	1.89879
A2ASZ8	SCMC2_MOUSE Calcium-binding mitochondrial carrier protein SCaMC-2 OS=Mus musculus OX=10090 GN=Slc25a25 PE=1 SV=1	2	2	16.3403	13.8908	15.7131	17.0421	16.1892	16.4344	16.617	15.1045	16.2787	15.9163	16.7521	15.804	16.1233	13.8354	15.6681	17.1296	16.1581	17.0278	13.8704			0.991497	-0.922871	-1.80045	0.101977	1.89588
P60229	EIF3E_MOUSE Eukaryotic translation initiation factor 3 subunit E OS=Mus musculus OX=10090 GN=Eif3e PE=1 SV=1	7	6	14.5887	13.4397	14.8664	15.6307	16.3584	13.9698	14.4374	16.1209	13.9147	15.0354	15.9536	15.5593	14.855	13.7338	14.7001	13.5435	16.2125	15.208	13.6954			0.815674	-0.921793	-1.54712	0.152871	1.89447
O08638	MYH11_MOUSE Myosin-11 OS=Mus musculus OX=10090 GN=Myh11 PE=1 SV=1	41	33	12.9767	12.2716	11.1041	17.8121	13.9365	13.0414	9.91794	11.2345	18.3353	9.30335	12.8907	10.8653	13.6735	13.3845	10.6956	19.6657	9.82718	11.7264	10.1668			0.189512	-0.920001	-0.472983	0.64638	1.89212
Q9JJW0	PXMP4_MOUSE Peroxisomal membrane protein 4 OS=Mus musculus OX=10090 GN=Pxmp4 PE=1 SV=3	3	3	17.0676	13.6852	17.8554	16.9918	17.0585	15.5774	17.2963	17.0109	17.2665	17.5382	17.7351	17.6208	17.2393	15.9773	17.2317	16.65	17.6352	17.4949	16.9853			0.591901	-0.919001	-1.20508	0.255917	1.89081
Q00896	A1AT3_MOUSE Alpha-1-antitrypsin 1-3 OS=Mus musculus OX=10090 GN=Serpina1c PE=1 SV=2	18	1	18.9829	18.6122	18.423	19.9345	19.333	20.4739	19.1714	19.2673	20.2859	19.4261	19.1004	19.3235	19.4431	19.2995	19.1128	19.5955	18.6498	19.9706	19.5594	+	Control_APAP	1.81249	-0.917957	-2.91623	0.0153996	1.88944
Q62189	SNRPA_MOUSE U1 small nuclear ribonucleoprotein A OS=Mus musculus OX=10090 GN=Snrpa PE=1 SV=3	2	2	14.1319	16.1612	12.9674	16.1557	15.6837	15.5001	16.6143	12.2749	16.0568	15.9825	13.7633	15.9784	13.6994	13.8371	16.4186	16.7396	12.5336	16.077	17.0229			0.437842	-0.914239	-0.949215	0.364887	1.88457
Q6PHN9	RAB35_MOUSE Ras-related protein Rab-35 OS=Mus musculus OX=10090 GN=Rab35 PE=1 SV=1	2	2	15.5377	13.914	14.0385	16.1507	15.9295	15.0814	15.3355	14.8866	15.6398	15.7614	14.9912	14.867	16.073	12.8164	13.9975	15.0133	15.8617	15.4428	14.5222	+	Control_APAP	1.35931	-0.908069	-2.30712	0.043721	1.87653
Q9ERS2	NDUAD_MOUSE NADH dehydrogenase [ubiquinone] 1 alpha subcomplex subunit 13 OS=Mus musculus OX=10090 GN=Ndufa13 PE=1 SV=3	9	9	18.7263	17.8345	14.5581	19.186	19.2408	14.1463	18.4288	18.1686	18.5499	18.6396	17.2098	17.9515	18.4555	18.0488	18.4375	18.2957	18.3397	18.5507	19.4164			0.354114	-0.907205	-0.79969	0.442472	1.87541
Q61838	PZP_MOUSE Pregnancy zone protein OS=Mus musculus OX=10090 GN=Pzp PE=1 SV=3	69	69	20.6215	19.6405	19.7673	21.8656	21.1278	21.0699	20.2707	20.3282	21.7446	20.5759	20.435	20.7828	20.9272	20.9013	20.5515	20.5311	20.1292	21.5116	21.3824	+	Control_APAP	1.38005	-0.90141	-2.33516	0.0416821	1.86789
Q8R121	ZPI_MOUSE Protein Z-dependent protease inhibitor OS=Mus musculus OX=10090 GN=Serpina10 PE=1 SV=1	3	3	12.6776	13.6804	13.6116	16.0595	14.5717	12.3925	13.9814	14.3037	15.0824	13.6892	13.5506	14.3243	14.2865	14.1474	13.1681	12.5833	13.3132	11.9836	14.5402			0.725045	-0.894067	-1.41185	0.188345	1.85841
P97449	AMPN_MOUSE Aminopeptidase N OS=Mus musculus OX=10090 GN=Anpep PE=1 SV=4	22	22	16.8089	16.0858	16.5646	17.677	17.3402	17.1757	17.7985	17.2429	17.7594	17.2521	17.0086	17.1386	17.7322	15.8791	17.4656	17.7511	17.9216	17.76	17.1164	+	Control_APAP	2.826	-0.890558	-4.32861	0.00149279	1.85389
O35604	NPC1_MOUSE NPC intracellular cholesterol transporter 1 OS=Mus musculus OX=10090 GN=Npc1 PE=1 SV=2	2	2	16.4055	14.4202	13.1608	16.8843	17.3304	15.7064	16.035	16.096	12.8776	15.9647	15.7858	13.2812	13.1354	13.2481	13.3901	15.4356	16.2841	16.3092	16.7685			0.394149	-0.889112	-0.872292	0.403507	1.85204
Q00623	APOA1_MOUSE Apolipoprotein A-I OS=Mus musculus OX=10090 GN=Apoa1 PE=1 SV=2	23	23	18.3716	19.4041	17.9652	19.2609	18.1955	19.8711	19.2764	19.4622	20.5977	19.7978	18.7913	19.9577	18.8753	18.9957	19.6894	19.8437	18.6041	20.1467	20.3776			1.04406	-0.887539	-1.8744	0.0903525	1.85002
Q9QXS1	PLEC_MOUSE Plectin OS=Mus musculus OX=10090 GN=Plec PE=1 SV=3	60	57	18.1536	15.8879	17.465	18.6987	18.3852	18.2027	17.7879	17.8106	18.1051	17.8966	17.7414	17.8635	18.6125	16.3257	17.504	17.8096	18.3968	18.0751	17.8707	+	Control_APAP	1.30541	-0.885813	-2.23408	0.0494983	1.84781
Q9DCS9	NDUBA_MOUSE NADH dehydrogenase [ubiquinone] 1 beta subcomplex subunit 10 OS=Mus musculus OX=10090 GN=Ndufb10 PE=1 SV=3	10	10	19.1642	16.5229	18.6248	19.311	19.4123	18.8789	19.0932	19.4355	19.0795	18.5999	18.7305	18.3615	19.0139	13.1915	17.9065	18.7619	18.71	19.0287	20.1032			1.04369	-0.885165	-1.87388	0.0904295	1.84698
P63260	ACTG_MOUSE Actin, cytoplasmic 2 OS=Mus musculus OX=10090 GN=Actg1 PE=1 SV=1	29	1	14.9096	13.0537	14.4467	15.3231	15.368	16.8294	15.4947	14.0469	15.4051	15.1615	13.9216	13.6448	15.7386	12.2848	14.293	14.9818	15.7632	15.6378	15.7232			0.679023	-0.885009	-1.34159	0.2094	1.84678
Q07456	AMBP_MOUSE Protein AMBP OS=Mus musculus OX=10090 GN=Ambp PE=1 SV=2	6	6	14.312	14.3485	14.9631	16.1735	16.3145	15.8081	14.5908	15.1979	15.9427	15.6499	13.647	15.4836	16.0893	16.1515	14.3315	15.4732	15.5693	16.2288	16.6448			0.926683	-0.881887	-1.70825	0.118391	1.84278
P0DOV1	IFI5B_MOUSE Interferon-activable protein 205-B OS=Mus musculus OX=10090 GN=Mnda PE=1 SV=1;sp	3	2	12.9634	13.6753	13.2263	13.3201	13.7937	13.6602	13.3327	14.4861	15.7434	15.0674	13.5032	14.6216	15.8591	12.6035	15.5601	16.5369	16.3107	14.3641	13.5838			0.914723	-0.881486	-1.69109	0.121696	1.84227
Q8VEK0	CC50A_MOUSE Cell cycle control protein 50A OS=Mus musculus OX=10090 GN=Tmem30a PE=1 SV=1	8	8	15.022	14.7234	14.3667	16.4562	15.8645	14.7309	16.0242	14.4936	16.7454	15.3633	14.7447	15.8412	15.1767	14.6765	16.964	16.9232	15.7758	16.4746	16.2732			0.997739	-0.880868	-1.80927	0.100522	1.84148
Q9DBC7	KAP0_MOUSE cAMP-dependent protein kinase type I-alpha regulatory subunit OS=Mus musculus OX=10090 GN=Prkar1a PE=1 SV=3	5	5	16.038	14.8654	16.2337	16.7572	16.1771	17.0555	16.9459	16.2951	16.7322	16.459	16.2291	16.6798	16.5652	14.1923	16.7823	16.6747	16.4701	16.8215	15.5678	+	Control_APAP	1.89598	-0.879974	-3.02866	0.0127063	1.84034
Q9Z1Q9	SYVC_MOUSE Valine--tRNA ligase OS=Mus musculus OX=10090 GN=Vars1 PE=1 SV=1	22	22	17.6278	13.9884	17.5321	17.3654	16.8103	16.7601	17.7446	17.317	17.6157	17.4275	16.8877	17.3942	17.5109	16.9878	17.8135	17.4801	17.6968	17.4815	15.7071			0.677268	-0.875298	-1.33888	0.210248	1.83439
P06683	CO9_MOUSE Complement component C9 OS=Mus musculus OX=10090 GN=C9 PE=1 SV=2	2	2	15.3804	13.6039	15.5165	16.4864	14.0943	16.8303	15.912	15.0285	16.8073	16.0869	15.0016	15.1242	15.8612	15.8172	15.9356	16.0414	15.8689	15.9793	15.8598			0.684318	-0.874368	-1.34973	0.206863	1.8332
Q8VCM8	NCLN_MOUSE Nicalin OS=Mus musculus OX=10090 GN=Ncln PE=1 SV=2	9	9	15.3643	13.6872	13.0302	15.644	11.24	12.7449	17.0237	14.2447	16.4026	15.5059	14.5668	16.7387	13.6788	12.563	17.413	16.7423	14.3884	16.8361	14.3894			0.315101	-0.874049	-0.726723	0.48406	1.8328
Q99JB8	PACN3_MOUSE Protein kinase C and casein kinase II substrate protein 3 OS=Mus musculus OX=10090 GN=Pacsin3 PE=1 SV=1	8	7	14.3394	14.3544	14.8866	14.6872	15.649	15.2755	15.901	15.744	14.87	15.2384	14.7383	16.4816	12.6283	14.8419	16.2025	16.0414	14.2136	15.4359	13.8269	+	Control_APAP	1.39974	-0.871532	-2.36174	0.0398346	1.8296
Q76LS9	MINY1_MOUSE Ubiquitin carboxyl-terminal hydrolase MINDY-1 OS=Mus musculus OX=10090 GN=Mindy1 PE=1 SV=1	3	3	12.3379	13.3178	13.7499	13.9942	14.1809	12.2962	14.4491	12.9546	13.8704	15.4503	14.5727	14.2886	14.4184	13.3911	15.4702	13.6471	16.1305	15.2059	14.7635			0.769587	-0.871152	-1.47881	0.169986	1.82912
Q5FWK3	RHG01_MOUSE Rho GTPase-activating protein 1 OS=Mus musculus OX=10090 GN=Arhgap1 PE=1 SV=1	7	7	14.9687	14.4034	14.8786	17.1019	13.1601	16.0999	16.2662	14.4469	16.4315	15.3683	15.4071	16.2947	16.2564	13.9303	15.9197	16.0541	16.3176	16.1888	14.4836			0.592945	-0.869366	-1.20674	0.255302	1.82686
Q3UIR3	DTX3L_MOUSE E3 ubiquitin-protein ligase DTX3L OS=Mus musculus OX=10090 GN=Dtx3l PE=1 SV=1	5	5	13.1153	13.8257	13.2201	13.6114	14.3341	13.1737	15.6311	12.961	15.0771	15.0278	13.5737	14.8626	14.4453	16.7466	15.8957	14.6294	14.7711	14.6362	12.7791			0.776681	-0.86322	-1.48939	0.167232	1.81909
P28665	MUG1_MOUSE Murinoglobulin-1 OS=Mus musculus OX=10090 GN=Mug1 PE=1 SV=3	54	36	18.9998	18.7878	18.3094	20.2364	19.5926	19.9658	19.2542	19.1299	20.1243	19.2963	19.1539	19.3045	19.6656	18.355	19.6638	19.3997	19.0444	19.9971	19.7643	+	Control_APAP	1.93161	-0.862972	-3.07674	0.0117055	1.81878
P43883	PLIN2_MOUSE Perilipin-2 OS=Mus musculus OX=10090 GN=Plin2 PE=1 SV=2	12	12	16.3727	16.0127	15.5991	17.7013	16.3208	17.038	15.661	16.4495	17.2879	15.3939	18.635	17.2306	15.9748	17.9479	16.8729	17.0243	14.2716	18.6716	17.3408			0.716574	-0.862738	-1.399	0.192055	1.81849
P61202	CSN2_MOUSE COP9 signalosome complex subunit 2 OS=Mus musculus OX=10090 GN=Cops2 PE=1 SV=1	7	7	13.8339	14.8607	14.8742	15.4117	14.7332	14.7377	16.3341	15.4045	15.2323	15.4892	15.4579	15.6646	14.6202	16.7101	16.0006	14.8647	15.9156	15.3296	14.6895	+	Control_APAP	1.53821	-0.862119	-2.54808	0.0289594	1.81771
Q9R0Q3	TMED2_MOUSE Transmembrane emp24 domain-containing protein 2 OS=Mus musculus OX=10090 GN=Tmed2 PE=1 SV=1	3	3	14.7848	16.3531	15.519	17.8104	17.2935	14.8947	17.0817	13.4952	17.4291	17.2191	15.9947	16.4914	16.5025	12.4698	16.9105	16.9591	16.6154	17.9378	15.9134			0.459574	-0.859876	-0.986666	0.347077	1.81488
Q9CQR4	ACO13_MOUSE Acyl-coenzyme A thioesterase 13 OS=Mus musculus OX=10090 GN=Acot13 PE=1 SV=1	6	6	17.0357	16.0735	15.5445	17.1257	17.2968	17.5075	17.7886	16.6632	17.2177	17.0861	17.0202	15.9843	16.5176	17.4675	16.0437	18.2115	17.2185	17.4829	16.7191	+	Control_APAP	1.31807	-0.858758	-2.25127	0.0480762	1.81348
O55135	IF6_MOUSE Eukaryotic translation initiation factor 6 OS=Mus musculus OX=10090 GN=Eif6 PE=1 SV=2	5	5	15.6309	16.672	15.3849	15.9309	16.2692	17.6063	17.6607	16.3093	16.4018	16.8988	16.5509	17.158	16.5417	13.1489	17.3637	17.629	16.3395	16.6502	15.9935			1.17064	-0.858051	-2.04999	0.0675087	1.81259
Q99JR1	SFXN1_MOUSE Sideroflexin-1 OS=Mus musculus OX=10090 GN=Sfxn1 PE=1 SV=3	11	10	17.5953	15.5095	17.6535	17.4209	18.2648	17.5752	17.2176	17.8579	17.8326	18.3767	18.0289	17.4152	17.463	17.5157	17.5172	18.067	17.9663	17.8386	17.6813			1.11175	-0.857202	-1.96869	0.0773126	1.81152
Q8CFI0	NED4L_MOUSE E3 ubiquitin-protein ligase NEDD4-like OS=Mus musculus OX=10090 GN=Nedd4l PE=1 SV=2	3	2	13.872	13.9122	13.4207	15.6492	14.3228	14.4712	14.5042	14.7115	15.243	15.0982	13.641	13.6838	14.9892	12.5733	12.8814	12.6572	13.5148	14.7136	15.3947			1.19884	-0.856693	-2.08873	0.0632645	1.81088
P62274	RS29_MOUSE 40S ribosomal protein S29 OS=Mus musculus OX=10090 GN=Rps29 PE=1 SV=2	4	4	12.473	18.2716	13.6818	13.058	13.094	12.6077	19.5367	12.4248	18.344	18.4118	14.667	18.8316	14.0504	13.6564	19.064	18.6472	12.77	18.2944	16.8534			0.165931	-0.855172	-0.421302	0.682447	1.80897
P35585	AP1M1_MOUSE AP-1 complex subunit mu-1 OS=Mus musculus OX=10090 GN=Ap1m1 PE=1 SV=3	5	5	15.3901	14.3181	15.9678	16.7488	15.7069	15.5342	16.8555	15.7142	16.2315	15.8757	15.8195	16.2302	16.2712	12.8771	16.59	16.1695	16.5516	16.4467	15.5716	+	Control_APAP	1.33461	-0.854274	-2.27368	0.0462796	1.80785
O35350	CAN1_MOUSE Calpain-1 catalytic subunit OS=Mus musculus OX=10090 GN=Capn1 PE=1 SV=1	4	3	15.2881	13.269	15.6765	16.6422	15.9875	15.1936	15.9119	14.7266	15.9081	15.4877	14.9895	15.5404	16.2115	19.335	14.8047	15.718	16.1544	15.6408	16.4552			0.88076	-0.854079	-1.64213	0.131595	1.8076
P10852	4F2_MOUSE 4F2 cell-surface antigen heavy chain OS=Mus musculus OX=10090 GN=Slc3a2 PE=1 SV=1	4	4	14.0001	13.4057	13.4522	15.2194	14.4427	15.6538	14.7952	13.0646	14.3589	13.7278	13.6818	15.3075	14.533	13.4052	14.4306	15.2302	14.9685	15.0434	15.6905			0.873696	-0.853113	-1.63189	0.133753	1.80639
Q9DBD0	ICA_MOUSE Inhibitor of carbonic anhydrase OS=Mus musculus OX=10090 GN=Ica PE=1 SV=1	7	6	16.641	13.5031	16.1396	17.1946	16.334	16.3718	15.4793	16.2282	17.0489	16.0346	15.6507	16.1858	16.7067	13.3406	15.8752	15.3668	16.0163	16.5507	17.2106			0.724006	-0.852981	-1.41028	0.188797	1.80623
Q7TMY8	HUWE1_MOUSE E3 ubiquitin-protein ligase HUWE1 OS=Mus musculus OX=10090 GN=Huwe1 PE=1 SV=5	7	6	15.6636	13.9058	15.5605	15.8488	15.8262	15.9237	16.5884	14.4747	15.615	15.7736	16.0542	16.9612	16.1294	12.3623	16.4929	16.2211	16.0491	15.7896	12.7056			0.916372	-0.852894	-1.69346	0.121235	1.80612
P97742	CPT1A_MOUSE Carnitine O-palmitoyltransferase 1, liver isoform OS=Mus musculus OX=10090 GN=Cpt1a PE=1 SV=4	24	23	16.6393	17.2997	17.6047	18.0224	17.8049	16.3221	18.6805	17.753	18.1826	18.3926	18.6463	18.491	18.0581	16.1599	18.6814	18.3971	18.1523	18.4333	17.4052			1.0359	-0.851581	-1.86296	0.0920662	1.80448
P06330	HVM51_MOUSE Ig heavy chain V region AC38 205.12 OS=Mus musculus OX=10090 PE=1 SV=1;sp	2	2	12.831	14.3554	13.2249	16.8837	12.7848	16.0053	14.2608	13.5965	14.2739	13.9961	12.9126	14.1845	13.5463	12.2612	13.3916	14.8983	13.4578	15.6475	13.7181			0.479702	-0.851575	-1.02091	0.331358	1.80447
P62869	ELOB_MOUSE Elongin-B OS=Mus musculus OX=10090 GN=Elob PE=1 SV=1	3	3	12.1288	13.3999	14.4514	13.5588	15.5949	12.1249	15.1256	14.3538	12.7694	14.7646	14.0684	15.2311	15.128	15.0044	15.4507	13.065	13.6249	12.9286	14.8071			0.520967	-0.850135	-1.0899	0.301323	1.80267
P48774	GSTM5_MOUSE Glutathione S-transferase Mu 5 OS=Mus musculus OX=10090 GN=Gstm5 PE=1 SV=1	3	2	13.3931	13.278	13.124	13.9367	13.6678	15.2672	14.5732	13.7462	13.9281	13.703	14.2311	13.9617	12.8864	12.7843	12.9495	13.9534	15.3765	13.9288	12.2637	+	Control_APAP	1.66753	-0.847761	-2.72159	0.0215016	1.79971
P62317	SMD2_MOUSE Small nuclear ribonucleoprotein Sm D2 OS=Mus musculus OX=10090 GN=Snrpd2 PE=1 SV=1	4	4	13.0423	13.4004	12.8707	12.7757	13.4173	12.8565	15.1202	14.9761	14.4757	14.6595	12.2344	15.0501	14.4227	12.4354	14.9763	14.6167	13.9195	16.1705	13.2163			0.619328	-0.847243	-1.24859	0.240255	1.79906
P42227	STAT3_MOUSE Signal transducer and activator of transcription 3 OS=Mus musculus OX=10090 GN=Stat3 PE=1 SV=2	17	17	16.0267	16.5621	15.8734	16.6063	16.7853	17.2075	17.5301	16.565	17.0525	17.0755	16.9708	17.2128	17.349	14.5233	17.3504	17.0667	17.1881	16.8991	16.3598	+	Control_APAP	2.56798	-0.846591	-3.95596	0.00270408	1.79825
P51150	RAB7A_MOUSE Ras-related protein Rab-7a OS=Mus musculus OX=10090 GN=Rab7a PE=1 SV=2	10	10	15.6326	15.7598	15.7946	16.7099	17.7286	16.7922	16.3475	17.2427	15.9238	16.5996	15.738	16.0877	17.1319	15.8059	15.7544	16.1005	16.562	15.6336	17.4961			1.29303	-0.845437	-2.21727	0.0509296	1.79681
Q9R0N0	GALK1_MOUSE Galactokinase OS=Mus musculus OX=10090 GN=Galk1 PE=1 SV=2	6	6	15.5865	14.8462	14.0076	15.638	17.1752	16.6715	16.2684	16.9456	14.1269	15.3209	13.2263	15.5385	15.3073	14.2267	15.8328	16.5774	14.0888	15.4221	17.1631			0.486947	-0.843376	-1.03314	0.325876	1.79424
P46978	STT3A_MOUSE Dolichyl-diphosphooligosaccharide--protein glycosyltransferase subunit STT3A OS=Mus musculus OX=10090 GN=Stt3a PE=1 SV=1	9	8	15.3257	13.5132	16.133	16.0069	16.1055	13.4444	16.4194	16.0295	15.4553	16.2551	16.1404	16.6464	16.0988	14.5437	16.2593	15.4379	15.9168	15.9086	15.3306			0.596824	-0.843036	-1.21293	0.253032	1.79382
Q1HFZ0	NSUN2_MOUSE RNA cytosine C(5)-methyltransferase NSUN2 OS=Mus musculus OX=10090 GN=Nsun2 PE=1 SV=2	7	7	14.9127	15.4242	14.6766	16.0051	15.4542	15.5192	16.7367	15.4156	16.2714	16.1829	15.0623	15.9659	16.1725	13.5244	15.8969	15.7957	16.1214	15.9673	16.3379	+	Control_APAP	1.52837	-0.841461	-2.53486	0.0296231	1.79186
Q6ZQ58	LARP1_MOUSE La-related protein 1 OS=Mus musculus OX=10090 GN=Larp1 PE=1 SV=3	8	7	13.1945	14.2675	13.0056	13.946	14.2463	13.4821	15.6015	14.0661	14.441	14.3796	14.2088	14.5861	12.2601	13.8164	16.0401	15.0725	14.3384	14.2442	13.4664			1.20996	-0.839389	-2.10397	0.0616652	1.78929
Q99KP6	PRP19_MOUSE Pre-mRNA-processing factor 19 OS=Mus musculus OX=10090 GN=Prpf19 PE=1 SV=1	10	10	15.8512	16.1317	14.5873	16.2115	15.8231	16.7352	17.1351	15.7957	16.9293	16.5675	15.8376	16.2251	16.2713	13.5141	16.4659	17.2984	16.472	16.9828	16.0426			1.25355	-0.838821	-2.16353	0.0557763	1.78859
Q9JKL4	NDUF3_MOUSE NADH dehydrogenase [ubiquinone] 1 alpha subcomplex assembly factor 3 OS=Mus musculus OX=10090 GN=Ndufaf3 PE=1 SV=1	2	2	15.4332	13.5291	15.8352	15.8935	15.6221	16.489	16.0923	15.7969	15.7919	15.1558	15.9431	15.1532	15.7238	13.3996	14.7195	16.6687	15.7074	15.9806	14.7423			1.04699	-0.838391	-1.87851	0.0897449	1.78805
Q9CQ22	LTOR1_MOUSE Ragulator complex protein LAMTOR1 OS=Mus musculus OX=10090 GN=Lamtor1 PE=1 SV=1	2	2	14.0308	13.4819	14.9393	14.6783	13.9422	15.0782	15.3224	14.6652	15.5793	15.1444	14.8316	15.6518	14.978	13.1126	15.3142	15.3757	14.8054	15.0887	15.5278			1.26181	-0.837467	-2.17479	0.0547255	1.78691
O08585	CLCA_MOUSE Clathrin light chain A OS=Mus musculus OX=10090 GN=Clta PE=1 SV=2	4	4	12.9658	15.6684	12.8357	15.4043	15.7133	12.3187	15.4118	12.0529	15.7579	15.6402	14.0359	15.61	15.6012	13.4425	14.9382	16.1594	14.9226	15.5127	15.389			0.368858	-0.837281	-0.82668	0.427703	1.78668
O54931	AKAP2_MOUSE A-kinase anchor protein 2 OS=Mus musculus OX=10090 GN=Akap2 PE=1 SV=3	2	2	11.8416	12.7712	12.9756	13.5073	13.0329	14.6482	12.996	12.9282	13.9989	12.6063	13.423	13.1289	13.2144	13.6686	13.3046	13.1206	12.6523	13.976	11.8191			1.1418	-0.83384	-2.01025	0.072144	1.78242
Q9D2C7	BI1_MOUSE Bax inhibitor 1 OS=Mus musculus OX=10090 GN=Tmbim6 PE=1 SV=1	3	3	13.5463	14.0852	12.5672	14.4883	14.5276	13.9858	15.2449	11.9411	14.166	14.5469	14.3393	14.8465	14.0822	15.497	15.4317	14.1071	13.6311	14.1213	14.8206			0.705124	-0.832264	-1.38158	0.197186	1.78048
Q8C1B7	SEP11_MOUSE Septin-11 OS=Mus musculus OX=10090 GN=Septin11 PE=1 SV=4	3	3	14.3756	15.9846	14.3421	16.1364	14.4206	17.1233	16.7204	14.8723	16.3718	14.764	15.1281	16.0566	15.1238	12.2745	16.2028	16.4314	15.9618	15.9491	14.3163			0.656653	-0.831844	-1.307	0.220469	1.77996
Q9Z1R2	BAG6_MOUSE Large proline-rich protein BAG6 OS=Mus musculus OX=10090 GN=Bag6 PE=1 SV=1	6	6	15.8172	15.126	15.5873	16.0452	15.9408	16.0471	16.795	15.7475	15.9081	16.0634	18.1463	16.384	16.6071	13.7634	16.4669	16.358	15.4846	15.8657	16.0347			1.00996	-0.831736	-1.82651	0.0977327	1.77983
Q9JJU8	SH3L1_MOUSE SH3 domain-binding glutamic acid-rich-like protein OS=Mus musculus OX=10090 GN=Sh3bgrl PE=1 SV=1	2	2	13.3262	13.5013	14.0262	13.1354	13.2293	14.8632	14.5508	15.7372	15.4909	15.259	13.246	14.5342	15.6462	13.9041	12.2483	14.011	14.6065	13.9988	14.9215			0.685704	-0.8317	-1.35186	0.206203	1.77978
Q569Z6	TR150_MOUSE Thyroid hormone receptor-associated protein 3 OS=Mus musculus OX=10090 GN=Thrap3 PE=1 SV=1	8	8	16.5854	16.3927	16.0814	17.68	17.0277	16.7898	17.7186	16.4001	17.0746	17.0301	16.8908	18.0468	16.3222	15.7297	16.8089	16.8364	16.4721	17.6176	15.9384	+	Control_APAP	1.56743	-0.831069	-2.58731	0.0270751	1.779
Q8VDM6	HNRL1_MOUSE Heterogeneous nuclear ribonucleoprotein U-like protein 1 OS=Mus musculus OX=10090 GN=Hnrnpul1 PE=1 SV=1	3	3	13.3007	13.7032	14.7475	15.0263	15.5024	13.8244	16.6375	14.5781	15.555	14.8465	11.6191	15.1433	14.938	13.0948	16.6317	15.2796	15.104	14.6303	17.1348			0.444661	-0.830942	-0.961022	0.359202	1.77885
Q9DCZ4	MIC26_MOUSE MICOS complex subunit Mic26 OS=Mus musculus OX=10090 GN=Apoo PE=1 SV=2	2	2	16.1275	13.3846	15.9399	16.2881	15.1744	16.4643	16.111	15.8472	15.579	15.8971	16.3796	16.0676	15.57	12.9415	15.4397	16.7624	16.2277	17.0641	12.9375			0.850096	-0.828027	-1.59757	0.141223	1.77526
Q91VC3	IF4A3_MOUSE Eukaryotic initiation factor 4A-III OS=Mus musculus OX=10090 GN=Eif4a3 PE=1 SV=3	12	7	14.1851	14.4381	14.6809	13.4864	14.157	14.8499	17.7668	14.6397	15.8826	15.6128	13.6984	17.2541	12.6475	13.1966	17.2453	15.191	15.0809	16.753	14.217			0.419606	-0.82619	-0.917384	0.380534	1.773
Q8K021	SCAM1_MOUSE Secretory carrier-associated membrane protein 1 OS=Mus musculus OX=10090 GN=Scamp1 PE=1 SV=1	3	3	16.9869	14.1753	16.7647	16.967	17.0719	16.7079	16.3112	16.6991	16.6718	16.8368	16.8986	16.9983	17.1385	17.6741	15.6196	16.4646	17.1494	17.4255	17.0042			0.912514	-0.820194	-1.68792	0.122317	1.76564
Q9CVB6	ARPC2_MOUSE Actin-related protein 2/3 complex subunit 2 OS=Mus musculus OX=10090 GN=Arpc2 PE=1 SV=3	14	14	16.1702	16.7164	16.0041	16.2299	15.6985	16.8401	18.5107	15.8503	18.1704	17.8828	16.6555	18.214	16.6573	12.6499	18.6115	18.46	16.0492	17.929	17.7539			0.614942	-0.820001	-1.24167	0.242693	1.76541
Q80TM9	NISCH_MOUSE Nischarin OS=Mus musculus OX=10090 GN=Nisch PE=1 SV=2	2	2	12.3835	12.0941	12.4599	12.8206	12.9245	13.8682	13.2766	13.5215	12.4312	12.7265	13.3246	13.2722	13.3943	13.8327	13.1065	13.2234	14.0338	12.9104	13.0868	+	Control_APAP	1.8934	-0.817059	-3.02517	0.012782	1.76181
P51855	GSHB_MOUSE Glutathione synthetase OS=Mus musculus OX=10090 GN=Gss PE=1 SV=1	10	9	16.8877	14.0882	16.5972	16.7418	17.1213	16.7443	16.8125	17.1161	16.2695	16.4976	16.4636	16.301	17.2038	12.8122	15.7867	15.8132	16.9529	16.0046	16.7758			0.882953	-0.816501	-1.6453	0.130932	1.76113
Q8BGR9	UBCP1_MOUSE Ubiquitin-like domain-containing CTD phosphatase 1 OS=Mus musculus OX=10090 GN=Ublcp1 PE=1 SV=1	3	3	13.5675	14.1298	13.8349	14.1691	14.047	15.1766	15.3889	14.0265	14.6556	14.7255	14.8595	14.8899	14.7628	16.3305	15.3081	14.7692	14.827	14.4504	13.1208	+	Control_APAP	1.64293	-0.815769	-2.68859	0.0227546	1.76024
Q02257	PLAK_MOUSE Junction plakoglobin OS=Mus musculus OX=10090 GN=Jup PE=1 SV=3	9	8	14.6039	13.6435	12.6656	15.866	16.2901	14.2722	15.0289	14.3817	14.0308	13.8694	13.0072	13.3313	14.6016	13.5139	14.7931	13.5764	14.8562	14.7409	16.136			0.55226	-0.815404	-1.14121	0.280375	1.75979
Q8BGT5	ALAT2_MOUSE Alanine aminotransferase 2 OS=Mus musculus OX=10090 GN=Gpt2 PE=1 SV=1	16	15	17.4972	17.4158	16.9958	18.4083	17.9826	18.5772	17.9451	17.8111	17.7403	17.7075	18.4654	18.4115	17.8541	16.9652	18.2133	18.1429	17.3496	19.0673	17.8315	+	Control_APAP	2.37144	-0.813638	-3.67924	0.00425167	1.75764
Q9JIY5	HTRA2_MOUSE Serine protease HTRA2, mitochondrial OS=Mus musculus OX=10090 GN=Htra2 PE=1 SV=2	5	5	14.3048	12.9921	14.4764	14.211	14.6863	14.8996	15.9779	13.4119	14.6219	14.9708	14.8329	14.9869	14.4791	12.8428	14.7218	14.5926	14.5353	14.9182	12.9041			0.924869	-0.808815	-1.70565	0.118886	1.75177
Q8R0Y8	S2542_MOUSE Mitochondrial coenzyme A transporter SLC25A42 OS=Mus musculus OX=10090 GN=Slc25a42 PE=1 SV=1	5	5	15.521	14.4025	14.4209	16.9163	15.6345	15.9329	14.8149	13.9133	15.8564	15.642	15.4582	16.1307	15.1644	13.7613	15.9008	14.6428	15.5295	16.0984	13.5044			0.785631	-0.807329	-1.5027	0.163821	1.74997
Q9DBG7	SRPRA_MOUSE Signal recognition particle receptor subunit alpha OS=Mus musculus OX=10090 GN=Srpra PE=1 SV=1	5	4	13.7121	12.7779	16.3785	13.0617	13.6185	17.1997	15.4362	12.1954	15.5236	15.6086	17.8299	15.3969	16.8714	19.6848	15.6298	15.3841	13.0036	15.4565	15.5807			0.277512	-0.807199	-0.654068	0.527823	1.74981
Q9D1M7	FKB11_MOUSE Peptidyl-prolyl cis-trans isomerase FKBP11 OS=Mus musculus OX=10090 GN=Fkbp11 PE=1 SV=1	2	2	13.309	15.565	13.0014	14.8146	13.2674	16.1203	15.4565	12.8489	15.6416	15.3701	13.2362	16.1166	13.3552	12.7146	15.7187	15.5125	14.3509	15.8524	15.8424			0.417796	-0.805078	-0.914205	0.382124	1.74724
Q9JLV5	CUL3_MOUSE Cullin-3 OS=Mus musculus OX=10090 GN=Cul3 PE=1 SV=1	3	3	12.3717	15.9969	12.6912	13.517	14.5262	16.4205	16.2862	11.6942	14.6316	14.936	13.2227	15.1727	13.9053	16.3727	16.1822	16.5615	13.7813	15.3268	13.9776			0.325358	-0.803091	-0.746136	0.472761	1.74484
O35286	DHX15_MOUSE Pre-mRNA-splicing factor ATP-dependent RNA helicase DHX15 OS=Mus musculus OX=10090 GN=Dhx15 PE=1 SV=2	9	8	15.9032	14.4024	15.4934	16.5989	15.8652	16.2406	16.4595	14.9771	16.2958	15.4835	16.184	16.4903	16.1085	12.9625	16.035	16.0778	16.0798	16.3886	15.7839			1.15775	-0.799793	-2.03225	0.0695425	1.74085
Q61301	CTNA2_MOUSE Catenin alpha-2 OS=Mus musculus OX=10090 GN=Ctnna2 PE=1 SV=3	6	1	16.3572	14.0999	16.0744	17.3393	16.3452	16.5421	16.2461	15.702	16.2527	16.0335	16.0699	16.2574	16.06	15.8144	15.6174	15.8279	16.6118	16.629	15.4905			0.961344	-0.799311	-1.75771	0.109309	1.74027
P11609	CD1D1_MOUSE Antigen-presenting glycoprotein CD1d1 OS=Mus musculus OX=10090 GN=Cd1d1 PE=1 SV=3;sp	4	4	14.8274	15.7568	15.2775	15.2869	15.6647	15.9848	17.133	15.8215	15.5563	16.2623	16.4177	16.6096	15.9829	12.8724	17.3307	16.0433	15.7915	16.3928	14.4649			1.23178	-0.794617	-2.13381	0.0586435	1.73462
E9PVA8	GCN1_MOUSE eIF-2-alpha kinase activator GCN1 OS=Mus musculus OX=10090 GN=Gcn1 PE=1 SV=1	11	11	15.7163	13.5927	15.8013	16.0367	15.418	16.1384	16.0628	15.6503	15.8896	15.6711	15.6055	15.9876	16.043	12.9991	15.6839	15.9223	16.352	15.7717	16.1635			1.11426	-0.792114	-1.97217	0.076867	1.73161
P30999	CTND1_MOUSE Catenin delta-1 OS=Mus musculus OX=10090 GN=Ctnnd1 PE=1 SV=2	19	18	16.4963	15.1411	16.541	16.9889	16.3887	16.6528	16.9072	16.72	17.1556	16.9839	16.776	17.0838	16.8015	14.2793	16.979	16.6654	16.5812	17.0951	16.3826	+	Control_APAP	1.76678	-0.791308	-2.85479	0.0171088	1.73064
Q99KC8	VMA5A_MOUSE von Willebrand factor A domain-containing protein 5A OS=Mus musculus OX=10090 GN=Vwa5a PE=1 SV=2	11	10	16.3964	13.4363	15.9756	16.8978	17.1235	15.1779	16.6403	15.9746	15.8006	16.0236	14.7297	16.1637	17.0144	15.9394	16.4766	15.4007	16.0612	15.4526	16.2303			0.581503	-0.789644	-1.18844	0.262118	1.72865
Q8BLN5	LSS_MOUSE Lanosterol synthase OS=Mus musculus OX=10090 GN=Lss PE=1 SV=2	6	6	17.0306	14.9406	16.9001	18.1084	17.7911	16.6863	15.9265	16.9872	17.268	17.5325	16.5727	16.82	17.8261	16.0195	16.402	13.9335	17.8959	17.4364	17.3156			0.769701	-0.786554	-1.47898	0.169941	1.72495
P63005	LIS1_MOUSE Platelet-activating factor acetylhydrolase IB subunit alpha OS=Mus musculus OX=10090 GN=Pafah1b1 PE=1 SV=2	6	4	14.1152	13.3718	13.4192	14.0276	14.1932	15.123	15.038	13.0942	14.6517	14.9046	13.8892	14.8695	13.1461	13.2929	14.3192	13.464	14.0654	14.971	12.664			1.0435	-0.785819	-1.87362	0.090469	1.72407
P10639	THIO_MOUSE Thioredoxin OS=Mus musculus OX=10090 GN=Txn PE=1 SV=3	4	4	17.0297	16.2097	16.8255	15.9957	17.7421	18.1691	18.2224	16.5747	17.816	18.2369	17.7141	16.7826	18.0247	13.1144	17.0347	19.0005	17.1851	17.8161	17.9322			0.822486	-0.784309	-1.55715	0.150492	1.72227
P08032	SPTA1_MOUSE Spectrin alpha chain, erythrocytic 1 OS=Mus musculus OX=10090 GN=Spta1 PE=1 SV=3	43	43	15.6304	15.5964	13.9645	16.0307	14.1429	18.1713	15.0679	12.1731	19.1842	17.9784	13.7177	16.1565	14.3831	13.9353	18.2076	18.5986	14.925	17.8358	17.9224			0.229067	-0.783208	-0.556491	0.59011	1.72095
P08752	GNAI2_MOUSE Guanine nucleotide-binding protein G(i) subunit alpha-2 OS=Mus musculus OX=10090 GN=Gnai2 PE=1 SV=5	11	9	16.3129	15.5694	15.9494	17.4853	16.6741	16.8056	16.7927	16.5165	17.0637	16.4849	16.3322	16.3356	17.1541	17.9857	16.7656	17.1328	16.9675	16.7807	16.931	+	Control_APAP	1.96909	-0.777291	-3.12742	0.0107377	1.71391
P40630	TFAM_MOUSE Transcription factor A, mitochondrial OS=Mus musculus OX=10090 GN=Tfam PE=1 SV=2	4	4	13.1187	15.6584	13.5587	13.9744	12.1476	15.2149	15.2371	14.9042	16.0305	16.1389	15.0338	15.3217	14.4917	13.6899	15.1594	13.7502	13.5515	16.3135	14.8828			0.433369	-0.777276	-0.941443	0.368664	1.71389
P02088	HBB1_MOUSE Hemoglobin subunit beta-1 OS=Mus musculus OX=10090 GN=Hbb-b1 PE=1 SV=2	15	8	23.6978	22.6506	22.155	24.0706	23.4636	24.1122	22.659	23.9365	24.1151	23.7478	23.3329	23.0455	23.641	23.9627	23.0821	24.0681	22.6863	23.4352	24.9902			1.12781	-0.774777	-1.99093	0.0745058	1.71093
P08207	S10AA_MOUSE Protein S100-A10 OS=Mus musculus OX=10090 GN=S100a10 PE=1 SV=2	2	2	13.633	15.6482	13.9854	14.7013	13.2258	16.9328	16.2446	16.2104	14.2091	14.7591	14.8668	15.6124	15.0108	13.7097	15.8274	16.081	13.3403	15.5389	12.2738			0.477039	-0.773622	-1.01641	0.333396	1.70956
O70305	ATX2_MOUSE Ataxin-2 OS=Mus musculus OX=10090 GN=Atxn2 PE=1 SV=1	5	5	13.0962	13.0504	14.4588	14.4696	15.7782	12.754	14.8651	14.8179	13.5636	14.2214	13.0415	15.2638	14.0597	12.6882	15.4381	13.9418	14.909	14.3477	15.0394			0.581181	-0.77323	-1.18792	0.262313	1.70909
P37040	NCPR_MOUSE NADPH--cytochrome P450 reductase OS=Mus musculus OX=10090 GN=Por PE=1 SV=2	35	35	19.2377	18.9072	19.3796	20.1291	19.8597	19.7662	19.8426	20.1518	19.7806	19.9095	20.0114	20.0737	19.5691	18.8113	20.3949	20.4659	19.4436	20.2131	19.6033	+	Control_APAP	4.30669	-0.772331	-6.76735	4.93526e-05	1.70803
Q3THS6	METK2_MOUSE S-adenosylmethionine synthase isoform type-2 OS=Mus musculus OX=10090 GN=Mat2a PE=1 SV=2	7	3	15.7918	13.7883	15.7876	16.6752	16.5232	16.8506	16.2065	12.7965	15.9263	16.0687	16.2002	15.8026	16.0129	13.4477	15.1279	16.8578	16.8668	16.5288	15.4277			0.446519	-0.771859	-0.96423	0.357669	1.70747
P11881	ITPR1_MOUSE Inositol 1,4,5-trisphosphate receptor type 1 OS=Mus musculus OX=10090 GN=Itpr1 PE=1 SV=2	2	2	12.0516	14.3043	13.716	15.0046	13.367	11.0755	14.6237	13.7157	14.8701	14.3706	14.9433	15.1775	13.9129	13.0564	14.8178	14.4159	15.0262	14.1978	13.2167			0.41436	-0.77029	-0.908157	0.385159	1.70561
Q7TMB8	CYFP1_MOUSE Cytoplasmic FMR1-interacting protein 1 OS=Mus musculus OX=10090 GN=Cyfip1 PE=1 SV=1;sp	4	4	13.6956	13.3643	14.4676	15.0327	15.1136	14.3838	13.2635	14.8733	15.3678	15.5487	14.6749	13.2524	16.087	15.0395	13.429	12.4051	16.0589	14.292	12.5654			0.752836	-0.769827	-1.45374	0.17667	1.70507
Q80X19	COEA1_MOUSE Collagen alpha-1(XIV) chain OS=Mus musculus OX=10090 GN=Col14a1 PE=1 SV=2	17	15	15.4135	14.2098	14.4215	20.1207	16.7917	11.8958	13.2404	13.9069	18.362	14.2493	14.3593	16.1204	15.8363	14.1808	14.1832	14.8325	13.4794	13.6207	14.2627			0.196148	-0.768012	-0.48726	0.636579	1.70292
Q8BMS4	COQ3_MOUSE Ubiquinone biosynthesis O-methyltransferase, mitochondrial OS=Mus musculus OX=10090 GN=Coq3 PE=1 SV=1	3	3	13.4687	13.7335	14.7112	13.5804	12.5305	15.584	15.8786	15.7295	14.1583	14.9946	15.6135	14.5811	12.9933	13.5532	15.9762	16.1497	14.5409	15.3068	12.5731			0.518143	-0.767797	-1.08523	0.303289	1.70267
Q3UPF5	ZCCHV_MOUSE Zinc finger CCCH-type antiviral protein 1 OS=Mus musculus OX=10090 GN=Zc3hav1 PE=1 SV=1	3	3	19.7263	13.5886	21.3615	21.7595	21.6559	14.2273	13.1513	21.066	21.6132	21.6924	17.6343	18.1365	21.0562	14.0434	14.0161	16.4439	20.7264	16.4228	21.8366			0.123454	-0.767471	-0.32406	0.752568	1.70228
P70398	USP9X_MOUSE Probable ubiquitin carboxyl-terminal hydrolase FAF-X OS=Mus musculus OX=10090 GN=Usp9x PE=1 SV=2	12	12	13.4947	15.3215	14.8391	15.7498	16.0935	12.1812	15.6651	14.5274	16.1669	16.9513	15.2842	15.228	13.7946	13.3785	16.917	15.5084	16.3177	15.9671	14.9697			0.404746	-0.764592	-0.89116	0.39378	1.69889
Q62465	VAT1_MOUSE Synaptic vesicle membrane protein VAT-1 homolog OS=Mus musculus OX=10090 GN=Vat1 PE=1 SV=3	6	6	14.0036	15.918	16.1737	17.0362	16.9818	16.8435	14.3673	16.4356	15.6471	15.79	14.4497	17.6047	16.621	15.9891	15.564	14.5018	14.0531	14.6483	17.2261			0.460651	-0.763332	-0.98851	0.346217	1.69741
Q9CZS1	AL1B1_MOUSE Aldehyde dehydrogenase X, mitochondrial OS=Mus musculus OX=10090 GN=Aldh1b1 PE=1 SV=1	22	18	17.5594	17.3581	17.5374	17.5338	18.4738	19.5003	18.205	17.8032	18.0393	17.9396	18.8047	17.9216	18.3537	18.7506	17.9886	18.5335	17.5722	17.7326	17.6666			1.2209	-0.761845	-2.11893	0.0601312	1.69566
Q8BVE3	VATH_MOUSE V-type proton ATPase subunit H OS=Mus musculus OX=10090 GN=Atp6v1h PE=1 SV=1	2	2	14.3074	12.5247	12.376	12.304	13.7605	13.3089	13.0599	14.8285	14.9148	14.5527	13.5836	14.1629	12.7367	12.9765	13.2315	12.6554	16.0917	14.5396	13.1338			0.618767	-0.761273	-1.24771	0.240565	1.69499
Q9CR61	NDUB7_MOUSE NADH dehydrogenase [ubiquinone] 1 beta subcomplex subunit 7 OS=Mus musculus OX=10090 GN=Ndufb7 PE=1 SV=3	5	5	17.1821	16.3676	15.6744	17.6853	17.131	16.6563	17.9011	16.288	17.4597	17.2432	17.0828	17.0456	16.7233	17.7508	16.9653	17.6589	17.2596	18.1915	16.3821			1.16588	-0.757855	-2.04345	0.0682527	1.69097
Q8K441	ABCA6_MOUSE ATP-binding cassette sub-family A member 6 OS=Mus musculus OX=10090 GN=Abca6 PE=1 SV=2	11	11	15.5736	14.6003	16.0584	16.3109	15.7699	15.1702	16.5923	15.8522	16.0845	16.4045	16.6614	16.6457	16.0035	16.077	17.0685	15.5927	16.323	16.2194	15.0395			1.16103	-0.75498	-2.03677	0.0690192	1.68761
P21300	ALD1_MOUSE Aldo-keto reductase family 1 member B7 OS=Mus musculus OX=10090 GN=Akr1b7 PE=1 SV=4	2	1	12.7933	14.5225	12.3105	13.9115	13.0393	14.0357	13.4329	15.1889	14.4945	13.5012	13.3037	14.7353	13.894	12.9711	14.4363	13.4402	12.7638	14.7738	15.0266			0.690656	-0.751587	-1.35946	0.203866	1.68364
Q07797	LG3BP_MOUSE Galectin-3-binding protein OS=Mus musculus OX=10090 GN=Lgals3bp PE=1 SV=1	14	12	15.6411	15.8386	15.3525	16.2941	16.7858	16.437	17.1952	15.3774	16.83	15.8561	16.3018	16.1821	17.8225	15.5933	17.2939	17.47	17.6894	17.2083	16.8926	+	Control_APAP	1.32569	-0.751433	-2.2616	0.04724	1.68346
O70404	VAMP8_MOUSE Vesicle-associated membrane protein 8 OS=Mus musculus OX=10090 GN=Vamp8 PE=1 SV=1	2	2	13.9103	13.8876	12.9488	14.0997	13.1052	14.0171	15.6235	12.5648	15.4241	15.4784	13.2279	15.447	14.5547	16.6568	16.1399	15.9854	13.3535	16.2758	14.8152			0.482577	-0.749748	-1.02577	0.329172	1.6815
Q9EQW7	KI13A_MOUSE Kinesin-like protein KIF13A OS=Mus musculus OX=10090 GN=Kif13a PE=1 SV=1	2	2	12.8401	14.1773	14.0824	13.1055	14.797	13.8452	15.3394	14.6549	13.3711	15.1405	14.8516	14.9371	13.8428	14.151	15.4824	14.9204	14.1358	12.7661	12.9			0.729211	-0.749209	-1.41816	0.186547	1.68087
P03921	NU5M_MOUSE NADH-ubiquinone oxidoreductase chain 5 OS=Mus musculus OX=10090 GN=Mtnd5 PE=1 SV=3	2	2	14.473	14.6821	13.5325	15.6851	12.6468	15.323	15.9329	14.5468	14.7842	15.0354	15.5212	15.2837	15.4379	13.7948	14.9955	14.8135	15.2463	14.9901	13.0709			0.603023	-0.74403	-1.22278	0.249446	1.67485
Q9CQU3	RER1_MOUSE Protein RER1 OS=Mus musculus OX=10090 GN=Rer1 PE=1 SV=1	5	5	12.4174	15.0361	15.4963	13.3504	13.0606	12.4735	16.3054	15.7327	15.7487	16.7479	15.8973	16.2263	15.933	16.0182	16.6114	15.7161	16.2674	16.4042	16.4974			0.293404	-0.743706	-0.685086	0.508857	1.67447
P01837	IGKC_MOUSE Immunoglobulin kappa constant OS=Mus musculus OX=10090 GN=Igkc PE=1 SV=2	3	3	14.2723	15.5956	13.1112	18.0263	16.5151	16.573	13.6935	13.62	13.8685	15.4525	11.584	16.2896	11.1419	12.7802	14.5764	15.2007	12.9808	16.149	17.6231			0.246504	-0.74281	-0.592166	0.566886	1.67343
Q61694	3BHS5_MOUSE NADPH-dependent 3-keto-steroid reductase Hsd3b5 OS=Mus musculus OX=10090 GN=Hsd3b5 PE=1 SV=4	16	14	18.1164	18.0335	15.8267	18.992	18.054	17.2391	17.7305	17.5407	18.2219	18.0077	18.4083	18.4108	18.2369	18.0305	18.1277	18.0938	17.7196	18.2761	18.535			0.777779	-0.741639	-1.49102	0.16681	1.67207
Q62417	SRBS1_MOUSE Sorbin and SH3 domain-containing protein 1 OS=Mus musculus OX=10090 GN=Sorbs1 PE=1 SV=2	3	3	12.9567	13.6862	13.9921	14.9001	13.2475	15.1144	15.003	13.8104	15.1041	13.3771	13.6587	14.3591	13.0785	13.4764	14.7833	14.845	13.9513	14.276	11.5561			0.797809	-0.741028	-1.52075	0.159291	1.67137
P13745	GSTA1_MOUSE Glutathione S-transferase A1 OS=Mus musculus OX=10090 GN=Gsta1 PE=1 SV=2;sp	12	8	17.4794	18.5671	16.5835	18.0203	18.4256	17.7208	19.0481	18.3592	16.7537	18.6334	19.0784	18.4889	18.5514	18.1709	17.7106	18.2372	19.5596	18.308	17.5831			0.727686	-0.737598	-1.41585	0.187204	1.6674
Q7TMM9	TBB2A_MOUSE Tubulin beta-2A chain OS=Mus musculus OX=10090 GN=Tubb2a PE=1 SV=1;sp	25	5	18.0203	16.9932	17.7925	18.6156	18.8101	18.3127	17.9071	18.2692	18.1285	18.4563	17.7718	18.7697	17.8269	17.9227	17.8218	17.8704	18.2757	18.8646	19.711	+	Control_APAP	1.67204	-0.735874	-2.72764	0.0212794	1.66541
P63323	RS12_MOUSE 40S ribosomal protein S12 OS=Mus musculus OX=10090 GN=Rps12 PE=1 SV=2	4	3	15.6855	14.3315	15.6235	14.4466	16.6035	16.6523	16.9103	16.7817	15.1937	15.2493	16.501	15.1845	16.1722	17.6362	15.4788	16.1458	16.7129	15.2443	16.4492			0.611728	-0.733463	-1.23658	0.244496	1.66263
P61982	1433G_MOUSE 14-3-3 protein gamma OS=Mus musculus OX=10090 GN=Ywhag PE=1 SV=2	13	9	16.3991	14.9953	16.933	16.0886	17.3147	14.923	16.7406	17.7053	17.8384	17.5437	15.3847	18.0368	16.9983	17.1709	17.155	16.9739	17.5911	17.7016	17.6236			0.462773	-0.732618	-0.992137	0.34453	1.66165
P28230	CXB1_MOUSE Gap junction beta-1 protein OS=Mus musculus OX=10090 GN=Gjb1 PE=1 SV=3	4	4	15.8004	16.4205	13.0448	15.6774	15.3862	15.2502	16.3656	15.7491	15.5588	16.1815	15.8	16.4074	13.481	13.7739	16.7396	16.0522	15.9687	16.0819	14.1325			0.613009	-0.731047	-1.23861	0.243776	1.65984
P56593	CP2AC_MOUSE Cytochrome P450 2A12 OS=Mus musculus OX=10090 GN=Cyp2a12 PE=1 SV=2	32	29	18.096	18.631	18.3158	18.6412	18.959	18.9088	19.038	19.3869	18.4343	19.4257	19.6843	19.2268	19.104	18.253	19.5306	19.1459	19.3092	19.2766	18.0779	+	Control_APAP	1.82226	-0.730747	-2.92936	0.0150571	1.6595
Q6P9R2	OXSR1_MOUSE Serine/threonine-protein kinase OSR1 OS=Mus musculus OX=10090 GN=Oxsr1 PE=1 SV=1	2	2	14.2847	12.7008	13.0639	14.8886	14.396	13.5273	12.0997	15.0086	14.6629	14.8364	13.0412	14.2622	14.4313	13.5318	13.0139	13.6119	13.3251	13.919	15.6383			0.551326	-0.730505	-1.13969	0.280979	1.65922
Q9CR67	TMM33_MOUSE Transmembrane protein 33 OS=Mus musculus OX=10090 GN=Tmem33 PE=1 SV=1	2	2	16.1586	13.0562	16.9224	16.7418	16.9455	13.8653	15.5382	15.4982	16.5561	17.1305	16.2215	16.4796	16.8618	16.3793	15.634	14.9153	16.7684	16.618	17.2053			0.38115	-0.729465	-0.848954	0.415767	1.65802
Q8BVA5	LDAH_MOUSE Lipid droplet-associated hydrolase OS=Mus musculus OX=10090 GN=Ldah PE=1 SV=1	3	3	14.4613	12.3995	14.148	14.1242	15.6154	13.6769	14.1335	14.6354	13.4601	14.5562	14.7092	14.6784	14.3315	14.9105	15.3356	14.5352	13.3189	13.1269	15.2243			0.745153	-0.729198	-1.4422	0.179824	1.65772
Q00612	G6PD1_MOUSE Glucose-6-phosphate 1-dehydrogenase X OS=Mus musculus OX=10090 GN=G6pdx PE=1 SV=3	11	11	16.0628	12.8756	15.8659	16.676	16.284	17.2792	16.4714	12.7297	16.2429	15.318	14.0876	15.8578	15.8346	14.287	16.1974	16.9946	16.1465	16.4258	16.5705			0.313553	-0.725974	-0.723779	0.485788	1.65402
O08756	HCD2_MOUSE 3-hydroxyacyl-CoA dehydrogenase type-2 OS=Mus musculus OX=10090 GN=Hsd17b10 PE=1 SV=4	13	13	20.204	19.5689	20.3249	21.0855	20.7708	21.5891	21.1189	20.6223	20.5812	20.1984	20.5593	20.2956	20.4336	19.1193	20.8318	21.3431	20.0689	20.1373	20.4926	+	Control_APAP	1.51218	-0.725327	-2.51311	0.0307482	1.65328
Q03734	SPA3M_MOUSE Serine protease inhibitor A3M OS=Mus musculus OX=10090 GN=Serpina3m PE=1 SV=2	13	6	14.5785	17.59	14.8339	17.6386	16.1649	16.2425	15.4861	16.4476	16.793	16.2632	16.4837	16.0108	16.2985	17.368	15.3874	15.6881	15.7669	17.7655	17.1541			0.58189	-0.724776	-1.18906	0.261885	1.65264
P63028	TCTP_MOUSE Translationally-controlled tumor protein OS=Mus musculus OX=10090 GN=Tpt1 PE=1 SV=1	7	7	17.6375	18.3949	17.9816	17.7499	18.5881	19.4971	19.3043	18.8741	18.4112	18.8361	18.7439	18.5565	18.607	17.4745	18.6507	18.8753	18.8114	18.8659	18.1414	+	Control_APAP	1.3106	-0.724363	-2.24113	0.0489103	1.65217
Q569Z5	DDX46_MOUSE Probable ATP-dependent RNA helicase DDX46 OS=Mus musculus OX=10090 GN=Ddx46 PE=1 SV=2	2	1	14.9079	13.0344	12.1294	13.3517	14.5077	13.9017	13.5636	13.1898	15.4448	15.4127	14.1093	13.2416	10.7037	14.1775	13.3803	14.4021	15.4626	15.1707	14.4215			0.512533	-0.723108	-1.07593	0.307232	1.65073
Q62446	FKBP3_MOUSE Peptidyl-prolyl cis-trans isomerase FKBP3 OS=Mus musculus OX=10090 GN=Fkbp3 PE=1 SV=2	7	7	14.9189	16.5399	15.3586	15.1562	12.8748	16.1055	18.1595	15.2012	17.4999	17.2479	16.2855	18.3918	13.4534	13.733	18.4792	16.1346	16.6233	17.1782	12.4793			0.285967	-0.718928	-0.670627	0.517646	1.64596
Q91VR2	ATPG_MOUSE ATP synthase subunit gamma, mitochondrial OS=Mus musculus OX=10090 GN=Atp5f1c PE=1 SV=1	10	10	18.4924	19.2574	19.1258	20.0832	19.9138	19.3087	19.6644	19.5201	19.7796	19.8914	19.2328	19.6656	19.4631	19.4667	19.5654	19.4812	19.3578	19.9611	20.194	+	Control_APAP	2.20028	-0.714741	-3.44245	0.00630551	1.64119
P08101	FCGR2_MOUSE Low affinity immunoglobulin gamma Fc region receptor II OS=Mus musculus OX=10090 GN=Fcgr2 PE=1 SV=2	4	4	15.8812	14.3501	14.6658	16.8444	17.3676	13.4915	16.6308	16.4035	16.1945	16.5902	12.1186	15.4765	14.0406	15.4134	16.5668	16.029	14.5889	15.7406	15.3301			0.285696	-0.714016	-0.670098	0.517969	1.64036
Q3TLP5	ECHD2_MOUSE Enoyl-CoA hydratase domain-containing protein 2, mitochondrial OS=Mus musculus OX=10090 GN=Echdc2 PE=1 SV=2	7	6	18.0791	17.3956	17.5113	19.3643	18.6902	18.4639	17.8853	18.4506	17.8239	18.1479	18.8571	17.6936	18.5942	18.618	18.1177	18.4428	18.0211	18.4115	19.5192			1.19086	-0.71324	-2.07778	0.0644377	1.63948
Q9QXY9	PEX3_MOUSE Peroxisomal biogenesis factor 3 OS=Mus musculus OX=10090 GN=Pex3 PE=1 SV=1	2	2	12.6147	13.3827	12.5392	12.9701	14.1725	12.6402	14.4382	13.9454	13.522	14.0257	12.8371	13.4712	13.2999	12.9897	14.8637	12.9481	15.2122	15.4332	13.4181			0.965331	-0.71252	-1.76337	0.10831	1.63866
Q8VDW0	DX39A_MOUSE ATP-dependent RNA helicase DDX39A OS=Mus musculus OX=10090 GN=Ddx39a PE=1 SV=1	9	3	17.0874	16.6016	16.6267	17.835	17.5554	16.9983	17.9421	17.1571	17.8455	17.3263	17.0541	17.6417	17.7008	18.3185	17.7973	17.1359	17.3457	17.4383	17.3068	+	Control_APAP	1.9404	-0.712032	-3.08862	0.011471	1.63811
Q99K30	ES8L2_MOUSE Epidermal growth factor receptor kinase substrate 8-like protein 2 OS=Mus musculus OX=10090 GN=Eps8l2 PE=1 SV=1	4	4	16.3632	14.0488	14.9642	15.3474	15.8952	16.5619	16.2268	15.4	16.5665	16.2647	14.1858	16.051	13.6511	13.1539	15.3459	14.463	16.8523	15.4187	15.6495			0.614777	-0.707862	-1.24141	0.242786	1.63338
Q80TL7	MON2_MOUSE Protein MON2 homolog OS=Mus musculus OX=10090 GN=Mon2 PE=1 SV=2	3	3	12.4416	13.7722	13.7056	14.0326	13.5042	12.9773	14.2858	13.9603	13.6149	14.4156	14.6076	14.7204	13.688	13.2655	14.0228	13.6495	14.2515	14.7105	13.7048			0.94952	-0.706693	-1.74087	0.112326	1.63206
Q9D9V3	ECHD1_MOUSE Ethylmalonyl-CoA decarboxylase OS=Mus musculus OX=10090 GN=Echdc1 PE=1 SV=2	7	6	18.2305	12.8308	17.658	16.6108	17.6295	16.5679	16.8715	17.378	17.012	17.0009	16.802	16.6223	17.4215	17.7431	15.5671	16.4702	17.7802	16.296	16.357			0.339964	-0.70408	-0.773493	0.457126	1.62911
Q60854	SPB6_MOUSE Serpin B6 OS=Mus musculus OX=10090 GN=Serpinb6 PE=1 SV=1	8	8	16.0696	16.291	16.4296	17.2654	16.503	17.9574	16.7483	15.6066	17.3025	16.8601	17.1966	17.2648	17.4295	12.2008	16.7098	17.5901	16.688	17.0412	15.7266			0.977496	-0.703807	-1.78064	0.105318	1.6288
Q5RKZ7	MOCS1_MOUSE Molybdenum cofactor biosynthesis protein 1 OS=Mus musculus OX=10090 GN=Mocs1 PE=1 SV=2	4	4	13.5828	14.6558	13.9457	14.5869	13.5321	15.3398	15.6555	14.9365	15.209	14.4993	15.0271	14.0987	13.6374	14.1243	14.7518	14.9804	13.603	15.0921	13.2968			0.887587	-0.703534	-1.652	0.129543	1.62849
Q91V04	TRAM1_MOUSE Translocating chain-associated membrane protein 1 OS=Mus musculus OX=10090 GN=Tram1 PE=1 SV=3	3	3	14.7659	13.8291	16.1768	17.1906	17.0562	14.827	16.0775	15.6185	15.0394	15.2935	13.1477	16.3963	15.7748	13.6667	12.078	16.4346	14.6668	16.0648	16.3971			0.383171	-0.703502	-0.852596	0.413837	1.62845
Q9EQK5	MVP_MOUSE Major vault protein OS=Mus musculus OX=10090 GN=Mvp PE=1 SV=4	21	21	17.334	16.0074	17.0256	17.8023	18.0125	17.4321	17.3834	17.374	17.4434	17.4084	16.7315	17.7987	18.229	17.0214	17.2214	17.0929	18.1299	17.4899	17.3633	+	Control_APAP	1.36737	-0.698351	-2.31802	0.0429171	1.62265
Q6R0H7	GNAS1_MOUSE Guanine nucleotide-binding protein G(s) subunit alpha isoforms XLas OS=Mus musculus OX=10090 GN=Gnas PE=1 SV=1;sp	6	6	12.352	15.159	15.8624	13.4551	14.4704	15.7382	15.4474	15.4275	16.0146	15.269	15.1221	15.4573	13.0167	13.0828	16.4989	16.3497	15.3637	15.94	16.8216			0.450987	-0.697908	-0.971929	0.354008	1.62215
Q8CI75	DI3L2_MOUSE DIS3-like exonuclease 2 OS=Mus musculus OX=10090 GN=Dis3l2 PE=1 SV=1	2	2	13.8215	13.6874	13.5008	14.0541	12.9839	15.524	14.1086	14.0773	14.6095	14.611	14.8529	14.482	14.3446	13.417	14.9496	13.9275	15.2113	14.4912	12.9716			0.900244	-0.697136	-1.67027	0.125822	1.62128
P97290	IC1_MOUSE Plasma protease C1 inhibitor OS=Mus musculus OX=10090 GN=Serping1 PE=1 SV=3	9	9	16.3543	16.1641	15.8053	16.7425	16.4194	17.3615	17.0534	16.2066	17.5083	16.2658	16.6981	16.9781	17.0409	15.6383	17.5734	16.7973	16.6087	17.3252	17.1779	+	Control_APAP	1.44094	-0.695814	-2.41728	0.0362293	1.6198
Q8CGP2	H2B1P_MOUSE Histone H2B type 1-P OS=Mus musculus OX=10090 GN=Hist1h2bp PE=1 SV=3;sp	7	7	22.1076	19.7931	22.6548	22.0079	21.8645	21.9656	22.2636	22.5305	22.3994	21.9552	22.4154	22.5193	22.199	22.7349	22.0739	21.6564	22.5322	22.0532	23.8038			0.749411	-0.695009	-1.4486	0.178069	1.61889
Q921M3	SF3B3_MOUSE Splicing factor 3B subunit 3 OS=Mus musculus OX=10090 GN=Sf3b3 PE=1 SV=1	10	10	17.0012	16.0033	17.0436	18.1102	17.522	16.2162	17.453	17.2277	17.15	17.6526	17.1957	17.849	17.9814	16.1733	17.7856	17.1262	17.8438	17.9134	17.5337			1.05742	-0.692468	-1.89309	0.0876153	1.61605
Q99KY4	GAK_MOUSE Cyclin-G-associated kinase OS=Mus musculus OX=10090 GN=Gak PE=1 SV=2	2	2	12.9454	14.0396	12.9902	13.3302	13.441	14.3665	14.3214	14.0534	13.7354	13.3757	15.0553	14.4755	14.2636	13.797	13.9838	14.0766	13.5335	14.4381	13.924			0.947937	-0.692089	-1.73862	0.112736	1.61562
Q99NB9	SF3B1_MOUSE Splicing factor 3B subunit 1 OS=Mus musculus OX=10090 GN=Sf3b1 PE=1 SV=1	4	4	13.2444	16.0919	15.0689	16.3512	14.2575	14.8269	16.5537	14.7063	15.883	14.3596	15.9014	16.5923	15.2722	13.123	16.4365	15.8367	16.232	15.9038	12.9397			0.449482	-0.690696	-0.969339	0.355237	1.61406
Q61102	ABCB7_MOUSE ATP-binding cassette sub-family B member 7, mitochondrial OS=Mus musculus OX=10090 GN=Abcb7 PE=1 SV=3	7	7	15.5382	15.684	11.8657	15.9805	15.8998	13.4365	14.6057	13.6116	15.5035	16.0583	15.2754	15.0967	15.8753	13.0344	14.7334	15.0975	15.2312	16.4157	13.6922			0.349326	-0.689369	-0.790858	0.447377	1.61258
O55239	NNMT_MOUSE Nicotinamide N-methyltransferase OS=Mus musculus OX=10090 GN=Nnmt PE=1 SV=1	3	3	13.3446	17.3575	15.4734	15.8742	16.6782	17.4498	16.3127	15.1865	14.581	15.1394	17.3486	16.1527	16.6184	16.8753	14.8779	17.1297	15.7471	15.7282	16.2418			0.364149	-0.688516	-0.818093	0.432365	1.61162
P97300	NPTN_MOUSE Neuroplastin OS=Mus musculus OX=10090 GN=Nptn PE=1 SV=3	2	2	14.5091	14.4913	12.7563	15.2584	13.1049	15.4097	15.5389	12.1476	16.4472	15.7423	14.2374	13.5771	15.2659	13.1984	14.1035	15.2137	15.1297	15.979	15.1775			0.33614	-0.688156	-0.766362	0.461169	1.61122
Q9JII5	DAZP1_MOUSE DAZ-associated protein 1 OS=Mus musculus OX=10090 GN=Dazap1 PE=1 SV=2	3	3	15.5021	13.5757	15.7038	16.6443	13.5001	16.1408	15.6142	16.0494	15.9349	15.3584	15.4742	15.8062	16.0842	13.6008	14.7688	15.7578	15.6279	15.9935	14.1927			0.51886	-0.686431	-1.08641	0.302789	1.6093
P26231	CTNA1_MOUSE Catenin alpha-1 OS=Mus musculus OX=10090 GN=Ctnna1 PE=1 SV=1	24	19	16.3896	15.0328	16.3939	16.9576	16.7106	16.7839	16.6059	16.4579	16.0192	16.631	16.3716	17.0846	17.0524	15.7702	17.1366	17.1161	16.6938	17.0355	16.7211	+	Control_APAP	1.33572	-0.685951	-2.27519	0.0461615	1.60876
Q920A5	RISC_MOUSE Retinoid-inducible serine carboxypeptidase OS=Mus musculus OX=10090 GN=Scpep1 PE=1 SV=2	6	6	17.34	17.0964	13.5844	16.934	15.8922	16.3863	17.9648	16.7623	16.7725	15.6674	17.0228	16.8331	16.9308	12.8963	16.0138	18.0271	16.1306	17.8236	17.0285			0.422606	-0.685902	-0.922647	0.377915	1.60871
Q91WK2	EIF3H_MOUSE Eukaryotic translation initiation factor 3 subunit H OS=Mus musculus OX=10090 GN=Eif3h PE=1 SV=1	11	11	17.1051	15.2873	16.7002	17.4958	16.8939	17.3606	17.3523	16.5049	16.8736	16.9265	16.9992	17.0342	17.4024	13.7728	17.1725	17.0779	17.387	17.3132	15.2677			1.15084	-0.684795	-2.02272	0.0706578	1.60747
O55143	AT2A2_MOUSE Sarcoplasmic/endoplasmic reticulum calcium ATPase 2 OS=Mus musculus OX=10090 GN=Atp2a2 PE=1 SV=2	24	24	15.2829	16.19	16.7051	16.2308	16.8433	15.6717	17.4385	16.4777	16.4728	17.1198	17.34	17.0995	17.2386	13.976	17.6157	16.9252	16.92	16.9807	15.0716			0.910887	-0.684421	-1.68558	0.122776	1.60706
Q91VH2	SNX9_MOUSE Sorting nexin-9 OS=Mus musculus OX=10090 GN=Snx9 PE=1 SV=1	5	5	15.1684	13.1737	15.0413	15.8252	15.3929	15.3806	14.8137	15.4771	15.6977	15.3394	14.7882	13.5915	15.7268	14.5276	15.3249	14.593	14.1608	15.2407	14.7054			0.655617	-0.684011	-1.30539	0.220995	1.6066
Q8VBT2	SDHL_MOUSE L-serine dehydratase/L-threonine deaminase OS=Mus musculus OX=10090 GN=Sds PE=1 SV=3	13	13	19.1602	17.4841	18.8322	19.4089	20.2538	19.3419	18.8142	19.2298	18.5806	19.1288	19.2155	18.6038	19.8576	19.9894	17.997	18.7304	19.1578	18.2992	19.166			0.919599	-0.683106	-1.69809	0.120338	1.60559
P10922	H10_MOUSE Histone H1.0 OS=Mus musculus OX=10090 GN=H1-0 PE=2 SV=4	4	4	12.862	15.8254	16.5267	17.3768	16.8665	12.5237	15.8936	16.5294	15.4411	16.2372	14.1286	16.7881	15.58	16.3705	15.7578	16.798	16.2202	16.1092	16.1476			0.26458	-0.682545	-0.62848	0.543776	1.60497
Q60710	SAMH1_MOUSE Deoxynucleoside triphosphate triphosphohydrolase SAMHD1 OS=Mus musculus OX=10090 GN=Samhd1 PE=1 SV=3	7	7	15.9869	15.5797	15.94	16.818	16.1685	16.553	16.7747	16.0173	16.8035	16.2757	16.1172	17.0961	16.7693	13.0698	16.6986	16.7122	16.7686	16.6923	15.4424	+	Control_APAP	1.77174	-0.678259	-2.86146	0.0169145	1.60021
Q9QXL2	KI21A_MOUSE Kinesin-like protein KIF21A OS=Mus musculus OX=10090 GN=Kif21a PE=1 SV=2	4	4	12.9121	12.9881	13.9099	11.2605	13.7339	14.5892	15.1438	13.8873	12.5461	14.7116	14.7086	14.9157	13.9304	14.1953	13.7957	14.3942	14.8672	14.9716	14.3781			0.387784	-0.674051	-0.860892	0.409464	1.59555
Q99JB2	STML2_MOUSE Stomatin-like protein 2, mitochondrial OS=Mus musculus OX=10090 GN=Stoml2 PE=1 SV=1	7	7	16.877	13.9985	16.982	17.1	17.0039	16.6889	16.2837	16.77	16.4399	16.2494	16.5269	16.5445	16.9083	15.9862	14.9188	16.5841	17.1514	17.0687	17.0131			0.622636	-0.67052	-1.2538	0.238432	1.59165
P11352	GPX1_MOUSE Glutathione peroxidase 1 OS=Mus musculus OX=10090 GN=Gpx1 PE=1 SV=2	15	15	20.5485	17.7813	20.5613	20.4486	20.8901	20.283	19.5467	20.8561	20.2708	20.4896	20.2071	19.7072	20.5087	20.2824	18.9991	20.0385	20.0427	20.0156	20.6917			0.601486	-0.66954	-1.22034	0.250331	1.59057
Q91ZV0	MIA2_MOUSE Melanoma inhibitory activity protein 2 OS=Mus musculus OX=10090 GN=Mia2 PE=1 SV=3	10	10	14.2999	14.4518	13.109	13.1004	13.6991	15.2957	16.4809	12.86	14.6433	15.6336	14.1128	15.7774	14.8562	17.02	18.5114	15.0887	13.8781	15.7342	13.106			0.382719	-0.669028	-0.851782	0.414268	1.59
Q06185	ATP5I_MOUSE ATP synthase subunit e, mitochondrial OS=Mus musculus OX=10090 GN=Atp5me PE=1 SV=2	5	5	16.9554	16.1422	17.4319	18.0907	17.7267	17.0656	15.9806	18.8225	17.3205	17.5415	17.7834	17.2734	17.9679	16.6094	15.9186	17.3095	17.1139	17.1555	19.2139			0.673222	-0.668491	-1.33265	0.212216	1.58941
P62908	RS3_MOUSE 40S ribosomal protein S3 OS=Mus musculus OX=10090 GN=Rps3 PE=1 SV=1	18	18	17.2927	17.9683	18.3332	18.8637	18.8981	17.456	18.1425	19.1359	18.55	18.738	18.185	18.8189	18.4034	17.5429	18.0039	17.4915	18.4072	18.7204	19.4786			1.07576	-0.667274	-1.91868	0.0839924	1.58807
Q9Z2I0	LETM1_MOUSE Mitochondrial proton/calcium exchanger protein OS=Mus musculus OX=10090 GN=Letm1 PE=1 SV=1	17	17	17.3614	14.9022	17.2916	18.0333	18.0143	16.2431	16.6374	17.7262	16.9846	17.1292	16.9683	16.903	17.1166	14.786	16.8202	17.0143	16.9779	17.339	17.1057			0.583642	-0.663736	-1.19187	0.26083	1.58418
P48776	T23O_MOUSE Tryptophan 2,3-dioxygenase OS=Mus musculus OX=10090 GN=Tdo2 PE=1 SV=2	8	8	14.9904	16.5236	14.7978	16.5969	16.2892	16.017	16.6259	16.0738	15.577	15.5711	15.1895	16.9681	15.9336	13.0787	17.1012	15.586	15.8245	16.5016	16.4477			0.774035	-0.663681	-1.48545	0.168254	1.58412
Q8BKC5	IPO5_MOUSE Importin-5 OS=Mus musculus OX=10090 GN=Ipo5 PE=1 SV=3	10	9	15.5759	15.2994	15.7759	16.1616	15.9706	16.0001	16.7037	15.7814	16.2863	16.4764	15.9607	16.5648	16.8573	14.2059	16.1462	15.0763	16.9202	16.0983	15.4596	+	Control_APAP	2.08715	-0.661371	-3.2877	0.00818182	1.58158
Q9D892	ITPA_MOUSE Inosine triphosphate pyrophosphatase OS=Mus musculus OX=10090 GN=Itpa PE=1 SV=2	5	5	16.0059	13.0578	15.3367	14.5239	16.0743	15.6938	16.4964	15.9027	15.1707	15.3128	14.675	15.2891	15.9561	14.7921	15.2196	13.6499	15.1543	14.8419	15.882			0.526555	-0.659748	-1.09912	0.297471	1.57981
Q64133	AOFA_MOUSE Amine oxidase [flavin-containing] A OS=Mus musculus OX=10090 GN=Maoa PE=1 SV=3	4	4	12.9455	13.4303	14.6893	14.8937	14.3233	14.3588	14.8329	12.9198	14.4982	14.8408	13.7101	14.7362	13.0301	11.939	15.4842	14.5836	13.7708	14.4234	14.8646			0.712444	-0.657633	-1.39273	0.19389	1.57749
Q9CQA3	SDHB_MOUSE Succinate dehydrogenase [ubiquinone] iron-sulfur subunit, mitochondrial OS=Mus musculus OX=10090 GN=Sdhb PE=1 SV=1	14	14	19.0092	17.77	18.79	19.8476	19.8849	18.8301	18.5576	19.6304	19.024	19.0269	18.8961	18.9274	19.0072	16.5325	18.0669	18.3299	18.7414	19.0316	20.022			1.05549	-0.657518	-1.89038	0.0880055	1.57737
Q99K67	AASS_MOUSE Alpha-aminoadipic semialdehyde synthase, mitochondrial OS=Mus musculus OX=10090 GN=Aass PE=1 SV=1	42	41	19.3949	19.1923	19.0345	19.9456	20.0434	20.0942	19.6416	19.9003	19.5066	19.8557	20.4532	19.3415	19.5855	19.6173	19.3211	19.7943	19.7016	19.987	19.6894	+	Control_APAP	2.01519	-0.657445	-3.18987	0.00965628	1.57729
Q61543	GSLG1_MOUSE Golgi apparatus protein 1 OS=Mus musculus OX=10090 GN=Glg1 PE=1 SV=1	5	5	13.9894	14.456	13.5194	15.3332	15.1309	15.8012	14.4827	12.1202	14.7972	14.3613	14.8786	14.9053	15.6377	13.3399	15.625	15.5849	14.7502	15.7604	15.3273			0.486837	-0.657364	-1.03296	0.325959	1.5772
B2RXS4	PLXB2_MOUSE Plexin-B2 OS=Mus musculus OX=10090 GN=Plxnb2 PE=1 SV=1	6	6	12.6799	14.5114	14.5738	13.5597	14.0565	14.5259	15.4498	14.0681	14.728	14.724	14.5258	15.5697	14.1269	13.0794	16.2833	15.5095	14.9002	14.1636	14.0647			0.657194	-0.656915	-1.30784	0.220194	1.57671
P35278	RAB5C_MOUSE Ras-related protein Rab-5C OS=Mus musculus OX=10090 GN=Rab5c PE=1 SV=2	8	6	17.1445	15.3121	16.8982	17.7329	17.685	16.6968	16.7607	17.2441	17.475	17.2644	16.3279	16.7803	17.0846	16.2621	17.2064	16.7491	17.4584	17.4358	17.8729			0.837011	-0.655882	-1.57845	0.145542	1.57558
Q07813	BAX_MOUSE Apoptosis regulator BAX OS=Mus musculus OX=10090 GN=Bax PE=1 SV=1	5	4	16.6867	15.1357	16.7668	16.8417	16.465	16.6982	17.0242	16.8709	17.1031	17.0422	17.0976	16.5149	16.9388	15.2666	16.3924	16.3862	17.3073	16.3118	16.4759			1.2133	-0.654432	-2.10853	0.0611928	1.574
P19973	LSP1_MOUSE Lymphocyte-specific protein 1 OS=Mus musculus OX=10090 GN=Lsp1 PE=1 SV=2	2	2	12.4659	14.6153	13.1948	13.993	14.7256	12.5919	15.0202	14.192	15.1983	14.4827	12.4613	14.0458	14.5377	17.6485	14.3928	15.0642	14.7607	14.9582	13.2918			0.45711	-0.653622	-0.982446	0.349052	1.57311
Q99L88	SNTB1_MOUSE Beta-1-syntrophin OS=Mus musculus OX=10090 GN=Sntb1 PE=1 SV=4	8	8	15.0952	13.7677	15.3998	15.6634	15.425	15.3039	15.8427	14.6085	15.3436	15.319	15.6495	15.5122	14.3427	12.3645	15.7425	16.0385	15.3006	15.8566	15.5605			1.10763	-0.653279	-1.96297	0.0780495	1.57274
Q9D154	ILEUA_MOUSE Leukocyte elastase inhibitor A OS=Mus musculus OX=10090 GN=Serpinb1a PE=1 SV=1	5	5	14.403	13.4023	13.847	15.1576	14.7731	14.7999	14.7728	13.3782	16.2363	14.0314	13.6876	13.9614	14.7104	16.5809	14.5312	15.439	14.8916	16.4249	16.1438			0.58728	-0.649025	-1.19769	0.258654	1.56811
Q571E4	GALNS_MOUSE N-acetylgalactosamine-6-sulfatase OS=Mus musculus OX=10090 GN=Galns PE=1 SV=2	2	2	14.6764	14.6467	14.823	14.1582	14.5666	15.9655	15.1276	16.5033	15.4052	15.8526	16.2816	14.4067	15.3525	13.8918	15.1182	16.2919	16.5678	15.7286	15.2555			0.634991	-0.647656	-1.27321	0.231744	1.56662
P49443	PPM1A_MOUSE Protein phosphatase 1A OS=Mus musculus OX=10090 GN=Ppm1a PE=1 SV=1	9	7	12.9586	17.1232	16.2983	15.751	16.3692	15.0469	16.8549	16.3889	16.5837	15.4365	16.3226	16.2029	14.7187	18.4973	16.4225	16.0746	14.0199	16.2954	14.8764			0.392812	-0.646216	-0.869903	0.404751	1.56506
P20108	PRDX3_MOUSE Thioredoxin-dependent peroxide reductase, mitochondrial OS=Mus musculus OX=10090 GN=Prdx3 PE=1 SV=1	8	8	18.2475	16.8348	18.0326	18.4491	18.3881	18.7028	18.1502	18.3706	18.5166	18.113	18.3544	18.1006	18.2253	17.1706	18.1196	18.3976	18.0098	18.5473	18.6248	+	Control_APAP	1.5114	-0.644516	-2.51207	0.0308035	1.56321
Q9R1Q6	T176B_MOUSE Transmembrane protein 176B OS=Mus musculus OX=10090 GN=Tmem176b PE=1 SV=1	4	4	13.6033	13.7553	13.3551	13.4468	14.0833	15.7115	15.2997	13.2159	14.3957	14.1736	13.5878	14.0072	14.6178	13.3435	15.0949	15.5103	16.1112	14.4318	13.2906			0.645961	-0.642265	-1.29036	0.225964	1.56078
Q8BTI8	SRRM2_MOUSE Serine/arginine repetitive matrix protein 2 OS=Mus musculus OX=10090 GN=Srrm2 PE=1 SV=3	9	8	15.2221	18.088	15.71	15.6592	13.3973	19.9749	18.0425	15.6623	18.4721	17.6582	15.6348	18.3379	15.6627	15.1685	17.6176	17.6231	16.3672	18.0454	14.8347			0.201005	-0.642085	-0.497639	0.629499	1.56058
Q8CIZ8	VWF_MOUSE von Willebrand factor OS=Mus musculus OX=10090 GN=Vwf PE=1 SV=2	15	14	13.3996	15.837	13.0519	17.0702	13.5897	14.8689	15.2331	15.9152	16.6426	12.1674	12.8211	14.3353	13.5111	14.8464	13.0864	14.7606	14.3183	17.8378	16.3049			0.243055	-0.642009	-0.585161	0.571406	1.5605
Q99JX3	GORS2_MOUSE Golgi reassembly-stacking protein 2 OS=Mus musculus OX=10090 GN=Gorasp2 PE=1 SV=3	8	8	17.2168	14.2328	17.1313	17.1058	17.2751	17.0848	16.4921	17.0519	16.5995	17.1198	16.3059	16.4839	17.3836	16.1825	16.7116	17.0633	17.4158	16.5683	16.821			0.568165	-0.641777	-1.16698	0.270293	1.56025
Q80WJ7	LYRIC_MOUSE Protein LYRIC OS=Mus musculus OX=10090 GN=Mtdh PE=1 SV=1	5	5	14.1979	14.7181	15.1573	15.3438	14.7425	13.9204	15.8584	15.1195	15.3906	15.5872	15.7835	16.2377	15.2362	13.4456	15.7332	14.3663	15.7575	15.1874	14.2065			0.769942	-0.640402	-1.47934	0.169847	1.55876
Q8CIM7	CP2DQ_MOUSE Cytochrome P450 2D26 OS=Mus musculus OX=10090 GN=Cyp2d26 PE=1 SV=1	23	19	18.8232	18.8579	19.4543	19.07	19.5581	18.7092	19.9611	20.0272	19.4143	20.2239	20.3101	19.8922	19.51	18.801	20.2667	19.6704	19.658	19.5954	18.582			1.05286	-0.639973	-1.88671	0.0885401	1.5583
Q6P5F9	XPO1_MOUSE Exportin-1 OS=Mus musculus OX=10090 GN=Xpo1 PE=1 SV=1	5	5	13.6402	14.6761	14.5456	15.0746	14.4853	12.3227	15.2592	14.9971	15.1941	16.2163	14.8569	15.9226	14.9911	13.8974	15.2706	13.6391	15.5155	14.8666	13.6726			0.429647	-0.638115	-0.934959	0.371837	1.55629
P51125	ICAL_MOUSE Calpastatin OS=Mus musculus OX=10090 GN=Cast PE=1 SV=2	7	7	15.6377	13.0303	14.7631	14.8221	15.4727	13.7587	16.1047	15.8531	15.7083	16.0514	13.2712	14.9794	15.7418	14.6652	15.9902	14.0756	15.8808	14.5609	13.8518			0.398968	-0.636466	-0.88089	0.399054	1.55452
P24638	PPAL_MOUSE Lysosomal acid phosphatase OS=Mus musculus OX=10090 GN=Acp2 PE=1 SV=2	2	2	14.7635	14.4724	14.962	15.4958	15.3541	15.2491	15.9225	14.7356	15.8492	14.9876	15.2755	15.4481	15.812	13.7922	15.482	14.8876	15.8366	15.8242	15.2375	+	Control_APAP	1.64965	-0.635996	-2.6976	0.0224053	1.55401
Q60634	FLOT2_MOUSE Flotillin-2 OS=Mus musculus OX=10090 GN=Flot2 PE=1 SV=2	4	4	13.9583	15.0948	14.2703	14.9897	14.6249	15.9243	15.7437	13.9925	15.0455	14.3336	15.294	15.7394	15.019	13.6052	15.6773	15.0759	15.4066	14.9565	14.5092			0.754779	-0.635272	-1.45666	0.175882	1.55323
Q8VE37	RCC1_MOUSE Regulator of chromosome condensation OS=Mus musculus OX=10090 GN=Rcc1 PE=1 SV=1	4	4	13.9913	15.3179	14.4624	15.8295	15.7327	14.7315	14.4363	15.4725	15.2965	15.4207	14.9306	15.1795	15.0129	12.7756	14.9671	15.3537	15.2666	14.427	16.2111			1.04282	-0.634959	-1.87266	0.0906108	1.55289
P62960	YBOX1_MOUSE Y-box-binding protein 1 OS=Mus musculus OX=10090 GN=Ybx1 PE=1 SV=3	16	10	13.8765	17.6544	16.3763	15.2	16.1895	12.7727	18.5203	17.0392	18.0519	18.7617	14.2907	18.6097	15.5687	13.6082	19.1409	18.1765	15.946	17.8422	16.5637			0.180314	-0.634886	-0.453004	0.660216	1.55282
Q925I1	ATAD3_MOUSE ATPase family AAA domain-containing protein 3 OS=Mus musculus OX=10090 GN=Atad3 PE=1 SV=1	8	6	16.7562	15.886	17.5374	18.4618	16.2025	15.8012	17.248	17.6393	18.0447	17.9814	17.5974	17.2743	16.7429	11.6347	17.2021	16.2993	17.3562	18.1032	16.5805			0.533086	-0.634681	-1.10987	0.293031	1.55259
Q6PDM2	SRSF1_MOUSE Serine/arginine-rich splicing factor 1 OS=Mus musculus OX=10090 GN=Srsf1 PE=1 SV=3	7	6	14.9957	16.0097	13.679	15.533	12.7188	16.221	16.2815	15.7694	16.164	15.8711	15.0961	16.1022	15.4435	13.8577	16.2738	16.5916	15.9802	16.609	16.7579			0.37691	-0.633734	-0.841294	0.419846	1.55158
O08795	GLU2B_MOUSE Glucosidase 2 subunit beta OS=Mus musculus OX=10090 GN=Prkcsh PE=1 SV=1	12	12	15.2914	15.7418	15.5944	15.8525	16.7035	14.3009	17.5302	15.6876	16.8031	17.5534	13.7646	17.3787	16.1595	13.5532	18.2855	17.219	15.3241	17.479	16.8343			0.332107	-0.632426	-0.758816	0.465471	1.55017
Q9WV55	VAPA_MOUSE Vesicle-associated membrane protein-associated protein A OS=Mus musculus OX=10090 GN=Vapa PE=1 SV=2	9	8	18.2501	16.3678	18.1099	18.4276	18.3219	17.9837	18.5881	18.0591	18.1852	18.0149	18.2216	18.0618	18.357	16.7118	18.334	17.8709	18.5701	18.1988	17.2747			1.04791	-0.631188	-1.87979	0.089555	1.54884
P61022	CHP1_MOUSE Calcineurin B homologous protein 1 OS=Mus musculus OX=10090 GN=Chp1 PE=1 SV=2	5	5	14.724	15.3137	12.9781	15.2418	15.5571	12.6372	14.8309	16.1195	15.3614	15.2994	14.4529	15.2156	15.7939	12.4393	14.8783	15.1532	14.8414	15.5634	15.3825			0.41628	-0.629799	-0.911537	0.38346	1.54735
P14602	HSPB1_MOUSE Heat shock protein beta-1 OS=Mus musculus OX=10090 GN=Hspb1 PE=1 SV=3	6	6	13.7478	14.9421	15.4444	15.1846	16.306	16.2482	18.145	15.0807	14.1592	12.8373	15.709	14.3856	16.3063	18.0977	16.8213	17.6561	17.8553	13.8111	17.5098			0.284207	-0.628112	-0.667191	0.519748	1.54554
Q9EPC1	PARVA_MOUSE Alpha-parvin OS=Mus musculus OX=10090 GN=Parva PE=1 SV=1	2	2	13.8733	14.7458	14.4029	15.326	14.7782	15.592	15.0573	13.0432	15.3732	14.8718	15.3172	15.3576	14.8851	13.3884	15.4756	15.0276	15.0618	15.1386	14.1008			0.664169	-0.627812	-1.31865	0.216686	1.54522
P62715	PP2AB_MOUSE Serine/threonine-protein phosphatase 2A catalytic subunit beta isoform OS=Mus musculus OX=10090 GN=Ppp2cb PE=1 SV=1;sp	7	7	16.8995	13.743	16.2421	17.0316	17.2919	16.0807	15.8754	16.7846	16.0299	16.0352	15.303	15.8626	17.0912	16.2683	15.955	15.4361	16.6114	16.0036	16.7857			0.46738	-0.626792	-0.999998	0.340895	1.54413
Q8R1S0	COQ6_MOUSE Ubiquinone biosynthesis monooxygenase COQ6, mitochondrial OS=Mus musculus OX=10090 GN=Coq6 PE=1 SV=3	7	5	16.2389	13.5416	15.528	16.3267	16.5038	15.4227	15.2193	15.9211	15.644	15.7236	15.9379	14.839	16.1258	13.1297	14.4861	16.1372	16.3836	15.7834	16.4314			0.587289	-0.623627	-1.19771	0.258649	1.54074
Q9WVB0	RBPMS_MOUSE RNA-binding protein with multiple splicing OS=Mus musculus OX=10090 GN=Rbpms PE=1 SV=2	3	2	15.1422	14.8792	15.5855	15.8298	15.9488	16.0182	16.1931	15.8385	16.3972	15.3952	15.4507	15.3554	16.2714	15.801	14.7043	16.2914	15.8523	15.887	16.3059	+	Control_APAP	1.55873	-0.622896	-2.57562	0.0276229	1.53996
P25799	NFKB1_MOUSE Nuclear factor NF-kappa-B p105 subunit OS=Mus musculus OX=10090 GN=Nfkb1 PE=1 SV=2	2	1	12.4689	12.9062	12.1462	14.516	13.3806	11.8686	13.5458	12.9264	14.2111	13.3611	11.4916	12.8557	14.0595	13.1529	13.2307	12.9731	14.3833	13.3859	13.7339			0.489938	-0.621456	-1.03818	0.32364	1.53843
P62855	RS26_MOUSE 40S ribosomal protein S26 OS=Mus musculus OX=10090 GN=Rps26 PE=1 SV=3	4	4	17.1889	15.1063	17.4035	17.6124	17.8096	16.4963	17.0451	18.0933	16.8013	17.1986	16.8219	16.8096	17.5145	13.2066	16.213	15.4937	17.3412	16.7467	17.0119			0.622184	-0.621342	-1.25309	0.23868	1.53831
Q91WN4	KMO_MOUSE Kynurenine 3-monooxygenase OS=Mus musculus OX=10090 GN=Kmo PE=1 SV=1	17	17	16.7895	15.3557	16.7481	17.4692	17.7194	15.8217	17.0649	17.042	16.3973	17.2603	16.8806	16.6077	17.0568	13.8645	16.7598	16.134	17.211	17.118	18.3796			0.764175	-0.620348	-1.47073	0.172117	1.53725
Q5EG47	AAPK1_MOUSE 5-AMP-activated protein kinase catalytic subunit alpha-1 OS=Mus musculus OX=10090 GN=Prkaa1 PE=1 SV=2	4	3	14.3442	14.0714	12.926	14.6141	14.3136	14.7623	15.139	14.0889	13.8884	12.359	14.5708	15.8709	14.962	17.3232	15.8305	16.0837	16.1129	12.6937	13.8542			0.469955	-0.62023	-1.00438	0.338879	1.53712
Q64523	H2A2C_MOUSE Histone H2A type 2-C OS=Mus musculus OX=10090 GN=H2ac20 PE=1 SV=3;sp	7	2	19.8045	19.2066	18.8647	20.6508	20.6308	18.0938	19.4408	20.3151	19.9991	20.4722	19.2856	20.3196	20.0042	21.5463	19.7437	20.2986	19.7977	20.0018	22.0504			0.583893	-0.620047	-1.19227	0.26068	1.53693
Q9ER41	TOR1B_MOUSE Torsin-1B OS=Mus musculus OX=10090 GN=Tor1b PE=1 SV=2	2	2	13.7511	14.0531	14.0011	14.5637	13.9728	14.0047	14.0506	13.9617	15.4805	14.9938	15.2593	14.6971	13.7725	13.1625	15.0222	13.6171	14.9477	15.5243	12.5109			0.944369	-0.618677	-1.73353	0.113666	1.53547
Q8BJU0	SGTA_MOUSE Small glutamine-rich tetratricopeptide repeat-containing protein alpha OS=Mus musculus OX=10090 GN=Sgta PE=1 SV=2	4	4	14.7868	14.212	14.9689	14.3402	15.6587	15.3114	15.7533	14.7166	15.1234	15.3251	15.5612	15.675	15.486	14.9672	15.4744	13.3656	15.1271	14.8769	14.2452			1.13629	-0.617981	-2.00265	0.0730651	1.53473
Q05793	PGBM_MOUSE Basement membrane-specific heparan sulfate proteoglycan core protein OS=Mus musculus OX=10090 GN=Hspg2 PE=1 SV=1	40	38	16.755	16.6745	17.1603	17.9626	16.7232	17.422	17.8594	16.7881	17.9327	17.336	17.5229	17.7832	17.4309	13.8305	17.8049	18.1018	17.6062	17.5438	16.931			1.23167	-0.617853	-2.13366	0.0586584	1.53459
O70252	HMOX2_MOUSE Heme oxygenase 2 OS=Mus musculus OX=10090 GN=Hmox2 PE=1 SV=1	8	8	15.0136	15.0361	15.2802	15.7974	14.6254	15.7725	16.7627	14.4246	15.7071	15.7315	15.7313	16.9759	15.8001	13.2373	16.8615	15.8495	16.7526	16.2401	13.2153			0.610271	-0.615399	-1.23428	0.245318	1.53198
P01942	HBA_MOUSE Hemoglobin subunit alpha OS=Mus musculus OX=10090 GN=Hba PE=1 SV=2	11	9	23.3325	22.2013	22.3721	24.107	23.0818	22.7531	21.9602	23.7596	23.9387	23.5203	23.3295	22.7953	23.5519	23.5479	22.7888	22.8528	22.639	23.2399	25.2147			0.706067	-0.614166	-1.38302	0.196758	1.53067
Q9Z2X1	HNRPF_MOUSE Heterogeneous nuclear ribonucleoprotein F OS=Mus musculus OX=10090 GN=Hnrnpf PE=1 SV=3	12	9	18.0111	16.4323	17.6364	18.0495	17.9961	17.8942	18.5936	17.3668	18.5662	18.3437	17.1354	17.8057	17.772	16.0604	17.8032	18.0877	18.0627	18.7919	18.259			0.843853	-0.612452	-1.58846	0.143267	1.52886
Q3UX10	TBAL3_MOUSE Tubulin alpha chain-like 3 OS=Mus musculus OX=10090 GN=Tubal3 PE=2 SV=2	4	1	14.7935	12.7694	14.799	15.1172	15.3889	13.5204	14.6266	12.6288	15.5838	15.3455	15.3201	15.0656	15.8013	13.1464	14.2505	12.5375	14.9507	14.902	13.9787			0.401109	-0.612382	-0.884699	0.397092	1.52878
O08663	MAP2_MOUSE Methionine aminopeptidase 2 OS=Mus musculus OX=10090 GN=Metap2 PE=1 SV=1	4	4	15.0422	13.7697	15.0529	15.0318	14.1332	16.0966	15.9005	13.1912	16.0886	15.4912	15.2212	15.9395	15.5825	14.1949	16.1201	15.703	15.5546	15.624	15.6401			0.447694	-0.611014	-0.966256	0.356702	1.52733
P08607	C4BPA_MOUSE C4b-binding protein OS=Mus musculus OX=10090 GN=C4bpa PE=1 SV=3	6	6	15.1666	16.741	14.9414	17.3911	15.5336	17.0603	16.5693	14.3735	17.2552	15.9896	15.5455	16.3276	16.7815	16.1	17.0935	16.5674	16.05	17.2467	17.3264			0.430046	-0.610961	-0.935654	0.371496	1.52728
Q8CFJ7	S2545_MOUSE Solute carrier family 25 member 45 OS=Mus musculus OX=10090 GN=Slc25a45 PE=1 SV=1	3	3	12.6956	13.0006	14.497	14.9316	12.349	14.0476	13.4294	14.3243	14.5123	14.0716	13.4522	14.9492	14.5115	12.82	15.4618	16.2271	13.4854	13.6749	13.4575			0.506876	-0.609724	-1.06652	0.31126	1.52597
Q8K1J6	TRNT1_MOUSE CCA tRNA nucleotidyltransferase 1, mitochondrial OS=Mus musculus OX=10090 GN=Trnt1 PE=1 SV=1	2	2	15.261	13.7921	15.0455	15.1901	16.7671	14.4259	14.5816	15.4581	15.174	15.6588	15.6131	14.904	15.1596	13.3604	14.9609	14.9932	15.761	15.5696	15.9546			0.636097	-0.608578	-1.27494	0.231155	1.52476
Q62048	PEA15_MOUSE Astrocytic phosphoprotein PEA-15 OS=Mus musculus OX=10090 GN=Pea15 PE=1 SV=1	2	2	11.939	15.34	13.6154	13.8026	11.3776	15.4461	15.4008	13.881	14.9704	13.9506	14.5797	14.7064	14.6771	13.1913	14.9253	13.9837	13.5918	14.3991	13.2587			0.28765	-0.603585	-0.673908	0.515644	1.51949
P06797	CATL1_MOUSE Cathepsin L1 OS=Mus musculus OX=10090 GN=Ctsl PE=1 SV=2	5	5	13.5998	13.6647	14.3212	14.7199	12.2361	15.9555	14.8438	12.5884	14.5119	14.5166	14.6369	16.1746	13.9486	16.8204	15.096	16.7014	13.7934	15.2127	13.3638			0.332258	-0.602951	-0.759099	0.46531	1.51882
E9Q414	APOB_MOUSE Apolipoprotein B-100 OS=Mus musculus OX=10090 GN=Apob PE=1 SV=1	64	63	17.6648	17.5739	17.441	18.8298	18.0159	18.3902	18.3418	17.1512	18.6427	17.4738	18.3092	18.3055	17.8183	15.8878	18.2143	18.3323	18.0624	18.9192	17.992			1.03766	-0.602334	-1.86544	0.0916938	1.51817
Q9WTL7	LYPA2_MOUSE Acyl-protein thioesterase 2 OS=Mus musculus OX=10090 GN=Lypla2 PE=1 SV=1	4	4	14.6805	13.8909	14.7668	17.5813	14.7618	15.9937	15.2445	14.3263	14.456	13.9112	14.2619	14.8961	15.0448	13.2917	13.8666	14.7249	14.6767	14.6149	13.3826			0.394456	-0.602007	-0.872841	0.403222	1.51783
O35465	FKBP8_MOUSE Peptidyl-prolyl cis-trans isomerase FKBP8 OS=Mus musculus OX=10090 GN=Fkbp8 PE=1 SV=2	4	3	15.4105	13.5235	15.2647	15.5689	15.3816	15.4727	15.3008	15.415	15.145	15.2151	15.404	15.1053	15.5239	12.3024	15.3065	14.9205	15.5314	15.0813	14.7632			1.0216	-0.601391	-1.84288	0.0951481	1.51718
Q64727	VINC_MOUSE Vinculin OS=Mus musculus OX=10090 GN=Vcl PE=1 SV=4	27	26	18.0966	16.5116	17.7724	18.6313	18.0167	18.5	17.6669	18.0056	18.4913	17.966	17.4971	17.7787	18.2714	17.5042	17.2148	18.2146	18.2433	18.2	18.6438			0.952276	-0.601327	-1.7448	0.111615	1.51711
Q60649	CLPB_MOUSE Caseinolytic peptidase B protein homolog OS=Mus musculus OX=10090 GN=Clpb PE=1 SV=1	4	4	13.0436	15.8147	14.5276	16.1924	15.6417	13.5249	14.763	15.4216	15.1657	15.0216	14.3705	15.4544	15.7061	13.3723	15.6262	15.3486	15.5368	15.5335	15.5972			0.447161	-0.599785	-0.965337	0.35714	1.51549
P70404	IDHG1_MOUSE Isocitrate dehydrogenase [NAD] subunit gamma 1, mitochondrial OS=Mus musculus OX=10090 GN=Idh3g PE=1 SV=1	5	5	14.643	14.154	14.6565	15.8077	14.1832	15.4275	15.648	13.3986	15.7561	14.8815	15.1803	15.4581	14.6424	13.9766	15.7719	15.9262	14.0524	15.6577	14.1617			0.600246	-0.597862	-1.21837	0.251046	1.51347
Q8BGX2	TIM29_MOUSE Mitochondrial import inner membrane translocase subunit Tim29 OS=Mus musculus OX=10090 GN=Timm29 PE=1 SV=1	3	3	13.3719	13.0517	13.5564	13.8423	13.8339	12.5702	14.6371	15.0092	13.3231	13.199	15.1446	13.7586	12.6106	13.5604	15.376	14.8533	14.8662	12.8727	14.2567			0.558055	-0.597547	-1.15062	0.276659	1.51314
Q52KI8	SRRM1_MOUSE Serine/arginine repetitive matrix protein 1 OS=Mus musculus OX=10090 GN=Srrm1 PE=1 SV=2	4	4	17.0566	16.7965	16.9342	17.4441	17.2823	17.0396	17.6346	17.3446	17.8658	17.9319	17.388	17.8076	17.6335	12.7764	17.9388	16.8055	17.9442	17.4842	17.0566	+	Control_APAP	2.0601	-0.59738	-3.25087	0.00870763	1.51297
P63085	MK01_MOUSE Mitogen-activated protein kinase 1 OS=Mus musculus OX=10090 GN=Mapk1 PE=1 SV=3	5	4	14.4414	13.7694	14.4333	14.4957	14.9389	15.2414	15.4787	12.9948	15.2968	15.4013	14.2464	15.2094	15.6151	13.4114	15.9773	15.4466	14.9942	15.281	13.8833			0.599772	-0.596782	-1.21762	0.251321	1.51234
P40336	VP26A_MOUSE Vacuolar protein sorting-associated protein 26A OS=Mus musculus OX=10090 GN=Vps26a PE=1 SV=1	4	4	14.1826	13.9779	15.1842	15.0708	15.6359	14.6311	14.6079	15.2161	14.4092	15.1381	14.9086	15.7557	15.2755	12.9028	15.8271	15.3785	15.2318	14.567	15.5113			0.973986	-0.59324	-1.77566	0.106173	1.50863
Q9WUQ2	PREB_MOUSE Prolactin regulatory element-binding protein OS=Mus musculus OX=10090 GN=Preb PE=1 SV=1	5	5	14.4528	13.4941	15.9717	15.0292	14.8978	11.8597	16.1325	16.7519	14.7148	15.9991	15.321	16.377	15.7312	12.8187	16.0421	14.6764	16.165	15.7619	15.4045			0.264694	-0.591903	-0.628707	0.543633	1.50723
P60060	SC61G_MOUSE Protein transport protein Sec61 subunit gamma OS=Mus musculus OX=10090 GN=Sec61g PE=3 SV=1	2	2	15.2644	13.2334	15.2842	16.2318	16.6405	12.924	14.8786	15.1124	15.5783	14.7615	14.6572	15.8854	16.202	16.2895	14.2704	12.7399	14.9319	15.7451	15.8689			0.354189	-0.591509	-0.799828	0.442396	1.50682
O55106	STRN_MOUSE Striatin OS=Mus musculus OX=10090 GN=Strn PE=1 SV=2	2	2	15.6855	13.6314	14.6794	15.6706	15.0916	17.694	15.5124	13.9956	15.222	14.4422	14.426	15.2531	14.9767	13.4239	15.2386	15.3212	15.353	15.7387	15.4649			0.373631	-0.590939	-0.835354	0.423028	1.50623
P49710	HCLS1_MOUSE Hematopoietic lineage cell-specific protein OS=Mus musculus OX=10090 GN=Hcls1 PE=1 SV=2	3	2	12.7654	15.2883	12.3683	14.5853	13.4406	13.9029	14.0082	13.645	14.286	15.0106	12.7263	14.9725	15.1211	13.2803	14.8146	16.3516	14.4719	15.3809	14.2415			0.415989	-0.590138	-0.911026	0.383717	1.50539
Q68FH4	GALK2_MOUSE N-acetylgalactosamine kinase OS=Mus musculus OX=10090 GN=Galk2 PE=1 SV=1	2	2	14.673	12.8669	13.6908	15.0453	14.7901	14.6325	13.4712	14.226	14.546	14.7591	13.3123	14.2131	13.857	13.7227	12.797	14.6298	14.7452	14.7101	13.6584			0.665623	-0.589313	-1.3209	0.215962	1.50453
Q61129	CFAI_MOUSE Complement factor I OS=Mus musculus OX=10090 GN=Cfi PE=1 SV=3	5	5	15.8427	16.8757	15.5511	16.9373	16.0919	17.4933	16.3421	16.4923	17.6459	16.7743	16.374	15.9597	16.0063	12.0785	16.2463	17.125	16.7458	17.1595	16.9305			0.746226	-0.589132	-1.44381	0.17938	1.50434
P62305	RUXE_MOUSE Small nuclear ribonucleoprotein E OS=Mus musculus OX=10090 GN=Snrpe PE=1 SV=1	2	2	18.416	17.2251	17.7856	19.2714	18.5597	17.9251	18.2036	18.2471	18.8823	18.329	18.3084	17.8539	18.6565	18.2867	17.618	18.3087	18.6515	18.5848	18.4751			1.01348	-0.58893	-1.83146	0.0969438	1.50413
Q3UMU9	HDGR2_MOUSE Hepatoma-derived growth factor-related protein 2 OS=Mus musculus OX=10090 GN=Hdgfl2 PE=1 SV=1;sp	6	3	14.9973	16.006	15.1372	16.4283	15.1605	15.6561	16.4063	15.0175	16.4607	15.5599	16.3753	16.6357	15.9268	13.1609	16.1825	14.9812	16.0543	16.1026	12.574			0.751177	-0.586522	-1.45125	0.177347	1.50162
Q62425	NDUA4_MOUSE Cytochrome c oxidase subunit NDUFA4 OS=Mus musculus OX=10090 GN=Ndufa4 PE=1 SV=2	5	5	18.7896	18.443	17.5247	18.9267	19.1139	19.4835	18.445	19.5572	18.5766	19.0975	17.7913	18.5434	18.7315	19.9146	18.174	18.8456	18.4797	17.291	19.4219			0.795101	-0.584796	-1.51674	0.160287	1.49983
Q9WTQ8	TIM23_MOUSE Mitochondrial import inner membrane translocase subunit Tim23 OS=Mus musculus OX=10090 GN=Timm23 PE=1 SV=1	3	3	15.7915	13.4258	15.2737	15.5976	16.1039	15.5821	15.5458	15.7269	14.3982	15.5972	15.2499	14.9227	15.8908	16.1316	14.3727	15.1827	15.0677	15.9736	14.804			0.606299	-0.583493	-1.22799	0.247572	1.49847
P23116	EIF3A_MOUSE Eukaryotic translation initiation factor 3 subunit A OS=Mus musculus OX=10090 GN=Eif3a PE=1 SV=5	32	31	17.3334	16.5433	17.3761	17.1539	17.275	17.3961	18.2034	17.7767	17.6547	18.0139	17.4953	18.0294	17.8004	15.2875	18.2141	17.7667	17.7548	17.7312	16.9773	+	Control_APAP	1.31456	-0.582232	-2.24651	0.0484663	1.49716
P05064	ALDOA_MOUSE Fructose-bisphosphate aldolase A OS=Mus musculus OX=10090 GN=Aldoa PE=1 SV=2	19	17	17.6467	17.8783	17.9823	19.0151	18.3084	18.8286	17.9495	18.4761	18.7253	18.0706	18.0236	18.3567	18.5364	17.3926	17.6461	18.9753	17.8582	18.4783	18.6858	+	Control_APAP	1.52036	-0.581328	-2.52411	0.0301745	1.49623
Q9CQT1	MTNA_MOUSE Methylthioribose-1-phosphate isomerase OS=Mus musculus OX=10090 GN=Mri1 PE=1 SV=1	5	5	16.3396	13.2162	15.7081	16.041	15.7226	15.6859	16.0583	14.0171	15.6044	15.8126	15.8532	16.2129	16.2527	13.7662	15.7394	16.1232	16.1415	15.7619	15.2589			0.424003	-0.579573	-0.925095	0.376701	1.49441
O35955	PSB10_MOUSE Proteasome subunit beta type-10 OS=Mus musculus OX=10090 GN=Psmb10 PE=1 SV=1	2	1	14.5788	13.0843	15.5216	14.6397	14.7741	15.3747	15.6553	15.1131	14.9052	14.4288	14.3401	15.5155	15.8047	13.5717	15.6198	14.9631	15.7433	14.3216	14.7632			0.618506	-0.57692	-1.24729	0.24071	1.49166
P56135	ATPK_MOUSE ATP synthase subunit f, mitochondrial OS=Mus musculus OX=10090 GN=Atp5mf PE=1 SV=3	3	3	18.151	18.7425	18.3232	19.5437	19.773	18.2312	17.5038	19.7643	18.4762	19.0243	19.232	19.2909	18.7212	19.9863	18.6394	18.9421	18.252	18.9775	20.4041			0.610877	-0.576607	-1.23524	0.244976	1.49134
P21107	TPM3_MOUSE Tropomyosin alpha-3 chain OS=Mus musculus OX=10090 GN=Tpm3 PE=1 SV=3	17	8	15.2729	17.8559	14.8643	14.3556	14.508	18.2801	17.0384	16.5628	17.7505	17.6173	16.038	17.0102	14.7653	17.0767	18.2858	19.5832	16.2333	17.0489	17.2831			0.251726	-0.575725	-0.602725	0.560111	1.49043
P27048	RSMB_MOUSE Small nuclear ribonucleoprotein-associated protein B OS=Mus musculus OX=10090 GN=Snrpb PE=1 SV=1;sp	5	5	12.4594	15.1979	14.1629	14.9593	14.4354	13.8924	13.9895	14.4257	15.1228	14.4615	14.8773	14.4655	14.3063	13.4922	14.9338	15.6215	15.3251	15.6661	15.2488			0.584961	-0.574304	-1.19398	0.260039	1.48896
Q8K4Z5	SF3A1_MOUSE Splicing factor 3A subunit 1 OS=Mus musculus OX=10090 GN=Sf3a1 PE=1 SV=1	6	5	15.9272	16.8578	15.5202	17.1075	15.9523	16.6749	17.125	16.765	16.539	16.6493	17.0116	16.2519	16.81	15.7029	17.0549	17.1907	17.1874	16.302	16.7851			1.02364	-0.573449	-1.84575	0.0947022	1.48808
Q62186	SSRD_MOUSE Translocon-associated protein subunit delta OS=Mus musculus OX=10090 GN=Ssr4 PE=1 SV=1	5	5	18.664	17.8045	18.7588	19.5442	19.035	18.6582	19.0306	18.8673	19.0385	18.8219	18.6898	19.1352	18.9536	18.8193	18.8856	18.8771	19.0706	19.1968	18.6091	+	Control_APAP	1.53824	-0.57097	-2.54811	0.0289574	1.48552
Q9JHS4	CLPX_MOUSE ATP-dependent Clp protease ATP-binding subunit clpX-like, mitochondrial OS=Mus musculus OX=10090 GN=Clpx PE=1 SV=2	9	9	15.0345	14.3656	14.0381	15.198	14.4708	16.059	15.071	14.999	14.7588	14.9993	14.7282	15.1646	14.0775	12.9298	16.1471	15.9026	15.3994	15.9285	15.5444			1.03956	-0.570491	-1.8681	0.0912935	1.48503
Q78KK3	S22AI_MOUSE Solute carrier family 22 member 18 OS=Mus musculus OX=10090 GN=Slc22a18 PE=1 SV=2	2	2	12.915	12.4875	16.1465	12.7587	13.0951	13.5805	15.7275	13.7074	13.7339	15.6083	15.8484	15.7088	15.7284	13.338	15.3123	13.8393	14.9609	13.6981	12.4843			0.244779	-0.569058	-0.588666	0.569142	1.48355
Q8C7R4	UBA6_MOUSE Ubiquitin-like modifier-activating enzyme 6 OS=Mus musculus OX=10090 GN=Uba6 PE=1 SV=1	3	3	16.2583	17.2364	13.2568	15.306	14.9297	18.2488	17.2864	13.6816	16.0445	16.0908	17.3002	16.4876	17.6603	12.6608	17.187	16.6837	16.7912	17.0063	13.1887			0.226148	-0.569022	-0.550455	0.59409	1.48352
Q920A7	AFG31_MOUSE AFG3-like protein 1 OS=Mus musculus OX=10090 GN=Afg3l1 PE=1 SV=2	5	4	13.1764	13.9268	14.2073	13.4821	12.6568	15.5067	14.6857	14.7094	13.7457	13.5412	15.4689	15.2481	13.77	13.5094	15.759	15.1742	14.7693	15.5157	12.7639			0.413199	-0.568123	-0.906109	0.38619	1.48259
Q9CZR8	EFTS_MOUSE Elongation factor Ts, mitochondrial OS=Mus musculus OX=10090 GN=Tsfm PE=1 SV=1	3	3	15.4119	16.6044	15.7485	17.1427	14.7516	17.0153	14.9092	17.1475	16.7386	17.0726	17.3931	16.2325	15.6225	12.3871	16.6293	17.6416	17.3419	16.3583	15.8096			0.417188	-0.567624	-0.913135	0.382659	1.48208
Q9DC16	ERGI1_MOUSE Endoplasmic reticulum-Golgi intermediate compartment protein 1 OS=Mus musculus OX=10090 GN=Ergic1 PE=1 SV=1	6	6	14.8306	13.1419	15.2036	15.1148	14.761	13.785	15.7634	14.7658	15.005	15.1174	14.5632	15.7483	15.3642	12.1754	15.5847	14.5791	15.485	15.3518	13.5665			0.564756	-0.566186	-1.16147	0.272423	1.4806
Q8K2I4	MANBA_MOUSE Beta-mannosidase OS=Mus musculus OX=10090 GN=Manba PE=1 SV=1	5	5	16.2715	13.5367	15.4975	15.8678	15.3642	15.819	16.0894	15.2939	15.497	15.8623	16.057	15.1577	16.0794	14.3167	15.033	15.8966	16.7778	16.1014	15.5577			0.594402	-0.565711	-1.20907	0.254447	1.48012
P38060	HMGCL_MOUSE Hydroxymethylglutaryl-CoA lyase, mitochondrial OS=Mus musculus OX=10090 GN=Hmgcl PE=1 SV=2	14	14	19.4813	18.1665	19.0501	19.8871	20.2591	19.9062	18.8779	19.6457	19.2779	18.8407	19.6542	18.8355	19.4992	18.7223	18.1788	19.3864	19.4042	19.382	19.8807			0.793952	-0.565622	-1.51504	0.160712	1.48003
P84228	H32_MOUSE Histone H3.2 OS=Mus musculus OX=10090 GN=H3c2 PE=1 SV=2	6	1	22.7587	22.7715	18.0486	18.5601	22.1455	21.863	22.4063	21.9516	22.1357	22.0229	22.8857	21.8544	22.6351	21.0617	22.9444	22.5544	22.3851	21.7832	23.3454			0.208983	-0.565433	-0.514559	0.618041	1.47983
Q9D1L0	CHCH2_MOUSE Coiled-coil-helix-coiled-coil-helix domain-containing protein 2 OS=Mus musculus OX=10090 GN=Chchd2 PE=2 SV=1	3	3	13.6029	16.1605	12.3231	13.6652	13.43	14.428	13.9874	14.127	15.9209	15.9641	13.5985	16.2243	13.9583	12.9029	13.742	13.7063	14.2734	14.5858	14.9205			0.268463	-0.565113	-0.636196	0.538936	1.4795
P05213	TBA1B_MOUSE Tubulin alpha-1B chain OS=Mus musculus OX=10090 GN=Tuba1b PE=1 SV=2	25	0	16.1414	14.4285	15.9513	17.6307	17.818	17.4895	12.8783	16.7631	15.8907	15.784	14.7554	15.6336	17.0924	16.0246	14.3245	14.2865	15.4925	15.3333	19.2238			0.236199	-0.564388	-0.571162	0.580498	1.47876
Q6DYE8	ENPP3_MOUSE Ectonucleotide pyrophosphatase/phosphodiesterase family member 3 OS=Mus musculus OX=10090 GN=Enpp3 PE=1 SV=2	4	3	14.4866	13.5267	15.3456	16.9444	16.0847	15.042	16.7032	13.2609	15.1182	13.2027	13.917	14.8824	16.3444	12.9643	14.8024	15.2537	16.1031	16.1195	12.6369			0.275369	-0.564346	-0.64985	0.530434	1.47872
Q9CYS6	CB072_MOUSE Uncharacterized protein C2orf72 homolog OS=Mus musculus OX=10090 PE=1 SV=2	5	5	16.4617	13.9321	16.5043	16.8517	16.3474	15.7723	15.4969	16.3077	16.063	16.4097	16.2961	16.2185	16.5453	16.3619	16.0519	15.9212	16.154	15.9905	16.0681			0.548072	-0.563216	-1.13439	0.283092	1.47756
Q8CAS9	PARP9_MOUSE Protein mono-ADP-ribosyltransferase PARP9 OS=Mus musculus OX=10090 GN=Parp9 PE=1 SV=2	10	8	15.3646	14.0605	14.932	15.8693	15.5326	15.7082	15.3881	14.2013	15.329	14.7836	15.1507	16.1713	16.0002	14.5519	17.0844	16.1779	16.0634	15.6546	13.5957			0.712453	-0.562508	-1.39274	0.193886	1.47683
Q9D7X3	DUS3_MOUSE Dual specificity protein phosphatase 3 OS=Mus musculus OX=10090 GN=Dusp3 PE=1 SV=1	4	4	15.6087	14.072	15.864	16.1617	15.9474	16.0709	14.9128	15.9964	15.5399	15.3656	16.1041	15.5806	16.0379	13.0492	15.799	15.957	15.8975	14.9528	15.9138			0.759852	-0.560583	-1.46426	0.173839	1.47487
Q8K1E0	STX5_MOUSE Syntaxin-5 OS=Mus musculus OX=10090 GN=Stx5 PE=1 SV=3	3	3	16.2279	13.047	16.2956	15.5565	15.8961	14.2061	16.153	15.7459	15.884	16.2881	15.8421	16.1831	16.5752	12.3849	15.7387	15.4044	16.6035	15.6101	13.8573			0.376519	-0.560405	-0.840586	0.420224	1.47468
Q99LE6	ABCF2_MOUSE ATP-binding cassette sub-family F member 2 OS=Mus musculus OX=10090 GN=Abcf2 PE=1 SV=1	2	2	13.9228	13.363	13.6709	15.1929	14.3918	13.7443	15.1655	12.9437	13.8818	14.2472	13.9636	14.3684	14.2494	14.3449	14.6841	13.8364	14.2573	14.4939	15.2063			0.659541	-0.558793	-1.31148	0.219008	1.47304
Q8BWM0	PGES2_MOUSE Prostaglandin E synthase 2 OS=Mus musculus OX=10090 GN=Ptges2 PE=1 SV=3	9	9	16.4834	15.3142	16.3153	16.7844	16.4395	17.3454	16.6251	16.4776	16.558	16.0212	16.7646	16.3488	16.5616	16.6959	15.8785	16.8829	16.8334	16.4088	14.8969			1.09384	-0.558449	-1.94384	0.0805675	1.47269
Q3UUI3	THEM4_MOUSE Acyl-coenzyme A thioesterase THEM4 OS=Mus musculus OX=10090 GN=Them4 PE=1 SV=1	6	5	13.7466	13.0298	13.895	12.7751	13.6908	14.0393	14.4001	16.2727	14.8346	13.6267	13.5369	13.8548	13.5979	14.9374	14.4462	15.1023	13.6278	14.5491	15.6283			0.419702	-0.557426	-0.917553	0.38045	1.47164
Q9CYR6	AGM1_MOUSE Phosphoacetylglucosamine mutase OS=Mus musculus OX=10090 GN=Pgm3 PE=1 SV=1	13	13	16.8339	15.1035	16.9368	17.2943	17.6753	15.5443	16.5176	16.8343	16.9029	16.959	16.8602	17.0467	16.9522	15.5495	17.2513	16.957	16.9849	16.7724	16.3773			0.586879	-0.556877	-1.19705	0.258893	1.47108
Q14C51	PTCD3_MOUSE Pentatricopeptide repeat domain-containing protein 3, mitochondrial OS=Mus musculus OX=10090 GN=Ptcd3 PE=1 SV=2	6	6	15.0475	16.3241	14.1971	16.7133	16.7431	15.2436	14.3635	15.2217	16.5629	15.8702	16.3	14.6866	15.072	15.6509	14.4015	14.185	14.5672	14.9093	17.7193			0.403815	-0.555422	-0.889507	0.394625	1.4696
Q78IK4	MIC27_MOUSE MICOS complex subunit Mic27 OS=Mus musculus OX=10090 GN=Apool PE=1 SV=1	7	7	17.4041	17.0416	17.6396	18.3849	17.8756	16.7913	17.7638	17.9619	18.3413	18.0986	18.262	17.7749	17.6742	15.6183	18.0852	17.7279	17.1028	17.9408	17.8907			1.02041	-0.555354	-1.84122	0.0954091	1.46953
Q9DBA6	TYSD1_MOUSE Peroxisomal leader peptide-processing protease OS=Mus musculus OX=10090 GN=Tysnd1 PE=1 SV=1	2	2	13.152	14.3487	13.4214	12.643	12.6502	16.1341	15.1968	12.5214	14.5906	14.5602	15.3606	14.0846	13.4361	13.3037	15.7007	15.456	14.1181	14.948	12.0334			0.291498	-0.552795	-0.68139	0.511095	1.46692
Q8BSY0	ASPH_MOUSE Aspartyl/asparaginyl beta-hydroxylase OS=Mus musculus OX=10090 GN=Asph PE=1 SV=1	9	9	14.6374	14.6945	15.5498	15.8129	15.4669	15.7566	15.8967	15.2844	15.9661	15.239	14.5836	15.5944	15.9746	12.2373	15.4581	15.7012	16.1342	15.9485	13.3079			1.01656	-0.550616	-1.8358	0.0962587	1.46471
Q3UKJ7	SMU1_MOUSE WD40 repeat-containing protein SMU1 OS=Mus musculus OX=10090 GN=Smu1 PE=2 SV=2	5	5	13.9206	15.8479	14.1459	16.687	14.6864	15.7254	14.3155	15.2175	14.2004	13.8926	16.6341	15.34	14.7457	12.6181	13.7574	12.8052	14.8756	14.6297	15.2403			0.35675	-0.550596	-0.804537	0.439795	1.46469
Q9Z204	HNRPC_MOUSE Heterogeneous nuclear ribonucleoproteins C1/C2 OS=Mus musculus OX=10090 GN=Hnrnpc PE=1 SV=1	7	7	18.2512	16.0994	18.1439	18.7196	18.7073	17.3046	17.6016	18.329	18.0078	17.8741	17.8667	18.0224	18.6023	16.618	17.6374	17.1233	18.3462	17.5549	17.9662			0.589009	-0.54997	-1.20046	0.257627	1.46406
Q3THK7	GUAA_MOUSE GMP synthase [glutamine-hydrolyzing] OS=Mus musculus OX=10090 GN=Gmps PE=1 SV=2	10	10	16.4003	14.9267	15.743	16.6257	17.0383	16.1294	16.0586	16.1317	16.0888	16.4099	15.8007	15.8661	16.7013	15.729	15.359	16.1954	16.6729	15.9942	14.8644			0.927882	-0.548787	-1.70996	0.118064	1.46286
O08997	ATOX1_MOUSE Copper transport protein ATOX1 OS=Mus musculus OX=10090 GN=Atox1 PE=1 SV=1	2	2	14.8336	15.3216	14.938	14.5534	15.3066	16.1631	16.0304	16.5421	14.9434	15.4799	16.0863	15.1104	15.7795	13.0078	15.5799	15.8032	15.3863	15.0726	15.1016			0.695608	-0.548434	-1.36704	0.201554	1.4625
P26039	TLN1_MOUSE Talin-1 OS=Mus musculus OX=10090 GN=Tln1 PE=1 SV=2	71	64	18.1757	17.3397	17.7224	19.0912	18.5143	18.4644	18.0465	18.1409	18.6961	18.1573	17.5522	17.9749	18.4336	16.3385	17.3367	18.2769	18.4353	18.697	18.771			1.0226	-0.547178	-1.84429	0.0949292	1.46122
Q71LX4	TLN2_MOUSE Talin-2 OS=Mus musculus OX=10090 GN=Tln2 PE=1 SV=3	10	4	13.411	13.933	13.7798	14.4847	13.395	14.4478	14.4759	14.0595	14.9191	13.7228	13.8955	14.8796	14.6714	13.4005	13.7713	13.6964	13.9921	14.6295	12.6663			0.923854	-0.545365	-1.70419	0.119164	1.45939
Q9CXI5	MANF_MOUSE Mesencephalic astrocyte-derived neurotrophic factor OS=Mus musculus OX=10090 GN=Manf PE=1 SV=1	3	3	14.3904	15.8072	15.2463	13.6077	14.4116	16.171	17.7396	15.554	16.1035	16.0486	14.9433	16.6566	15.7156	12.7192	16.42	17.4082	15.4285	16.5646	16.352			0.306648	-0.544896	-0.710596	0.493574	1.45892
Q78IK2	ATPMD_MOUSE ATP synthase membrane subunit DAPIT, mitochondrial OS=Mus musculus OX=10090 GN=Atp5md PE=1 SV=1	4	4	17.2444	17.7233	14.6909	17.8771	17.9457	17.0794	16.7106	12.4487	18.0204	18.3635	17.7093	17.7241	17.5886	18.2271	17.6781	18.45	17.5492	17.9701	17.923			0.183294	-0.544769	-0.459501	0.655701	1.45879
P63087	PP1G_MOUSE Serine/threonine-protein phosphatase PP1-gamma catalytic subunit OS=Mus musculus OX=10090 GN=Ppp1cc PE=1 SV=1	10	1	13.7732	12.9849	13.7923	13.2412	13.7223	14.3844	15.0539	14.3155	13.6487	13.9515	14.2266	14.0019	14.5132	13.9316	15.042	14.0985	14.761	13.7154	13.3888			0.856035	-0.543857	-1.60623	0.139304	1.45786
Q8C7X2	EMC1_MOUSE ER membrane protein complex subunit 1 OS=Mus musculus OX=10090 GN=Emc1 PE=1 SV=1	7	7	15.1585	15.1769	16.2329	16.3872	16.122	15.6408	16.5978	15.2521	15.9392	15.9585	16.4311	16.2437	16.1152	12.8673	16.3819	16.3695	16.5634	16.8155	14.8375			0.946752	-0.540832	-1.73693	0.113044	1.45481
P07724	ALBU_MOUSE Albumin OS=Mus musculus OX=10090 GN=Alb PE=1 SV=3	52	48	22.5479	22.2495	21.9162	23.6111	22.639	23.0906	22.1874	22.1879	23.4775	22.8188	22.2429	22.7529	22.57	22.7325	22.5603	22.7716	21.6268	23.4477	23.8582			0.87034	-0.540812	-1.62702	0.134791	1.45479
O70579	PM34_MOUSE Peroxisomal membrane protein PMP34 OS=Mus musculus OX=10090 GN=Slc25a17 PE=1 SV=1	4	3	12.2833	14.1003	14.9596	14.6087	13.6476	14.3359	15.4003	12.4914	13.5362	14.6131	14.9369	15.3169	14.4533	12.9111	14.9336	14.1777	14.8385	15.3761	12.361			0.341875	-0.539723	-0.777048	0.455119	1.45369
Q04857	CO6A1_MOUSE Collagen alpha-1(VI) chain OS=Mus musculus OX=10090 GN=Col6a1 PE=1 SV=1	22	22	16.9777	16.5709	17.4062	19.6574	17.3752	17.4465	15.9011	17.1773	19.4647	16.8692	16.3932	17.4362	17.1977	16.1692	17.7485	18.5645	16.901	17.085	17.3864			0.303958	-0.539595	-0.705439	0.49664	1.45356
Q8BL97	SRSF7_MOUSE Serine/arginine-rich splicing factor 7 OS=Mus musculus OX=10090 GN=Srsf7 PE=1 SV=1	5	4	17.3697	17.8068	17.4773	17.9627	16.7926	18.9255	18.3476	17.9232	18.6239	18.0986	17.8133	18.3188	18.5989	14.4678	18.7003	18.7336	17.7784	17.9199	18.0284			0.764995	-0.538324	-1.47195	0.171793	1.45228
P18760	COF1_MOUSE Cofilin-1 OS=Mus musculus OX=10090 GN=Cfl1 PE=1 SV=3	12	11	17.0762	16.7487	17.507	18.0106	18.2289	17.5373	17.4255	18.3498	17.9831	17.3116	16.9112	17.0726	18.3329	17.2895	17.2548	17.5462	17.4602	17.5613	18.1605			0.879924	-0.537241	-1.64092	0.131849	1.45119
Q60973	RBBP7_MOUSE Histone-binding protein RBBP7 OS=Mus musculus OX=10090 GN=Rbbp7 PE=1 SV=1	6	3	14.6381	15.1147	14.4891	14.7263	14.5148	16.0806	15.8063	14.3604	15.8361	15.0752	14.5952	16.5357	15.7545	13.201	16.0772	15.8855	15.5439	16.434	14.9792			0.529241	-0.533884	-1.10355	0.295637	1.44782
Q9CWJ9	PUR9_MOUSE Bifunctional purine biosynthesis protein ATIC OS=Mus musculus OX=10090 GN=Atic PE=1 SV=2	17	16	17.344	16.6535	16.3344	17.6586	17.2239	16.6751	17.4773	17.557	17.9426	17.3196	16.4081	17.5336	15.8235	16.5988	17.4639	17.0621	16.4643	17.112	17.7475			0.870371	-0.533322	-1.62707	0.134781	1.44726
Q8CHQ9	NT8F2_MOUSE N-acetyltransferase family 8 member 2 OS=Mus musculus OX=10090 GN=Nat8f2 PE=1 SV=1	6	5	15.394	14.3089	16.5454	16.7016	16.9511	16.2438	15.4756	16.3799	12.547	15.6249	16.3954	17.2238	15.5358	13.2127	16.7791	15.043	15.44	13.2287	17.0732			0.247811	-0.533085	-0.594815	0.565183	1.44702
Q3UDE2	TTL12_MOUSE Tubulin--tyrosine ligase-like protein 12 OS=Mus musculus OX=10090 GN=Ttll12 PE=1 SV=1	9	9	14.8489	12.6928	14.5003	13.4898	13.6895	14.9433	15.9154	13.6253	14.6452	14.9336	14.2462	15.4111	15.1212	12.9476	15.6353	14.4467	15.5224	14.6574	13.7862			0.391523	-0.530347	-0.867595	0.405954	1.44428
P84089	ERH_MOUSE Enhancer of rudimentary homolog OS=Mus musculus OX=10090 GN=Erh PE=1 SV=1	4	4	16.3853	14.9261	16.4917	17.1312	17.3598	16.6896	14.9415	17.193	16.1718	16.1237	15.8893	16.6712	17.2748	13.2239	14.1974	16.5505	16.7133	17.0966	17.2506			0.46953	-0.529103	-1.00366	0.339211	1.44303
Q8BMJ2	SYLC_MOUSE Leucine--tRNA ligase, cytoplasmic OS=Mus musculus OX=10090 GN=Lars1 PE=1 SV=2	18	17	15.9158	14.9486	15.9052	16.6906	17.4911	15.3992	17.0464	15.988	15.99	16.1375	14.3325	15.9916	17.0974	15.3331	16.769	16.1987	17.0755	16.1539	16.9317			0.420546	-0.528699	-0.919034	0.379712	1.44263
Q91W43	GCSP_MOUSE Glycine dehydrogenase (decarboxylating), mitochondrial OS=Mus musculus OX=10090 GN=Gldc PE=1 SV=1	28	28	17.9474	17.8287	18.0321	18.1758	18.4097	17.9001	18.8358	18.4811	18.2323	18.9166	18.9219	18.3083	18.5018	17.6231	18.7923	18.6104	18.6698	18.3826	17.9005	+	Control_APAP	1.45786	-0.52857	-2.44006	0.034845	1.4425
Q3UNX5	ACSM3_MOUSE Acyl-coenzyme A synthetase ACSM3, mitochondrial OS=Mus musculus OX=10090 GN=Acsm3 PE=1 SV=2	14	13	16.7432	16.3052	16.2955	17.2836	16.7931	17.3474	17.3584	16.6352	16.8253	16.6293	17.23	16.6782	16.83	16.4438	17.1414	16.9373	16.4957	17.4879	17.3596	+	Control_APAP	1.54768	-0.527665	-2.56079	0.0283348	1.44159
Q8R0W0	EPIPL_MOUSE Epiplakin OS=Mus musculus OX=10090 GN=Eppk1 PE=1 SV=2	54	52	18.1177	17.7939	18.269	18.6804	18.594	19.2441	19.0755	18.7094	18.0538	18.3958	18.0891	18.4226	19.3269	18.2237	18.9212	18.3603	19.1839	18.9801	18.3589			1.20557	-0.524766	-2.09794	0.0622917	1.4387
P62075	TIM13_MOUSE Mitochondrial import inner membrane translocase subunit Tim13 OS=Mus musculus OX=10090 GN=Timm13 PE=1 SV=1	2	2	14.9084	14.3826	15.393	14.7318	15.6877	15.7972	15.6714	16.3888	14.5775	14.8813	15.8735	15.1581	15.2698	11.7671	14.3395	15.6171	15.5409	15.2344	16.2421			0.673664	-0.523949	-1.33333	0.212	1.43789
O35386	PAHX_MOUSE Phytanoyl-CoA dioxygenase, peroxisomal OS=Mus musculus OX=10090 GN=Phyh PE=1 SV=1	16	15	16.7031	15.7003	16.3672	17.5983	17.2589	16.5609	16.7549	16.5735	16.7726	15.6783	17.185	16.644	16.9999	14.6813	16.4822	16.4363	16.037	17.057	17.5183			0.755177	-0.523864	-1.45725	0.175721	1.4378
Q61233	PLSL_MOUSE Plastin-2 OS=Mus musculus OX=10090 GN=Lcp1 PE=1 SV=4	28	23	17.2576	16.0989	17.3126	17.6725	17.4889	17.3602	17.3929	17.6022	17.3207	17.4086	17.1296	17.335	17.6923	18.05	17.3195	17.2782	17.7079	17.3972	17.356	+	Control_APAP	1.36508	-0.522595	-2.31493	0.043144	1.43654
P27601	GNA13_MOUSE Guanine nucleotide-binding protein subunit alpha-13 OS=Mus musculus OX=10090 GN=Gna13 PE=1 SV=1	3	3	14.9284	12.5678	15.2378	15.5587	15.3769	14.73	13.1939	15.0665	15.1368	15.5226	13.7637	14.525	15.4212	13.6163	13.6869	14.0116	15.2896	14.4057	15.5044			0.351375	-0.519142	-0.794641	0.445272	1.4331
P11679	K2C8_MOUSE Keratin, type II cytoskeletal 8 OS=Mus musculus OX=10090 GN=Krt8 PE=1 SV=4	49	22	18.9616	19.574	19.0322	20.0309	19.9753	19.9621	19.5755	19.451	19.9759	19.6198	18.8394	19.9298	19.4926	18.7866	19.683	20.2809	19.4702	20.0595	20.2371			1.17143	-0.517368	-2.05108	0.0673861	1.43134
Q9DCA2	RT11_MOUSE 28S ribosomal protein S11, mitochondrial OS=Mus musculus OX=10090 GN=Mrps11 PE=1 SV=2	3	3	14.8904	13.7251	15.1166	15.1547	14.2188	15.1381	15.8308	14.7816	15.654	15.1122	14.602	15.3522	15.527	12.0042	15.4887	15.5172	15.1427	15.3942	12.7476			0.704305	-0.516455	-1.38033	0.197558	1.43044
Q8VE47	UBA5_MOUSE Ubiquitin-like modifier-activating enzyme 5 OS=Mus musculus OX=10090 GN=Uba5 PE=1 SV=2	4	4	15.1015	13.6495	14.6649	14.3942	16.9977	14.2444	14.853	14.186	15.121	15.4786	13.1792	16.4381	13.9977	12.5683	15.8309	14.9552	14.5278	15.7212	15.6769			0.299367	-0.516072	-0.69661	0.501918	1.43006
Q8BGG9	ACNT2_MOUSE Acyl-coenzyme A amino acid N-acyltransferase 2 OS=Mus musculus OX=10090 GN=Acnat2 PE=1 SV=1;sp	4	4	14.6086	16.3938	14.3258	14.7521	15.879	15.9247	15.9018	15.865	13.9602	16.1977	16.3844	15.7584	16.1307	12.6089	16.9135	13.3896	17.1354	15.3943	15.5534			0.413911	-0.515393	-0.907365	0.385557	1.42938
Q93092	TALDO_MOUSE Transaldolase OS=Mus musculus OX=10090 GN=Taldo1 PE=1 SV=2	14	14	15.8468	17.5249	16.3492	15.8375	16.4722	15.882	18.7414	15.6816	18.2009	18.3647	16.5588	18.05	16.6855	14.1246	18.7561	18.8927	15.6895	18.2106	17.695			0.280309	-0.514039	-0.65956	0.524434	1.42804
P35980	RL18_MOUSE 60S ribosomal protein L18 OS=Mus musculus OX=10090 GN=Rpl18 PE=1 SV=3	5	5	16.6004	14.2398	17.0768	16.4746	16.454	14.7324	16.1172	16.5446	16.3728	17.3663	17.0568	17.2546	16.3429	13.6198	16.1224	16.0858	16.5147	16.4262	17.2788			0.348276	-0.513607	-0.788917	0.44846	1.42762
Q61207	SAP_MOUSE Prosaposin OS=Mus musculus OX=10090 GN=Psap PE=1 SV=2	9	9	16.3636	16.6457	17.3417	16.6477	16.2709	17.1011	18.1884	17.2021	17.1954	17.1095	18.3148	17.6278	17.6365	13.5361	17.5662	16.1224	17.0808	17.4031	17.4504			0.595811	-0.511645	-1.21131	0.253623	1.42567
Q62093	SRSF2_MOUSE Serine/arginine-rich splicing factor 2 OS=Mus musculus OX=10090 GN=Srsf2 PE=1 SV=4	4	4	17.1374	14.5812	17.7095	17.2111	17.2014	17.069	17.4274	13.3755	17.5445	18.1542	17.8693	17.0309	12.8189	13.7115	17.5208	17.2109	17.1959	18.6198	17.0506			0.213789	-0.511003	-0.52468	0.611239	1.42504
P61205	ARF3_MOUSE ADP-ribosylation factor 3 OS=Mus musculus OX=10090 GN=Arf3 PE=2 SV=2;sp	12	4	19.1432	18.3494	18.8686	19.1399	19.1614	19.9549	19.5481	19.3929	19.0089	18.8129	19.23	19.4139	19.2965	18.3455	19.3605	19.2065	19.703	19.2748	18.5489			1.27707	-0.508866	-2.19556	0.052836	1.42293
Q9Z2G6	SE1L1_MOUSE Protein sel-1 homolog 1 OS=Mus musculus OX=10090 GN=Sel1l PE=1 SV=2	9	9	15.1414	17.0591	13.4736	15.9717	14.5615	15.8034	16.7936	15.0384	15.5351	16.1252	15.5646	16.1889	16.2851	13.853	16.7063	16.1766	16.768	16.4736	12.7909			0.334619	-0.506694	-0.763519	0.462787	1.42079
Q8BJ71	NUP93_MOUSE Nuclear pore complex protein Nup93 OS=Mus musculus OX=10090 GN=Nup93 PE=1 SV=1	2	2	12.7273	14.5098	18.5065	13.837	12.9572	13.0807	13.2344	13.1306	18.8623	18.7184	19.0223	18.947	18.318	18.0045	16.2492	18.6392	13.764	13.263	18.1354			0.094847	-0.506566	-0.255109	0.803809	1.42066
Q8JZQ2	AFG32_MOUSE AFG3-like protein 2 OS=Mus musculus OX=10090 GN=Afg3l2 PE=1 SV=1	9	8	12.8936	15.3646	13.3558	15.7881	14.8636	13.1502	14.5303	13.8868	13.3768	14.3853	14.3165	15.0897	14.9025	12.5602	14.9295	15.0328	13.6542	14.7958	13.2075			0.354449	-0.505051	-0.800307	0.442131	1.41917
P16045	LEG1_MOUSE Galectin-1 OS=Mus musculus OX=10090 GN=Lgals1 PE=1 SV=3	5	5	16.4323	17.5627	17.3465	17.5178	17.1407	18.3408	17.7923	17.3578	17.5962	17.8417	17.7785	17.1918	18.537	17.4225	17.2524	18.5687	17.5965	17.0617	17.8852			0.965057	-0.503657	-1.76298	0.108378	1.4178
Q9CW42	MARC1_MOUSE Mitochondrial amidoxime-reducing component 1 OS=Mus musculus OX=10090 GN=Mtarc1 PE=1 SV=2	10	10	17.9096	17.2683	16.8551	17.9971	18.3716	17.0951	17.8886	17.5422	18.0917	17.6416	18.0871	17.9088	17.1867	15.3147	18.3295	18.5205	17.4882	17.7689	17.9722			1.01708	-0.502725	-1.83653	0.0961435	1.41689
P42225	STAT1_MOUSE Signal transducer and activator of transcription 1 OS=Mus musculus OX=10090 GN=Stat1 PE=1 SV=1	12	11	16.1558	16.4608	16.3268	16.1301	17.3523	16.02	16.8615	16.6391	16.9624	17.4198	16.7949	17.1505	18.543	16.3821	18.8288	17.7138	18.0491	16.8195	16.4398			0.913846	-0.500035	-1.68983	0.121942	1.41425
P00848	ATP6_MOUSE ATP synthase subunit a OS=Mus musculus OX=10090 GN=Mtatp6 PE=1 SV=1	2	2	16.1605	17.651	16.6237	16.8718	16.5472	15.1441	18.8162	16.1648	17.0032	18.3383	17.9284	18.9822	16.6395	14.8004	18.3258	17.2892	16.1639	16.888	17.1418			0.260678	-0.498948	-0.620697	0.548684	1.41318
P41105	RL28_MOUSE 60S ribosomal protein L28 OS=Mus musculus OX=10090 GN=Rpl28 PE=1 SV=2	3	3	18.5532	18.0781	19.113	19.1167	18.165	18.077	19.8227	18.2727	18.9078	19.7397	19.6618	19.9574	18.9591	17.3134	19.4018	19.3578	19.9647	19.7694	16.7589			0.491945	-0.498684	-1.04155	0.322148	1.41292
P28656	NP1L1_MOUSE Nucleosome assembly protein 1-like 1 OS=Mus musculus OX=10090 GN=Nap1l1 PE=1 SV=2	10	8	16.0625	16.8733	16.1892	16.5606	16.715	17.2593	17.2707	16.4825	17.1456	17.0924	16.5752	16.7594	16.8424	17.0138	16.4472	16.7775	17.1181	16.8482	16.9144			1.25831	-0.498398	-2.17002	0.0551684	1.41264
Q9D517	PLCC_MOUSE 1-acyl-sn-glycerol-3-phosphate acyltransferase gamma OS=Mus musculus OX=10090 GN=Agpat3 PE=1 SV=2	4	4	13.3815	15.1747	16.4092	15.6983	16.9147	13.844	15.9596	16.2802	13.1702	15.6176	16.2691	15.6103	16.4405	13.9408	16.1447	13.2762	15.4147	12.7487	13.8348			0.242272	-0.49643	-0.583567	0.572437	1.41072
O08810	U5S1_MOUSE 116 kDa U5 small nuclear ribonucleoprotein component OS=Mus musculus OX=10090 GN=Eftud2 PE=1 SV=1	9	7	15.345	14.837	14.676	15.9126	14.4351	15.9414	16.2205	15.6391	15.3698	15.0473	15.0736	15.3986	15.6776	13.9262	15.9958	15.8116	15.4802	15.96	14.8475			0.743288	-0.495998	-1.43939	0.180598	1.4103
P61021	RAB5B_MOUSE Ras-related protein Rab-5B OS=Mus musculus OX=10090 GN=Rab5b PE=1 SV=1	7	4	16.677	14.281	16.5298	16.6709	16.3056	16.2604	16.4403	16.2463	16.7966	16.1609	16.281	15.7565	16.511	13.7381	15.5491	15.9281	16.7357	16.1568	16.3053			0.544829	-0.49502	-1.1291	0.285214	1.40934
P62814	VATB2_MOUSE V-type proton ATPase subunit B, brain isoform OS=Mus musculus OX=10090 GN=Atp6v1b2 PE=1 SV=1	10	9	18.0622	17.1795	17.8471	18.126	18.7128	19.0012	18.9318	16.363	18.1816	17.895	17.6585	18.8508	18.5706	17.017	17.9859	19.2003	18.3692	18.3695	18.2341			0.440716	-0.494935	-0.954197	0.36248	1.40926
P10605	CATB_MOUSE Cathepsin B OS=Mus musculus OX=10090 GN=Ctsb PE=1 SV=2	11	11	17.0267	18.3781	17.5492	17.4296	17.37	18.8571	19.121	17.5034	18.1413	18.232	18.2886	18.3702	18.0902	16.1747	19.2519	19.5526	17.8437	18.2923	16.8368			0.57262	-0.494536	-1.17416	0.267535	1.40887
Q9DCP2	S38A3_MOUSE Sodium-coupled neutral amino acid transporter 3 OS=Mus musculus OX=10090 GN=Slc38a3 PE=1 SV=1	4	4	18.296	16.494	18.27	18.321	18.6221	18.7959	18.0473	17.7359	17.8105	18.4077	18.3049	17.585	18.725	18.148	17.1706	17.8329	17.9515	17.8814	17.3782			0.622422	-0.494484	-1.25347	0.238549	1.40882
Q8CIQ7	DOCK3_MOUSE Dedicator of cytokinesis protein 3 OS=Mus musculus OX=10090 GN=Dock3 PE=1 SV=1;sp	2	2	13.072	16.4082	12.8216	13.482	12.1193	13.3969	16.5424	12.4965	16.3818	16.5582	13.8533	16.521	14.5932	14.1002	19.1956	16.9419	14.8937	18.7066	16.2571			0.151453	-0.493996	-0.38879	0.705581	1.40834
Q6NSR8	PEPL1_MOUSE Probable aminopeptidase NPEPL1 OS=Mus musculus OX=10090 GN=Npepl1 PE=1 SV=1	5	5	16.9323	15.05	16.3405	16.9896	16.0708	16.1191	17.2564	15.8547	16.855	16.5188	16.7273	17.013	16.7634	13.6062	16.9454	16.369	16.9896	17.2132	15.0484			0.592325	-0.492936	-1.20575	0.255667	1.40731
P07309	TTHY_MOUSE Transthyretin OS=Mus musculus OX=10090 GN=Ttr PE=1 SV=1	6	6	17.9895	18.837	17.8769	18.81	18.2406	19.5034	18.5502	19.1158	19.0912	18.3544	18.7875	18.0844	18.4479	17.8969	17.96	19.2082	18.2722	18.4884	18.4024			0.8173	-0.491913	-1.54952	0.1523	1.40631
Q8VCH8	UBXN4_MOUSE UBX domain-containing protein 4 OS=Mus musculus OX=10090 GN=Ubxn4 PE=1 SV=1	3	3	16.257	13.1205	15.7599	15.4072	15.5319	15.6823	15.9798	15.4828	15.8986	16.1826	14.7739	14.8942	15.9339	16.479	14.9659	15.0812	16.7571	15.4815	16.6114			0.383364	-0.491248	-0.852944	0.413653	1.40566
Q6NZC7	S23IP_MOUSE SEC23-interacting protein OS=Mus musculus OX=10090 GN=Sec23ip PE=1 SV=2	3	3	16.2267	15.5877	16.2775	16.5903	16.4177	16.804	17.0172	16.0314	16.7227	16.4373	16.3335	16.3364	16.682	13.1302	16.8096	16.4717	16.8423	16.3619	15.4943	+	Control_APAP	1.379	-0.490505	-2.33374	0.041783	1.40494
Q8K0Z7	TACO1_MOUSE Translational activator of cytochrome c oxidase 1 OS=Mus musculus OX=10090 GN=Taco1 PE=1 SV=1	3	3	15.6287	13.4073	15.8755	15.1996	15.2214	15.5205	15.4878	15.8314	15.0613	15.4355	16.175	15.2142	15.6193	13.8441	15.9128	15.2679	15.3322	15.303	15.979			0.510958	-0.490248	-1.07331	0.308349	1.40469
P15379	CD44_MOUSE CD44 antigen OS=Mus musculus OX=10090 GN=Cd44 PE=1 SV=3	2	2	14.4377	13.1047	14.4417	15.9259	14.92	13.3036	14.5835	14.4337	15.3871	14.2566	13.0477	14.4969	16.0227	13.7736	14.3408	13.5681	15.0353	14.1932	16.0253			0.371342	-0.489191	-0.831198	0.425263	1.40366
P60766	CDC42_MOUSE Cell division control protein 42 homolog OS=Mus musculus OX=10090 GN=Cdc42 PE=1 SV=2	8	7	16.5813	17.0244	16.7199	17.0255	16.6716	18.2144	17.3139	16.9707	16.914	17.1548	17.3685	17.7367	17.3905	15.3373	17.7097	18.3184	18.0744	17.3163	17.2466			0.915906	-0.488154	-1.69279	0.121365	1.40265
Q9ER00	STX12_MOUSE Syntaxin-12 OS=Mus musculus OX=10090 GN=Stx12 PE=1 SV=1	2	2	15.5981	15.9705	12.7787	15.8671	16.8386	14.8194	15.8428	15.3996	15.3305	15.3053	12.382	15.6462	16.6662	12.7925	16.3252	15.6144	16.115	15.7905	15.6498			0.224084	-0.487752	-0.546173	0.59692	1.40226
Q3UGC7	EI3JA_MOUSE Eukaryotic translation initiation factor 3 subunit J-A OS=Mus musculus OX=10090 GN=Eif3j1 PE=2 SV=1;sp	8	8	15.1223	14.6733	14.7066	13.2692	15.873	15.4768	15.8094	15.8101	14.6632	15.9161	15.3927	15.6842	14.3558	14.6876	15.7552	15.4111	15.5875	14.4463	15.0737			0.432004	-0.487576	-0.939067	0.369825	1.40209
Q9DCV4	RMD1_MOUSE Regulator of microtubule dynamics protein 1 OS=Mus musculus OX=10090 GN=Rmdn1 PE=1 SV=2	7	7	16.8786	14.6313	16.4414	16.8706	17.3434	15.6055	14.7592	17.4516	16.3326	16.787	16.9284	16.1552	16.6492	12.9193	15.7596	15.1228	16.2616	15.9815	17.1969			0.341781	-0.486648	-0.776873	0.455218	1.40119
Q02248	CTNB1_MOUSE Catenin beta-1 OS=Mus musculus OX=10090 GN=Ctnnb1 PE=1 SV=1	14	12	15.283	15.7726	15.0177	16.205	16.039	15.2516	16.1049	15.9379	16.1944	15.4752	15.2414	16.1288	15.7403	13.0497	16.2815	15.6053	15.6925	16.2778	15.677			1.00541	-0.484234	-1.82009	0.098762	1.39884
P60335	PCBP1_MOUSE Poly(rC)-binding protein 1 OS=Mus musculus OX=10090 GN=Pcbp1 PE=1 SV=1	14	12	18.7984	17.784	18.7275	19.4967	19.5518	18.9431	18.6429	18.9488	18.7542	18.869	18.3258	18.7376	19.4204	19.4862	18.1028	18.2414	19.1393	18.4768	19.0094			0.902705	-0.482251	-1.67381	0.125111	1.39692
Q9WUZ9	ENTP5_MOUSE Ectonucleoside triphosphate diphosphohydrolase 5 OS=Mus musculus OX=10090 GN=Entpd5 PE=1 SV=1	9	9	16.9413	14.6728	16.5204	15.946	16.3254	16.8784	16.5154	16.9372	16.2757	16.2899	17.0204	16.5485	16.354	15.238	16.5931	15.9833	17.0215	16.86	16.9601			0.557541	-0.481499	-1.14979	0.276987	1.39619
Q9WVJ3	CBPQ_MOUSE Carboxypeptidase Q OS=Mus musculus OX=10090 GN=Cpq PE=1 SV=1	8	8	16.5812	14.8813	15.9243	16.7637	16.5634	16.6895	16.3185	16.4179	15.7827	15.8938	16.5879	15.4681	16.48	14.3132	15.9964	16.7243	16.0178	17.3246	17.2476			0.645786	-0.480592	-1.29008	0.226055	1.39532
Q9Z1N5	DX39B_MOUSE Spliceosome RNA helicase Ddx39b OS=Mus musculus OX=10090 GN=Ddx39b PE=1 SV=1	9	3	13.58	16.4252	15.4012	16.5079	13.9624	15.2203	15.5372	16.1219	16.0108	15.4748	15.7555	15.9519	15.8577	12.5401	15.9876	16.131	15.8672	16.3689	15.5691			0.346569	-0.480394	-0.785758	0.450226	1.39512
P35293	RAB18_MOUSE Ras-related protein Rab-18 OS=Mus musculus OX=10090 GN=Rab18 PE=1 SV=2	8	8	16.2652	14.4912	16.0041	16.4617	16.8282	15.6698	16.1901	15.9968	15.8965	16.468	15.6862	15.4053	16.4945	13.8094	14.9113	14.4313	16.0596	15.2382	16.8885			0.597342	-0.480121	-1.21375	0.252731	1.39486
Q64735	CR1L_MOUSE Complement component receptor 1-like protein OS=Mus musculus OX=10090 GN=Cr1l PE=1 SV=1	3	3	13.4353	15.2491	13.8409	12.7224	12.7168	15.5022	16.4388	13.1941	16.1894	16.153	12.9576	16.021	13.3058	16.941	15.4346	16.2155	14.6152	15.3439	12.8093			0.182705	-0.479937	-0.458219	0.656591	1.39468
Q8R2Y0	ABHD6_MOUSE Monoacylglycerol lipase ABHD6 OS=Mus musculus OX=10090 GN=Abhd6 PE=1 SV=1	3	3	14.7209	14.6977	15.0352	15.5541	14.9492	14.645	15.2889	15.373	15.2822	15.4564	15.8848	15.2447	14.5755	14.4614	15.9561	15.7131	15.7111	15.8801	15.5318			1.28524	-0.479647	-2.20668	0.0518513	1.3944
Q5XJY5	COPD_MOUSE Coatomer subunit delta OS=Mus musculus OX=10090 GN=Arcn1 PE=1 SV=2	21	21	17.2575	17.6633	16.5228	17.2975	17.4603	16.2554	19.0429	16.9845	18.1557	18.133	16.9573	18.344	17.1377	16.0143	18.5482	18.2364	16.7299	17.6219	16.9661			0.399581	-0.477743	-0.88198	0.398491	1.39256
Q6A0A9	F120A_MOUSE Constitutive coactivator of PPAR-gamma-like protein 1 OS=Mus musculus OX=10090 GN=FAM120A PE=1 SV=2	12	12	14.4481	15.514	14.8727	14.9986	15.0937	15.5452	16.3966	14.5647	15.3812	16.1161	14.8169	15.8715	15.3235	12.3887	16.5529	15.7797	16.0411	16.0205	14.5837			0.580265	-0.475535	-1.18645	0.262866	1.39043
Q8BWY3	ERF1_MOUSE Eukaryotic peptide chain release factor subunit 1 OS=Mus musculus OX=10090 GN=Etf1 PE=1 SV=4	11	10	16.1214	15.1835	16.2246	16.1029	16.1832	16.8871	17.0297	16.2293	15.3861	16.1194	16.2715	16.6467	17.0335	15.024	16.5578	15.8698	16.6611	16.1754	16.8667			0.717586	-0.474155	-1.40054	0.191608	1.3891
Q9WTX5	SKP1_MOUSE S-phase kinase-associated protein 1 OS=Mus musculus OX=10090 GN=Skp1 PE=1 SV=3	7	7	15.598	15.4085	15.5215	15.8944	15.9117	16.0774	15.5798	16.4379	15.8739	16.266	16.0664	15.7427	16.677	12.3777	15.9102	14.7275	16.1644	16.1954	15.8496	+	Control_APAP	1.86588	-0.474039	-2.98809	0.0136182	1.38899
P35762	CD81_MOUSE CD81 antigen OS=Mus musculus OX=10090 GN=Cd81 PE=1 SV=2	2	2	17.632	13.8027	17.4541	17.8751	17.3943	17.5513	16.2387	16.4066	16.089	16.4885	16.0766	16.804	17.9823	17.0293	16.4378	16.596	17.049	17.0952	17.4242			0.261479	-0.473087	-0.622298	0.547673	1.38808
Q8VEM8	MPCP_MOUSE Phosphate carrier protein, mitochondrial OS=Mus musculus OX=10090 GN=Slc25a3 PE=1 SV=1	14	14	19.1272	18.3532	19.2548	19.7741	19.8784	17.0683	19.9095	19.4336	19.4195	19.9217	19.4656	19.5831	19.3913	16.5228	19.2806	19.3242	19.576	20.0184	18.9104			0.384752	-0.472016	-0.855442	0.412333	1.38705
P36552	HEM6_MOUSE Oxygen-dependent coproporphyrinogen-III oxidase, mitochondrial OS=Mus musculus OX=10090 GN=Cpox PE=1 SV=2	18	18	17.0558	17.0095	17.2461	17.6325	18.0724	17.7074	17.1731	17.6474	17.577	16.8244	17.8926	17.6539	17.1428	16.1686	17.7713	17.7648	17.0245	17.6817	17.2327			1.20632	-0.471824	-2.09898	0.0621842	1.38686
Q91YX5	LGAT1_MOUSE Acyl-CoA:lysophosphatidylglycerol acyltransferase 1 OS=Mus musculus OX=10090 GN=Lpgat1 PE=1 SV=1	3	3	13.9806	14.258	14.8929	14.0977	15.0908	13.2508	15.7467	15.2562	14.0145	15.1407	15.3163	15.7201	15.3461	12.5625	15.6873	14.2183	15.4578	15.4591	12.8437			0.402434	-0.471049	-0.887055	0.395882	1.38612
O54734	OST48_MOUSE Dolichyl-diphosphooligosaccharide--protein glycosyltransferase 48 kDa subunit OS=Mus musculus OX=10090 GN=Ddost PE=1 SV=2	12	12	17.4408	17.1408	17.4563	18.4149	18.0694	16.7927	17.742	18.1411	18.1366	17.6938	17.4111	17.9485	18.207	15.7502	18.0215	17.179	18.0309	18.0242	17.6806			0.852861	-0.470734	-1.6016	0.140326	1.38581
Q8VHG0	FMO4_MOUSE Dimethylaniline monooxygenase [N-oxide-forming] 4 OS=Mus musculus OX=10090 GN=Fmo4 PE=1 SV=3	3	3	13.7979	12.9415	14.6968	13.1489	13.7622	13.5926	15.4895	12.9468	14.8665	14.6766	14.6846	15.3704	14.469	14.3069	15.2239	14.714	14.6367	15.0778	12.93			0.331505	-0.469932	-0.757689	0.466117	1.38504
Q8BM55	TM214_MOUSE Transmembrane protein 214 OS=Mus musculus OX=10090 GN=Tmem214 PE=1 SV=1	9	9	15.7798	15.6656	15.7486	16.657	16.2616	14.8979	16.5132	16.3172	16.1423	16.4692	16.0153	16.5292	16.2102	14.8195	16.4929	16.1426	16.9605	16.312	15.4529			0.773577	-0.469015	-1.48476	0.168431	1.38416
Q8VI36	PAXI_MOUSE Paxillin OS=Mus musculus OX=10090 GN=Pxn PE=1 SV=1	3	3	11.8427	16.4039	12.6635	13.9306	12.9871	13.4405	15.3849	12.5167	15.9739	15.2542	13.3671	14.0957	13.1674	16.744	14.1223	14.8747	12.9061	15.819	13.8689			0.184968	-0.468906	-0.463141	0.653179	1.38406
P62137	PP1A_MOUSE Serine/threonine-protein phosphatase PP1-alpha catalytic subunit OS=Mus musculus OX=10090 GN=Ppp1ca PE=1 SV=1	11	3	17.9907	17.8148	17.3873	18.9642	18.6228	18.7858	18.0823	17.6844	17.9904	18.017	17.6884	17.9586	18.2787	18.4481	17.6239	17.9317	18.3476	18.2794	17.8659			0.838522	-0.468383	-1.58066	0.145037	1.38356
Q9D024	CCD47_MOUSE Coiled-coil domain-containing protein 47 OS=Mus musculus OX=10090 GN=Ccdc47 PE=1 SV=2	10	10	15.9423	16.4054	16.1896	17.4106	16.6523	16.6036	17.4691	14.5874	16.8751	16.6308	16.7165	16.873	16.3535	15.3693	17.1444	17.2326	16.8634	17.5525	16.3591			0.425176	-0.467396	-0.927147	0.375685	1.38261
Q9D7B6	ACAD8_MOUSE Isobutyryl-CoA dehydrogenase, mitochondrial OS=Mus musculus OX=10090 GN=Acad8 PE=1 SV=2	14	14	17.614	15.3446	17.2263	17.8467	17.8384	17.0154	16.7618	17.3339	17.0283	17.0688	17.1063	16.7273	17.3536	17.3037	16.3059	17.1493	16.7538	17.4782	17.4609			0.503562	-0.463571	-1.06099	0.313645	1.37895
P61979	HNRPK_MOUSE Heterogeneous nuclear ribonucleoprotein K OS=Mus musculus OX=10090 GN=Hnrnpk PE=1 SV=1	19	18	20.149	19.0791	20.1343	20.4199	20.6049	20.1647	20.1081	20.4197	20.3238	20.0804	20.0705	20.0597	20.6304	20.892	19.7333	20.0893	20.5539	20.0503	20.0918			1.22558	-0.462704	-2.12534	0.0594867	1.37812
Q9DC61	MPPA_MOUSE Mitochondrial-processing peptidase subunit alpha OS=Mus musculus OX=10090 GN=Pmpca PE=1 SV=1	13	13	16.3915	14.9811	16.2061	16.6084	15.8013	16.2682	16.6455	15.9401	16.3415	16.1963	16.7612	16.3358	16.1737	12.7631	16.4658	16.542	16.1814	16.5468	16.0963			0.820909	-0.462463	-1.55483	0.15104	1.37789
Q9CX86	ROA0_MOUSE Heterogeneous nuclear ribonucleoprotein A0 OS=Mus musculus OX=10090 GN=Hnrnpa0 PE=1 SV=1	6	6	15.8293	17.3033	16.0986	16.9207	16.0697	17.6358	17.2061	16.6847	17.1983	16.2541	16.9541	16.9308	16.9803	16.2317	17.4993	17.1592	16.7048	16.7204	16.9099			0.616482	-0.462298	-1.2441	0.241834	1.37773
Q62167	DDX3X_MOUSE ATP-dependent RNA helicase DDX3X OS=Mus musculus OX=10090 GN=Ddx3x PE=1 SV=3;sp	23	5	17.4506	16.8032	17.3172	17.7865	17.903	17.7275	17.4779	17.7136	17.3332	17.5825	17.6022	17.7385	17.9622	15.3271	17.7528	17.4548	17.5315	17.8357	18.3335	+	Control_APAP	2.01427	-0.461336	-3.18862	0.00967676	1.37682
Q9CPW4	ARPC5_MOUSE Actin-related protein 2/3 complex subunit 5 OS=Mus musculus OX=10090 GN=Arpc5 PE=1 SV=3	3	3	14.9727	15.4491	15.4878	15.2257	14.3824	16.7445	16.0249	15.865	16.0813	15.4618	16.1822	15.9089	15.9173	13.2465	16.0526	16.4005	15.7395	16.2083	14.3635			0.540943	-0.460852	-1.12275	0.287778	1.37635
Q61239	FNTA_MOUSE Protein farnesyltransferase/geranylgeranyltransferase type-1 subunit alpha OS=Mus musculus OX=10090 GN=Fnta PE=1 SV=1	3	3	14.0962	14.9992	14.4415	14.5336	13.1785	16.5551	15.5719	14.2744	15.3886	15.1939	15.0713	14.9832	14.3945	14.1139	15.4146	16.1368	15.189	16.1183	13.3015			0.355147	-0.459998	-0.80159	0.441421	1.37554
Q91VS7	MGST1_MOUSE Microsomal glutathione S-transferase 1 OS=Mus musculus OX=10090 GN=Mgst1 PE=1 SV=3	6	6	20.4898	19.0433	20.7476	21.2107	20.874	20.2817	19.6422	20.5395	20.6235	20.7946	20.3251	20.6662	20.8668	21.0517	19.2978	20.5383	20.7018	20.8469	21.0828			0.590108	-0.457248	-1.20221	0.256976	1.37292
Q9DBZ5	EIF3K_MOUSE Eukaryotic translation initiation factor 3 subunit K OS=Mus musculus OX=10090 GN=Eif3k PE=1 SV=1	5	5	15.4798	14.6065	15.8953	15.7559	15.9678	16.0416	15.8752	15.3204	15.4103	15.5512	15.6596	16.4647	16.186	14.4399	15.8734	15.5727	15.7876	15.2729	15.0747			0.840955	-0.455771	-1.58422	0.144226	1.37152
Q91ZE0	TMLH_MOUSE Trimethyllysine dioxygenase, mitochondrial OS=Mus musculus OX=10090 GN=Tmlhe PE=1 SV=2	2	2	14.7897	13.9591	14.6106	15.4002	14.56	15.3593	15.4118	14.6943	14.6851	14.1441	15.1042	14.8152	15.2306	14.2107	15.0257	15.0047	14.9027	15.1864	14.2353			0.82059	-0.455123	-1.55436	0.151151	1.3709
P00493	HPRT_MOUSE Hypoxanthine-guanine phosphoribosyltransferase OS=Mus musculus OX=10090 GN=Hprt1 PE=1 SV=3	9	9	18.7504	16.1314	18.1302	18.9256	19.2963	16.3973	17.4533	18.6392	18.2116	18.5423	17.3904	18.2716	19.4007	18.9498	17.4711	18.1606	18.3945	17.8574	18.8574			0.288245	-0.454583	-0.675066	0.514938	1.37039
Q99J36	THUM1_MOUSE THUMP domain-containing protein 1 OS=Mus musculus OX=10090 GN=Thumpd1 PE=1 SV=1	2	2	12.526	14.6892	13.0897	12.7694	12.9162	12.3075	15.6401	13.0831	15.1102	14.9808	12.4471	15.75	14.2943	13.2569	14.5203	12.9075	13.5699	15.0667	12.0085			0.198566	-0.454435	-0.492435	0.633044	1.37025
Q9DBG6	RPN2_MOUSE Dolichyl-diphosphooligosaccharide--protein glycosyltransferase subunit 2 OS=Mus musculus OX=10090 GN=Rpn2 PE=1 SV=1	17	16	18.5032	17.7934	18.7394	19.1034	19.2927	17.8434	19.1436	18.9506	18.5615	18.6471	18.8139	18.8261	18.9932	18.3481	18.8621	18.0036	19.1593	18.8466	18.5104			0.807628	-0.452717	-1.53527	0.15573	1.36862
Q9CRD2	EMC2_MOUSE ER membrane protein complex subunit 2 OS=Mus musculus OX=10090 GN=Emc2 PE=1 SV=1	4	4	12.037	15.8731	17.444	12.6403	16.3711	13.6844	16.5184	16.1228	15.5313	16.2277	16.5305	16.5102	16.8891	16.3965	16.673	16.2319	13.3593	16.3671	16.7762			0.1482	-0.452701	-0.381399	0.710886	1.3686
Q8K0C4	CP51A_MOUSE Lanosterol 14-alpha demethylase OS=Mus musculus OX=10090 GN=Cyp51a1 PE=1 SV=1	2	2	15.2599	14.6536	15.7408	14.5649	15.8523	15.61	15.1966	15.6309	15.4249	16.6384	15.9174	16.1814	15.973	12.7647	16.378	17.1446	17.5383	16.4417	14.5292			0.563296	-0.450431	-1.15911	0.273341	1.36645
Q9DCD0	6PGD_MOUSE 6-phosphogluconate dehydrogenase, decarboxylating OS=Mus musculus OX=10090 GN=Pgd PE=1 SV=3	12	12	17.7659	16.1565	17.5385	17.6953	17.3529	17.7261	17.7729	17.358	17.5817	17.4103	17.3299	18.1971	17.4892	15.7897	17.254	17.2282	17.8199	17.8854	17.5073			0.75046	-0.44907	-1.45018	0.17764	1.36516
Q8BND5	QSOX1_MOUSE Sulfhydryl oxidase 1 OS=Mus musculus OX=10090 GN=Qsox1 PE=1 SV=1	4	4	13.5463	15.1633	15.2085	15.93	12.4426	15.8586	14.6389	14.6592	16.5296	15.2418	15.1909	15.2981	14.2982	13.6119	15.6148	16.3384	15.2684	16.3129	14.7485			0.249533	-0.44837	-0.598297	0.562946	1.3645
Q62418	DBNL_MOUSE Drebrin-like protein OS=Mus musculus OX=10090 GN=Dbnl PE=1 SV=2	9	9	14.5354	16.361	14.8598	15.65	15.2431	15.698	16.2714	15.3343	16.0747	16.2528	14.9581	15.8182	15.6851	15.5621	16.2704	16.9936	15.5878	15.3237	14.9477			0.541229	-0.447983	-1.12321	0.287588	1.36413
Q9D8B4	NDUAB_MOUSE NADH dehydrogenase [ubiquinone] 1 alpha subcomplex subunit 11 OS=Mus musculus OX=10090 GN=Ndufa11 PE=1 SV=2	6	6	16.495	17.2158	15.8603	16.8808	16.6253	17.3174	17.1613	16.9222	16.8795	16.9788	16.9161	17.0549	16.5071	15.8967	17.1876	17.304	15.9868	17.4547	16.8068			1.07389	-0.447024	-1.91607	0.0843548	1.36323
Q8QZT1	THIL_MOUSE Acetyl-CoA acetyltransferase, mitochondrial OS=Mus musculus OX=10090 GN=Acat1 PE=1 SV=1	25	25	21.0672	20.6346	20.6607	21.1027	21.1872	21.2404	21.1936	21.1497	21.5556	21.1856	21.3056	21.1879	20.8792	20.7612	21.0675	21.41	20.2796	21.3968	21.7555	+	Control_APAP	2.71371	-0.446777	-4.165	0.00193326	1.36299
Q9JLV1	BAG3_MOUSE BAG family molecular chaperone regulator 3 OS=Mus musculus OX=10090 GN=Bag3 PE=1 SV=2	13	12	15.6695	14.7946	16.5613	15.2349	15.7308	14.5111	17.617	16.6889	16.4624	17.8266	14.6183	16.4063	16.3351	13.15	17.4386	16.1398	14.1684	17.1839	17.0744			0.244113	-0.446691	-0.587312	0.570016	1.36291
Q9WV32	ARC1B_MOUSE Actin-related protein 2/3 complex subunit 1B OS=Mus musculus OX=10090 GN=Arpc1b PE=1 SV=4	9	8	17.4198	16.3613	17.4875	17.9348	17.3819	17.8257	17.5798	16.746	17.5568	17.5477	17.4916	17.7579	18.0538	16.4844	17.5703	17.5487	17.8721	17.6172	17.4246			0.854222	-0.446237	-1.60359	0.139887	1.36248
Q9QXY6	EHD3_MOUSE EH domain-containing protein 3 OS=Mus musculus OX=10090 GN=Ehd3 PE=1 SV=2	21	8	17.8442	17.2525	17.9522	18.4955	18.0303	18.261	17.863	17.8831	18.6887	18.1584	18.2035	17.5699	18.2444	17.6678	17.9794	18.359	17.9243	18.6233	17.8047			1.0772	-0.445181	-1.92069	0.0837144	1.36148
Q9Z1G4	VPP1_MOUSE V-type proton ATPase 116 kDa subunit a1 OS=Mus musculus OX=10090 GN=Atp6v0a1 PE=1 SV=3	4	4	15.1884	15.8634	15.6537	15.9065	15.7622	16.0079	16.3906	15.5416	16.3763	15.6949	15.9807	16.4537	15.8389	14.0387	16.2105	16.1176	16.0303	16.4337	14.9322			1.1368	-0.444207	-2.00336	0.0729794	1.36057
Q8BKZ9	ODPX_MOUSE Pyruvate dehydrogenase protein X component, mitochondrial OS=Mus musculus OX=10090 GN=Pdhx PE=1 SV=1	4	4	17.6135	13.6615	16.0168	17.7481	13.4949	15.5358	16.7099	16.2715	16.8711	16.794	16.5701	15.869	16.701	14.0354	17.1771	16.8892	16.7547	17.947	16.0375			0.191667	-0.443218	-0.477631	0.643181	1.35963
Q9DBN5	LONP2_MOUSE Lon protease homolog 2, peroxisomal OS=Mus musculus OX=10090 GN=Lonp2 PE=1 SV=1	23	23	17.3401	16.1539	17.4033	17.3972	17.1774	17.3436	17.4597	17.3805	17.4188	17.2083	18.0007	17.2818	17.5589	15.1302	17.5263	17.4752	17.2994	18.1027	16.9898			0.945377	-0.441781	-1.73497	0.113403	1.35828
Q8BUV3	GEPH_MOUSE Gephyrin OS=Mus musculus OX=10090 GN=Gphn PE=1 SV=2	10	10	15.4753	16.5182	13.8403	16.9343	16.4254	13.7667	16.6328	15.4818	15.5262	16.4271	14.6431	15.6384	15.8209	13.4977	16.1535	16.0105	16.0759	15.9978	16.5999			0.25239	-0.441614	-0.604064	0.559255	1.35812
Q8BIJ6	SYIM_MOUSE Isoleucine--tRNA ligase, mitochondrial OS=Mus musculus OX=10090 GN=Iars2 PE=1 SV=1	15	15	17.076	16.4124	16.7528	17.6246	17.3056	17.0237	17.4039	16.7602	17.4096	16.9574	17.281	16.9172	16.9067	15.5114	17.1429	17.4417	17.0855	17.4293	17.2901	+	Control_APAP	1.31213	-0.43997	-2.2432	0.0487383	1.35658
Q9Z2V4	PCKGC_MOUSE Phosphoenolpyruvate carboxykinase, cytosolic [GTP] OS=Mus musculus OX=10090 GN=Pck1 PE=1 SV=1	38	37	19.42	19.6985	19.2795	19.6223	20.1794	20.4248	19.932	19.7423	19.4855	19.2863	20.4251	20.0521	19.5735	19.4372	19.9904	20.3819	19.6029	20.072	19.603			0.966958	-0.439558	-1.76568	0.107905	1.35619
Q9D2M8	UB2V2_MOUSE Ubiquitin-conjugating enzyme E2 variant 2 OS=Mus musculus OX=10090 GN=Ube2v2 PE=1 SV=4	4	1	14.7078	13.5046	15.4731	13.3519	16.1595	15.9228	14.793	15.9288	14.4834	14.044	15.1375	15.1873	12.8592	12.8736	14.8483	15.8683	15.3282	14.5911	16.3007			0.297685	-0.439062	-0.693365	0.503866	1.35572
Q9D0E1	HNRPM_MOUSE Heterogeneous nuclear ribonucleoprotein M OS=Mus musculus OX=10090 GN=Hnrnpm PE=1 SV=3	24	23	17.5336	17.4478	17.3923	18.6606	18.4036	16.8798	18.4125	17.9937	18.245	17.9657	17.1937	17.3075	18.0417	17.2003	16.7895	18.0312	17.7353	18.5466	18.7384			0.572812	-0.437887	-1.17447	0.267416	1.35462
Q6PDQ2	CHD4_MOUSE Chromodomain-helicase-DNA-binding protein 4 OS=Mus musculus OX=10090 GN=Chd4 PE=1 SV=1	3	3	14.3922	13.0504	12.8902	14.1288	12.5653	13.4498	14.572	13.7011	13.697	13.6084	14.2179	14.9904	13.6407	12.9983	14.4415	16.2752	13.6363	15.0416	13.9826			0.409821	-0.436931	-0.900146	0.389206	1.35372
Q921F4	HNRLL_MOUSE Heterogeneous nuclear ribonucleoprotein L-like OS=Mus musculus OX=10090 GN=Hnrnpll PE=1 SV=3	5	5	13.9386	14.6257	13.9319	14.8374	14.7685	13.2737	15.3455	14.1922	14.9761	14.4205	14.5616	15.0312	14.7917	13.8538	15.7788	14.0635	13.3507	14.5326	12.6804			0.555427	-0.435332	-1.14636	0.278338	1.35222
Q9JIK5	DDX21_MOUSE Nucleolar RNA helicase 2 OS=Mus musculus OX=10090 GN=Ddx21 PE=1 SV=3	9	8	15.149	16.1006	15.0836	15.9814	16.6022	15.1988	15.9211	15.986	16.562	16.3177	14.6721	15.6727	16.4349	16.4258	15.8799	15.6223	16.3357	16.8515	17.1959			0.500728	-0.434964	-1.05626	0.315698	1.35188
P09405	NUCL_MOUSE Nucleolin OS=Mus musculus OX=10090 GN=Ncl PE=1 SV=2	21	21	17.1456	17.4041	17.3803	17.9071	18.2043	17.1457	17.5731	18.3174	17.6535	17.7157	17.347	17.8361	17.9658	16.2897	17.3412	16.7253	17.9202	17.3707	17.4608			1.06589	-0.434452	-1.90491	0.0859231	1.3514
P46656	ADX_MOUSE Adrenodoxin, mitochondrial OS=Mus musculus OX=10090 GN=Fdx1 PE=1 SV=1	5	5	15.979	15.9808	14.8345	16.2624	15.7356	13.4189	17.2122	16.056	17.4548	16.9978	13.8422	17.3087	15.7667	13.3041	16.7259	17.9042	16.0222	16.932	16.6964			0.191387	-0.43395	-0.477027	0.643596	1.35093
Q60597	ODO1_MOUSE 2-oxoglutarate dehydrogenase, mitochondrial OS=Mus musculus OX=10090 GN=Ogdh PE=1 SV=3	44	44	18.0183	18.0232	17.7448	18.5424	18.3058	18.5946	18.3409	18.297	18.0896	18.2878	18.7031	18.1031	18.0256	17.8944	18.4862	18.4157	18.1127	18.6265	17.625	+	Control_APAP	2.03827	-0.433942	-3.2212	0.00915651	1.35092
Q99PV0	PRP8_MOUSE Pre-mRNA-processing-splicing factor 8 OS=Mus musculus OX=10090 GN=Prpf8 PE=1 SV=2	10	8	14.7433	16.4199	14.9769	17.0759	12.7545	15.9164	16.0877	14.2287	16.5366	16.2413	15.6024	17.8594	15.3591	17.6481	17.415	15.3068	15.5253	16.3108	15.9026			0.181721	-0.431432	-0.456074	0.65808	1.34857
Q8R1I1	QCR9_MOUSE Cytochrome b-c1 complex subunit 9 OS=Mus musculus OX=10090 GN=Uqcr10 PE=1 SV=1	2	2	16.6475	18.2858	16.9833	17.5101	19.2085	17.3754	17.6148	18.018	17.3507	17.2526	18.032	17.2635	17.2299	17.6639	17.9014	17.303	16.8368	16.8673	18.2344			0.437673	-0.430653	-0.948922	0.365029	1.34784
P50518	VATE1_MOUSE V-type proton ATPase subunit E 1 OS=Mus musculus OX=10090 GN=Atp6v1e1 PE=1 SV=2	5	5	15.8014	14.6476	15.8777	15.1758	15.6931	16.215	16.6907	16.0797	15.8473	15.523	15.6763	15.9478	15.9759	13.7119	16.1326	16.0865	16.1449	15.7808	15.8509			0.651462	-0.429874	-1.29893	0.22312	1.34712
Q922Q8	LRC59_MOUSE Leucine-rich repeat-containing protein 59 OS=Mus musculus OX=10090 GN=Lrrc59 PE=1 SV=1	8	8	18.132	17.8045	18.479	18.8485	19.2766	18.1004	18.4465	18.3451	18.246	18.5115	18.5177	18.8122	19.1395	19.2013	18.4028	18.4048	18.8268	18.4791	18.536			0.999029	-0.428653	-1.81109	0.100224	1.34598
A2A8Z1	OSBL9_MOUSE Oxysterol-binding protein-related protein 9 OS=Mus musculus OX=10090 GN=Osbpl9 PE=1 SV=1	4	3	14.0071	15.1383	15.6451	14.6715	16.8339	15.4696	12.7528	16.7436	14.2564	14.4725	15.5073	17.5097	14.9896	12.859	17.5163	13.9475	14.1094	13.6722	17.1608			0.183466	-0.427304	-0.459877	0.655442	1.34472
O35405	PLD3_MOUSE 5-3 exonuclease PLD3 OS=Mus musculus OX=10090 GN=Pld3 PE=1 SV=1	4	3	12.8416	14.6039	13.2658	13.3099	13.1988	15.4092	15.7486	13.1429	15.0139	13.8089	12.8482	13.4979	12.2265	14.9955	15.4111	16.4855	15.3357	15.2554	12.6836			0.252653	-0.427158	-0.604593	0.558917	1.34458
Q9WUK2	IF4H_MOUSE Eukaryotic translation initiation factor 4H OS=Mus musculus OX=10090 GN=Eif4h PE=1 SV=3	4	4	17.3803	14.4242	17.5528	17.1955	18.2003	16.0539	14.3799	17.8014	17.2006	17.0366	16.8814	17.1619	18.0516	18.0957	14.0764	15.0719	17.3049	15.8793	17.5138			0.204768	-0.426622	-0.50564	0.624068	1.34408
Q99MN1	SYK_MOUSE Lysine--tRNA ligase OS=Mus musculus OX=10090 GN=Kars1 PE=1 SV=1	14	14	15.3418	16.4016	14.4705	14.8415	15.2641	14.9872	16.8616	15.708	15.9459	16.8604	15.3185	16.6941	15.5793	13.4871	17.0642	16.4004	15.9182	15.8028	13.5652			0.334149	-0.42661	-0.762639	0.463288	1.34407
Q9CY58	PAIRB_MOUSE Plasminogen activator inhibitor 1 RNA-binding protein OS=Mus musculus OX=10090 GN=Serbp1 PE=1 SV=2	19	19	16.7608	16.8762	16.2188	16.0068	16.3505	16.2487	18.3192	16.4251	17.7884	17.8501	16.3035	18.0946	16.999	13.8455	18.526	17.6073	16.7059	17.8079	16.5936			0.324753	-0.424371	-0.744994	0.47342	1.34199
Q8BH24	TM9S4_MOUSE Transmembrane 9 superfamily member 4 OS=Mus musculus OX=10090 GN=Tm9sf4 PE=1 SV=1	4	4	14.7506	16.924	15.4717	16.0465	16.139	16.3989	16.7821	16.0435	15.3253	15.6251	16.4763	16.4206	16.8812	13.3171	16.412	16.4004	16.02	16.2082	15.2408			0.465957	-0.424242	-0.997572	0.342013	1.34187
Q99J99	THTM_MOUSE 3-mercaptopyruvate sulfurtransferase OS=Mus musculus OX=10090 GN=Mpst PE=1 SV=4	12	12	17.577	17.2533	16.6748	17.4534	17.5494	17.9689	17.7233	17.8576	17.3434	17.3747	17.8509	17.1919	17.5166	17.8771	17.2591	17.7317	17.1564	17.3297	17.4744			1.13232	-0.42204	-1.99716	0.0737361	1.33982
P24547	IMDH2_MOUSE Inosine-5-monophosphate dehydrogenase 2 OS=Mus musculus OX=10090 GN=Impdh2 PE=1 SV=2	9	9	14.6592	15.3104	14.5159	15.1015	15.0061	15.9193	16.0915	14.2804	15.3276	15.1363	14.8083	15.5805	15.4362	13.0132	15.8257	15.3985	15.0515	15.3435	14.5297			0.577972	-0.421666	-1.18277	0.264258	1.33947
O35459	ECH1_MOUSE Delta(3,5)-Delta(2,4)-dienoyl-CoA isomerase, mitochondrial OS=Mus musculus OX=10090 GN=Ech1 PE=1 SV=1	14	13	17.9662	19.1498	16.9097	18.8102	19.0663	18.2719	18.3819	18.3376	18.1768	17.9918	18.4836	18.3379	17.8637	18.0204	18.9974	18.5328	17.6398	19.0001	18.589			0.518899	-0.420128	-1.08648	0.302762	1.33805
Q04447	KCRB_MOUSE Creatine kinase B-type OS=Mus musculus OX=10090 GN=Ckb PE=1 SV=1	4	4	14.5145	13.7115	15.9166	16.3869	14.0862	16.2538	15.3217	14.3424	16.3972	14.4812	14.185	14.7531	15.2184	12.8485	14.7202	15.8774	15.1005	14.837	14.984			0.263129	-0.420006	-0.62559	0.545596	1.33793
Q8CAK1	CAF17_MOUSE Putative transferase CAF17 homolog, mitochondrial OS=Mus musculus OX=10090 GN=Iba57 PE=1 SV=1	5	5	15.3877	16.9417	16.256	16.0102	15.3589	16.5963	17.3078	16.6084	16.8467	16.1273	17.4944	17.1849	16.1942	16.7449	17.9672	17.3715	16.5752	17.1055	11.8012			0.403133	-0.419863	-0.888296	0.395246	1.3378
Q9CPQ8	ATP5L_MOUSE ATP synthase subunit g, mitochondrial OS=Mus musculus OX=10090 GN=Atp5mg PE=1 SV=1	4	4	19.1491	19.3154	19.129	19.7622	19.0151	18.8211	19.5357	18.9591	20.3228	20.3693	19.862	19.9054	18.9536	18.8893	19.7729	20.4062	19.4232	20.2824	19.9506			0.597108	-0.419126	-1.21338	0.252867	1.33712
Q8K3W0	BABA2_MOUSE BRISC and BRCA1-A complex member 2 OS=Mus musculus OX=10090 GN=Babam2 PE=1 SV=2	3	2	12.7194	13.7865	12.3412	13.9749	12.707	14.4288	14.0787	12.1154	13.5239	13.327	12.9735	13.1769	12.755	12.5613	12.9276	12.696	14.3299	12.3984	13.3829			0.386234	-0.418286	-0.858109	0.410928	1.33634
P40124	CAP1_MOUSE Adenylyl cyclase-associated protein 1 OS=Mus musculus OX=10090 GN=Cap1 PE=1 SV=4	17	17	18.19	18.2808	17.6985	19.0379	18.2119	18.5296	18.4947	18.3663	18.6232	18.393	18.0098	18.604	18.839	18.3628	17.5625	18.8462	18.5015	18.7013	18.049			1.23572	-0.418055	-2.13919	0.0581139	1.33613
P14148	RL7_MOUSE 60S ribosomal protein L7 OS=Mus musculus OX=10090 GN=Rpl7 PE=1 SV=2	16	16	17.4909	16.9524	18.1575	18.7279	17.6357	17.3272	18.1037	17.4976	17.7581	18.2011	18.1763	18.1266	17.9877	16.8119	17.6262	18.0705	18.5874	18.1707	17.9785			0.667435	-0.41684	-1.32371	0.215063	1.335
Q8BXZ1	TMX3_MOUSE Protein disulfide-isomerase TMX3 OS=Mus musculus OX=10090 GN=Tmx3 PE=1 SV=2	3	3	13.692	12.9737	16.0146	15.9379	16.3826	13.3394	13.5286	14.0652	15.5125	14.8105	13.9416	14.2629	15.6051	13.9624	14.2406	13.3819	15.4021	14.1928	13.6192			0.210892	-0.415602	-0.518585	0.61533	1.33386
B2RY56	RBM25_MOUSE RNA-binding protein 25 OS=Mus musculus OX=10090 GN=Rbm25 PE=1 SV=2	3	3	14.9972	14.3547	14.7983	14.9833	14.3763	15.1048	15.3359	15.0602	15.6311	15.4355	15.1662	15.0947	15.0328	13.1577	15.9461	15.312	15.7227	15.2056	12.5474			0.989423	-0.415264	-1.79752	0.102465	1.33354
P46935	NEDD4_MOUSE E3 ubiquitin-protein ligase NEDD4 OS=Mus musculus OX=10090 GN=Nedd4 PE=1 SV=3	10	9	15.5298	15.0917	15.6697	14.1235	16.1454	15.8951	16.3173	16.1804	16.0876	16.4098	15.8233	15.6198	16.726	13.6067	16.235	16.5833	17.2824	16.1626	15.7304			0.456995	-0.414301	-0.982248	0.349144	1.33265
Q8K2T1	NMRL1_MOUSE NmrA-like family domain-containing protein 1 OS=Mus musculus OX=10090 GN=Nmral1 PE=1 SV=1	3	3	14.1996	14.9848	14.7523	14.8571	14.3509	14.3951	15.8663	14.8506	15.2038	14.7633	15.2214	16.0172	15.5991	15.8861	15.4924	14.0173	15.8959	14.8636	16.2045			0.539358	-0.412854	-1.12015	0.28883	1.33132
O35972	RM23_MOUSE 39S ribosomal protein L23, mitochondrial OS=Mus musculus OX=10090 GN=Mrpl23 PE=1 SV=1	3	3	15.3284	13.6681	14.1497	15.8363	15.9458	13.4911	15.3685	15.7116	14.4354	14.3122	13.8054	14.2453	14.6202	13.888	12.8922	14.3357	13.772	14.2848	14.5054			0.288711	-0.412557	-0.675974	0.514386	1.33104
Q9DB05	SNAA_MOUSE Alpha-soluble NSF attachment protein OS=Mus musculus OX=10090 GN=Napa PE=1 SV=1	11	10	17.0813	16.0771	16.8679	17.5476	17.6275	16.3017	17.2568	17.5751	17.2023	17.315	15.6164	17.3459	17.3753	14.5992	16.9852	17.2902	17.3041	17.3278	17.5948			0.437832	-0.412178	-0.949197	0.364895	1.33069
Q91VM5	RMXL1_MOUSE RNA binding motif protein, X-linked-like-1 OS=Mus musculus OX=10090 GN=Rbmxl1 PE=2 SV=1;sp	8	8	15.7794	14.6542	13.1551	14.9959	15.1839	12.8076	17.0763	15.2537	15.4233	15.4675	12.0514	16.2152	15.3796	12.9207	17.1885	16.0957	15.0461	15.5187	14.8916			0.158901	-0.412041	-0.405593	0.693584	1.33057
Q3TDQ1	STT3B_MOUSE Dolichyl-diphosphooligosaccharide--protein glycosyltransferase subunit STT3B OS=Mus musculus OX=10090 GN=Stt3b PE=1 SV=2	10	8	14.4128	15.594	16.1501	16.1193	14.7159	13.3783	16.7861	15.2384	15.458	16.2358	16.8955	17.3433	16.3004	14.0378	17.256	16.5277	15.9321	16.6621	15.1862			0.213078	-0.4111	-0.523185	0.61224	1.3297
Q8R1F1	NIBA2_MOUSE Protein Niban 2 OS=Mus musculus OX=10090 GN=Niban2 PE=1 SV=2	3	3	15.5707	13.9672	15.5992	16.4156	16.0088	15.0123	15.3239	15.9511	15.7216	15.372	15.1031	14.2017	16.2621	14.4619	15.1718	14.4137	15.379	15.3072	13.7777			0.384141	-0.410968	-0.854344	0.412913	1.32958
P0DOV2	IFI4_MOUSE Interferon-activable protein 204 OS=Mus musculus OX=10090 GN=Ifi204 PE=1 SV=1	3	2	12.8961	13.506	12.3554	14.4138	13.2882	13.2681	12.5401	12.5268	14.9611	13.3807	12.8085	12.7823	14.7497	14.0722	14.3225	15.0286	15.5915	14.4827	13.2672			0.339939	-0.410793	-0.773446	0.457152	1.32942
F6ZDS4	TPR_MOUSE Nucleoprotein TPR OS=Mus musculus OX=10090 GN=Tpr PE=1 SV=1	6	6	13.106	14.7968	12.3542	14.6103	13.9294	12.9147	14.4838	14.7615	13.3916	13.3347	13.4353	13.5997	15.0393	13.9612	13.9185	13.1078	14.3919	14.7362	15.0517			0.333376	-0.410013	-0.761194	0.464113	1.3287
Q8VCR2	DHB13_MOUSE 17-beta-hydroxysteroid dehydrogenase 13 OS=Mus musculus OX=10090 GN=Hsd17b13 PE=1 SV=2	14	12	18.8093	19.5758	19.9349	19.384	19.3994	19.1517	20.6328	19.6588	19.8195	20.6047	19.8044	20.1757	20.138	18.9939	20.9264	20.5035	20.35	20.0395	19.3909			0.549505	-0.407883	-1.13672	0.28216	1.32674
Q921M7	CYRIB_MOUSE CYFIP-related Rac1 interactor B OS=Mus musculus OX=10090 GN=Cyrib PE=1 SV=1	3	3	13.2692	15.5907	12.8668	15.024	13.5444	13.4061	16.4205	12.9945	15.4729	13.722	13.3368	14.9269	15.0815	12.3864	15.0819	13.9661	15.0493	15.0033	12.8045			0.198311	-0.407564	-0.491888	0.633416	1.32644
P35235	PTN11_MOUSE Tyrosine-protein phosphatase non-receptor type 11 OS=Mus musculus OX=10090 GN=Ptpn11 PE=1 SV=3	5	4	13.1107	14.0774	14.888	15.2581	12.7979	14.6229	14.7027	14.725	15.136	16.3442	13.1149	13.1905	15.8081	13.295	14.2341	15.3411	15.7551	14.7625	13.1978			0.223464	-0.407113	-0.544886	0.597773	1.32603
Q9ER72	SYCC_MOUSE Cysteine--tRNA ligase, cytoplasmic OS=Mus musculus OX=10090 GN=Cars1 PE=1 SV=2	7	7	16.0142	13.9766	15.5379	16.1878	15.9881	14.6452	15.3535	15.7388	15.9148	16.0207	15.2439	15.1562	16.581	14.4408	15.8479	15.0288	16.1102	15.2569	14.7708			0.423791	-0.406943	-0.924723	0.376885	1.32587
O88447	KLC1_MOUSE Kinesin light chain 1 OS=Mus musculus OX=10090 GN=Klc1 PE=1 SV=3;sp	3	1	14.4804	13.2057	13.9034	14.5834	13.7504	14.8631	14.3614	13.361	16.0702	13.8222	13.2766	14.3294	14.1287	13.4762	13.7744	15.767	13.7176	13.4159	13.5721			0.320755	-0.405445	-0.737445	0.477799	1.3245
Q8VEK3	HNRPU_MOUSE Heterogeneous nuclear ribonucleoprotein U OS=Mus musculus OX=10090 GN=Hnrnpu PE=1 SV=1	22	21	17.7992	18.033	17.5661	18.4896	18.4685	18.5384	18.0427	17.7642	18.0332	18.244	17.7068	18.5442	18.3181	16.3795	18.6508	18.4799	18.3402	18.459	17.9519			1.08451	-0.404096	-1.93087	0.0823171	1.32326
Q3UMR5	MCU_MOUSE Calcium uniporter protein, mitochondrial OS=Mus musculus OX=10090 GN=Mcu PE=1 SV=2	3	3	14.154	13.6526	14.1063	15.4535	13.9893	14.8122	13.4332	13.6116	14.3273	14.4043	15.0114	14.3307	14.0223	13.3736	14.9683	15.1719	14.4122	14.8483	12.3642			0.478413	-0.403866	-1.01873	0.332343	1.32305
Q9JHU4	DYHC1_MOUSE Cytoplasmic dynein 1 heavy chain 1 OS=Mus musculus OX=10090 GN=Dync1h1 PE=1 SV=2	43	38	16.4213	17.8854	17.3389	17.7033	17.0632	17.5201	17.9932	17.1382	17.4764	17.7218	17.9405	18.0145	17.6712	15.9344	17.9512	17.7845	18.0926	17.7402	15.2185			0.669866	-0.403845	-1.32746	0.213862	1.32303
Q8QZY2	GLCTK_MOUSE Glycerate kinase OS=Mus musculus OX=10090 GN=Glyctk PE=1 SV=1	11	11	17.3129	16.4895	17.3771	17.5724	17.4791	17.7744	17.668	17.5191	17.3167	17.3889	17.6623	16.7874	17.5742	17.1081	17.2737	17.5934	17.8234	17.2726	17.0348			0.970358	-0.403295	-1.77051	0.107064	1.32253
P60670	NPL4_MOUSE Nuclear protein localization protein 4 homolog OS=Mus musculus OX=10090 GN=Nploc4 PE=1 SV=3	4	4	14.6709	14.6682	14.6527	14.7413	15.6271	14.5537	15.4956	15.0767	14.3285	15.1132	15.2988	15.3694	14.6981	13.0151	14.625	13.1567	15.532	15.4979	13.8173			0.804972	-0.403211	-1.53134	0.156685	1.32245
Q00560	IL6RB_MOUSE Interleukin-6 receptor subunit beta OS=Mus musculus OX=10090 GN=Il6st PE=1 SV=2	2	2	13.628	13.892	13.0106	14.2133	13.6006	14.9158	14.5915	11.9219	14.1671	13.493	14.0326	14.2837	14.3667	12.2153	14.033	14.2173	14.9864	13.8926	12.8892			0.329873	-0.403101	-0.754627	0.467872	1.32235
O55131	SEPT7_MOUSE Septin-7 OS=Mus musculus OX=10090 GN=Septin7 PE=1 SV=1	9	8	16.971	16.8808	16.4206	18.0439	17.2154	17.8354	17.8138	15.9853	17.2853	16.4987	16.1439	17.5969	17.3996	13.7432	16.9738	16.9849	17.1525	17.5341	16.5908			0.385938	-0.400147	-0.857577	0.411208	1.31964
Q91X83	METK1_MOUSE S-adenosylmethionine synthase isoform type-1 OS=Mus musculus OX=10090 GN=Mat1a PE=1 SV=1	25	21	21.6599	21.5942	21.5382	21.6793	22.1377	22.3537	22.2409	21.9047	21.3513	21.8638	22.5801	21.8625	22.0715	22.3168	22.0011	21.9834	21.6774	21.6859	21.4759			0.987288	-0.399689	-1.7945	0.10297	1.31922
Q8BH59	CMC1_MOUSE Calcium-binding mitochondrial carrier protein Aralar1 OS=Mus musculus OX=10090 GN=Slc25a12 PE=1 SV=1	16	12	16.23	16.328	15.8546	16.9523	16.1874	16.9163	16.9451	15.9654	16.4114	16.2022	16.2787	16.9555	16.7602	14.7575	17.0007	16.8381	16.6293	16.6947	14.9371			0.836894	-0.397381	-1.57828	0.145581	1.31711
Q3TCN2	PLBL2_MOUSE Putative phospholipase B-like 2 OS=Mus musculus OX=10090 GN=Plbd2 PE=1 SV=2	7	6	14.6102	14.2277	14.9554	14.5072	14.2696	15.4113	16.0924	14.7766	15.0187	14.2235	15.4485	15.2017	14.8439	13.0499	15.1461	15.7016	15.7324	15.3277	14.5017			0.488554	-0.396627	-1.03585	0.324673	1.31643
Q3T9X0	GTR9_MOUSE Solute carrier family 2, facilitated glucose transporter member 9 OS=Mus musculus OX=10090 GN=Slc2a9 PE=1 SV=1	2	2	14.0958	12.463	12.7645	13.9178	13.8612	12.084	13.579	13.5944	13.7928	13.6076	13.4743	13.585	13.7229	12.5657	12.6495	12.5837	13.8337	13.741	13.1256			0.430391	-0.391802	-0.936255	0.371201	1.31203
Q9Z2I9	SUCB1_MOUSE Succinate--CoA ligase [ADP-forming] subunit beta, mitochondrial OS=Mus musculus OX=10090 GN=Sucla2 PE=1 SV=2	17	17	18.5331	17.8694	18.3521	18.769	18.9885	18.3365	18.2538	18.7806	18.633	18.749	18.725	18.5535	18.3694	19.3756	18.1959	18.2726	18.4427	18.8641	19.5066	+	Control_APAP	1.34321	-0.391712	-2.28533	0.0453722	1.31195
Q9D5T0	ATAD1_MOUSE ATPase family AAA domain-containing protein 1 OS=Mus musculus OX=10090 GN=Atad1 PE=1 SV=1	6	6	14.473	13.9022	14.9526	14.412	14.3513	14.7279	14.2879	15.112	14.7461	15.1279	15.4827	15.2395	13.2374	14.0516	14.9764	15.3645	14.3942	15.0736	14.2402			0.649608	-0.389329	-1.29604	0.224074	1.30978
P99024	TBB5_MOUSE Tubulin beta-5 chain OS=Mus musculus OX=10090 GN=Tubb5 PE=1 SV=1	25	5	17.1951	16.8302	16.6491	17.9324	17.3926	18.1782	17.1248	16.681	17.5157	16.6042	16.7289	17.3607	17.7335	14.2596	16.4975	17.5348	18.1169	17.2816	18.7629			0.552399	-0.388389	-1.14143	0.280286	1.30893
Q9JHK5	PLEK_MOUSE Pleckstrin OS=Mus musculus OX=10090 GN=Plek PE=1 SV=1	5	5	13.1768	13.2305	14.6748	15.8266	12.4825	15.6837	14.3894	13.9133	15.2329	12.5771	14.1271	12.5055	14.1625	13.6075	12.5483	14.8905	14.0198	16.4664	14.5173			0.184819	-0.387969	-0.462817	0.653403	1.30855
O89017	LGMN_MOUSE Legumain OS=Mus musculus OX=10090 GN=Lgmn PE=1 SV=1	5	5	16.4614	15.9503	15.7739	16.8099	13.5019	16.8269	17.6309	16.3666	16.7801	16.7542	16.3265	17.0408	16.6867	16.3067	16.7036	17.3122	17.0494	16.8788	15.6185			0.225238	-0.386772	-0.548568	0.595336	1.30746
Q9DCG2	CD302_MOUSE CD302 antigen OS=Mus musculus OX=10090 GN=Cd302 PE=1 SV=2	3	3	12.7698	14.6382	12.5652	13.2717	13.6996	13.9072	14.6627	13.4365	13.1293	13.6961	13.7911	13.8008	14.3699	12.7692	14.4212	13.9459	14.5061	15.2384	12.9583			0.407659	-0.38614	-0.89632	0.391148	1.30689
Q9CZB0	C560_MOUSE Succinate dehydrogenase cytochrome b560 subunit, mitochondrial OS=Mus musculus OX=10090 GN=Sdhc PE=1 SV=1	7	7	17.668	17.1855	17.9114	18.0836	18.2137	16.2167	18.4047	17.362	18.327	18.5356	18.2804	18.3305	17.9033	15.4595	18.38	18.187	18.0537	18.6737	17.7746			0.37921	-0.384412	-0.845452	0.417628	1.30533
O88342	WDR1_MOUSE WD repeat-containing protein 1 OS=Mus musculus OX=10090 GN=Wdr1 PE=1 SV=3	16	16	17.3946	17.6462	17.359	17.9078	17.1178	18.3982	18.1834	17.4656	18.1509	17.7083	17.6114	18.1091	17.8337	15.7685	18.1497	18.1747	17.8714	18.0687	17.6002			0.816035	-0.383651	-1.54766	0.152744	1.30464
O89079	COPE_MOUSE Coatomer subunit epsilon OS=Mus musculus OX=10090 GN=Cope PE=1 SV=3	8	8	17.6834	16.4877	17.7187	17.2576	17.4857	17.9554	17.9705	17.8724	17.5959	17.536	17.7332	17.7128	17.8277	17.1898	17.4476	17.3392	17.9565	17.8094	16.9504			0.798766	-0.383354	-1.52217	0.15894	1.30437
Q9CYZ2	TPD54_MOUSE Tumor protein D54 OS=Mus musculus OX=10090 GN=Tpd52l2 PE=1 SV=1	6	6	15.74	15.5399	16.0683	16.9717	15.7222	16.5548	16.4322	16.5143	15.5561	16.1569	16.4461	15.1358	15.7809	16.3627	16.4826	15.9689	16.6174	16.4678	16.0769			0.513145	-0.382858	-1.07694	0.3068	1.30392
P97429	ANXA4_MOUSE Annexin A4 OS=Mus musculus OX=10090 GN=Anxa4 PE=1 SV=4	10	9	16.4123	17.3983	16.4766	16.9341	16.6727	17.2596	18.1423	16.0254	17.7287	16.8768	16.7004	17.964	16.7494	16.9748	18.3517	18.1446	16.4835	17.9037	16.9483			0.388989	-0.382465	-0.863054	0.40833	1.30357
Q7M6Y3	PICAL_MOUSE Phosphatidylinositol-binding clathrin assembly protein OS=Mus musculus OX=10090 GN=Picalm PE=1 SV=1	5	5	17.4456	16.7209	17.7458	17.7866	17.4593	17.8759	18.0184	17.3104	17.8429	17.5231	17.7627	17.5748	17.7234	16.6419	18.0704	17.6287	18.0028	17.9172	17.2788			1.00912	-0.379703	-1.82532	0.0979219	1.30107
P35979	RL12_MOUSE 60S ribosomal protein L12 OS=Mus musculus OX=10090 GN=Rpl12 PE=1 SV=2	6	6	18.6874	17.2831	18.6127	18.5603	19.0366	18.484	18.397	18.8869	17.9977	18.624	18.4164	18.7568	18.9458	17.8086	18.0982	17.9528	18.686	18.5279	19.0974			0.634914	-0.378892	-1.27309	0.231785	1.30034
Q8BHG1	NRDC_MOUSE Nardilysin OS=Mus musculus OX=10090 GN=Nrdc PE=1 SV=1	6	6	14.0403	14.7808	14.0656	14.3781	14.6686	13.7654	15.792	14.5819	14.3938	15.4779	13.7001	15.3099	14.9638	15.505	15.7325	13.4198	15.423	13.6124	13.5427			0.374611	-0.37862	-0.83713	0.422074	1.3001
P14733	LMNB1_MOUSE Lamin-B1 OS=Mus musculus OX=10090 GN=Lmnb1 PE=1 SV=3	17	14	14.9984	14.5592	14.5548	11.3529	15.0941	13.3552	17.4724	12.4682	17.8253	17.3384	13.1644	17.6711	14.1839	14.3388	18.0729	18.2979	12.8474	17.1676	16.333			0.091777	-0.378321	-0.247523	0.809511	1.29983
Q9R099	TBL2_MOUSE Transducin beta-like protein 2 OS=Mus musculus OX=10090 GN=Tbl2 PE=1 SV=2	4	4	14.4426	15.5964	15.4547	15.5979	14.4804	15.3518	15.6493	15.463	16.0414	15.5855	15.8373	15.8734	15.6651	13.0858	16.8333	15.7152	15.9546	15.8166	14.745			0.558089	-0.377707	-1.15068	0.276637	1.29928
Q8BWF0	SSDH_MOUSE Succinate-semialdehyde dehydrogenase, mitochondrial OS=Mus musculus OX=10090 GN=Aldh5a1 PE=1 SV=1	18	18	18.4205	18.3841	18.6182	18.7799	18.8701	18.988	19.046	18.3241	18.7775	18.7225	19.2621	18.884	18.2774	17.1855	18.8004	18.3798	18.6045	19.1449	18.6469	+	Control_APAP	1.41122	-0.376217	-2.37723	0.0387954	1.29793
Q8QZY1	EIF3L_MOUSE Eukaryotic translation initiation factor 3 subunit L OS=Mus musculus OX=10090 GN=Eif3l PE=1 SV=1	17	16	16.2976	16.1867	16.6337	16.8385	16.8473	15.6043	17.0011	16.7584	16.5803	16.9341	16.8882	17.2817	17.002	16.2261	16.9647	16.0254	17.1026	16.5994	15.9732			0.654859	-0.375572	-1.30421	0.221381	1.29735
Q8R2Y8	PTH2_MOUSE Peptidyl-tRNA hydrolase 2, mitochondrial OS=Mus musculus OX=10090 GN=Ptrh2 PE=1 SV=1	3	3	16.4394	16.3949	16.7188	16.5267	16.4285	17.5878	17.4231	17.0503	16.7987	16.2937	17.1966	16.7333	16.4635	15.703	17.1619	17.2887	16.568	17.0985	16.3858			0.698688	-0.375475	-1.37175	0.20013	1.29727
Q91XB7	YIF1A_MOUSE Protein YIF1A OS=Mus musculus OX=10090 GN=Yif1a PE=1 SV=1	3	3	13.9528	15.0882	15.3064	14.3252	14.5967	13.0734	16.2624	15.0047	15.2292	15.9817	15.578	16.3507	15.7214	13.578	16.3667	15.0689	15.7712	15.3671	13.3001			0.231611	-0.373296	-0.561738	0.586663	1.29531
Q8BS35	ALKMO_MOUSE Alkylglycerol monooxygenase OS=Mus musculus OX=10090 GN=Agmo PE=1 SV=1	2	2	12.5016	12.909	14.674	13.1614	14.3851	11.6888	14.1128	14.5909	12.3063	14.0387	14.8928	14.4318	14.0139	12.1686	13.5641	14.0875	14.7152	13.0362	14.6484			0.202736	-0.372766	-0.501324	0.626995	1.29483
P08905	LYZ2_MOUSE Lysozyme C-2 OS=Mus musculus OX=10090 GN=Lyz2 PE=1 SV=2	2	2	12.5961	15.7117	15.3998	13.0829	14.6538	16.9192	14.5636	15.1338	14.9122	14.8845	15.4556	14.847	14.0665	13.8146	16.1956	14.8424	14.4773	13.9877	15.988			0.189294	-0.369968	-0.472511	0.646705	1.29232
P59999	ARPC4_MOUSE Actin-related protein 2/3 complex subunit 4 OS=Mus musculus OX=10090 GN=Arpc4 PE=1 SV=3	8	8	17.4201	17.3195	17.7927	18.6092	18.2158	18.2829	18.0604	16.6809	17.9221	17.619	17.8057	17.7172	18.1929	17.0004	17.8784	17.9435	18.0166	17.8045	18.5551			0.529953	-0.368502	-1.10472	0.295153	1.29101
P49222	EPB42_MOUSE Erythrocyte membrane protein band 4.2 OS=Mus musculus OX=10090 GN=Epb42 PE=1 SV=3	4	4	13.3554	14.263	12.6562	15.3029	12.5751	13.3733	13.3245	12.3402	16.382	15.52	12.6807	12.6361	13.431	12.4668	14.172	15.419	14.0094	13.1963	15.8955			0.152829	-0.367906	-0.391908	0.703349	1.29048
Q9WVD5	ORNT1_MOUSE Mitochondrial ornithine transporter 1 OS=Mus musculus OX=10090 GN=Slc25a15 PE=1 SV=1	11	11	18.5633	18.7559	18.6273	19.2345	19.1416	19.6924	18.9461	18.5926	18.6667	18.8172	19.4856	18.5548	18.6004	19.438	18.7643	19.0043	18.5708	19.0017	18.9326			0.790964	-0.36578	-1.51061	0.161821	1.28858
Q283N4	URAD_MOUSE 2-oxo-4-hydroxy-4-carboxy-5-ureidoimidazoline decarboxylase OS=Mus musculus OX=10090 GN=Urad PE=1 SV=1	3	3	16.1889	16.0477	15.6604	15.5875	16.4778	17.3066	16.1724	16.3095	16.4298	16.6576	16.1029	15.937	16.8815	16.0833	15.5873	16.5092	16.0679	15.8009	16.2696			0.600286	-0.365558	-1.21843	0.251023	1.28838
P09055	ITB1_MOUSE Integrin beta-1 OS=Mus musculus OX=10090 GN=Itgb1 PE=1 SV=1	8	7	16.3064	16.5463	16.206	17.1172	16.1587	17.2945	16.9235	16.2834	17.3215	16.127	16.5275	16.7014	16.646	16.7735	16.6636	16.7344	16.7726	16.3904	16.0162			0.633968	-0.364312	-1.27161	0.232291	1.28727
Q9EQH3	VPS35_MOUSE Vacuolar protein sorting-associated protein 35 OS=Mus musculus OX=10090 GN=Vps35 PE=1 SV=1	17	17	17.52	16.8971	17.4114	18.1771	17.0841	17.3714	17.8578	17.2271	17.7285	17.4268	17.7979	18.0802	17.5558	13.1709	18.0727	17.3928	17.8469	17.5452	17.2974			0.760019	-0.362822	-1.46451	0.173772	1.28594
Q9WV80	SNX1_MOUSE Sorting nexin-1 OS=Mus musculus OX=10090 GN=Snx1 PE=1 SV=1	6	4	14.5804	14.9115	14.4505	14.595	13.5663	15.2302	15.9225	14.4318	15.5286	15.0617	15.0081	15.7478	14.9012	14.9499	16.0323	15.1996	15.5301	15.5651	13.6793			0.365294	-0.362741	-0.820183	0.431227	1.28587
Q791V5	MTCH2_MOUSE Mitochondrial carrier homolog 2 OS=Mus musculus OX=10090 GN=Mtch2 PE=1 SV=1	10	10	18.5179	17.9649	18.6746	19.0123	18.771	18.5915	18.5253	18.2696	19.0685	18.6429	19.0019	18.8412	18.4089	17.4986	19.1021	18.709	18.5986	18.8579	18.9225			1.04231	-0.361318	-1.87195	0.0907173	1.2846
P47758	SRPRB_MOUSE Signal recognition particle receptor subunit beta OS=Mus musculus OX=10090 GN=Srprb PE=1 SV=1	6	6	12.9199	17.3148	17.3969	13.6809	17.6922	15.7167	16.9105	17.0597	15.5399	16.0062	17.0821	16.4567	17.2542	13.5507	16.5045	16.2	16.6419	17.6126	15.3415			0.132928	-0.361136	-0.34625	0.736329	1.28444
Q9JLQ0	CD2AP_MOUSE CD2-associated protein OS=Mus musculus OX=10090 GN=Cd2ap PE=1 SV=3	3	3	14.6808	14.2411	14.1494	14.903	15.8077	13.4752	15.821	14.5641	15.1298	14.0853	14.0103	14.6577	14.9175	13.4481	15.3606	14.3126	14.5084	13.9428	15.7976			0.325216	-0.360027	-0.745868	0.472916	1.28345
Q7TNG8	LDHD_MOUSE Probable D-lactate dehydrogenase, mitochondrial OS=Mus musculus OX=10090 GN=Ldhd PE=1 SV=1	15	15	17.7008	17.7309	17.5766	18.1266	17.9247	19.314	18.358	16.807	17.8322	17.8066	18.1728	17.9186	17.99	17.6998	18.2811	18.6645	17.5309	18.1592	17.4592			0.423286	-0.35953	-0.923839	0.377324	1.28301
Q07417	ACADS_MOUSE Short-chain specific acyl-CoA dehydrogenase, mitochondrial OS=Mus musculus OX=10090 GN=Acads PE=1 SV=2	18	18	20.7738	19.5594	20.4145	20.9306	20.7287	20.9505	20.3119	20.4888	20.4924	20.4846	20.7229	20.3604	20.5296	20.6583	19.9924	20.5685	20.4508	20.8875	20.8465			0.81121	-0.358636	-1.54055	0.154451	1.28221
Q3TEA8	HP1B3_MOUSE Heterochromatin protein 1-binding protein 3 OS=Mus musculus OX=10090 GN=Hp1bp3 PE=1 SV=1	5	5	15.7403	14.5191	15.8126	16.2352	16.1548	14.0636	16.1956	15.9487	15.6676	16.1443	14.997	16.0322	16.3593	13.2811	16.1465	14.8135	16.0799	15.3814	16.0842			0.319651	-0.358109	-0.735354	0.479015	1.28174
Q99PT1	GDIR1_MOUSE Rho GDP-dissociation inhibitor 1 OS=Mus musculus OX=10090 GN=Arhgdia PE=1 SV=3	12	12	17.277	18.5625	17.3103	17.6316	17.525	18.7955	18.5106	17.9125	18.199	18.0492	17.8008	18.2479	18.2795	19.3626	18.6952	18.465	17.8358	17.8774	18.1747			0.520857	-0.358072	-1.08972	0.3014	1.28171
Q8R059	GALE_MOUSE UDP-glucose 4-epimerase OS=Mus musculus OX=10090 GN=Gale PE=1 SV=1	8	7	16.7458	16.562	15.2332	16.7987	17.0441	15.9987	16.5319	16.8284	16.6744	16.5338	15.811	16.6198	16.487	13.3897	17.2485	16.9011	16.7324	15.848	15.7031			0.496151	-0.35752	-1.0486	0.319043	1.28122
P17427	AP2A2_MOUSE AP-2 complex subunit alpha-2 OS=Mus musculus OX=10090 GN=Ap2a2 PE=1 SV=2	20	18	16.6792	16.5183	16.9542	17.229	17.0745	16.9408	17.1241	16.5794	17.014	17.1556	17.2561	17.2991	17.1227	14.6022	17.4715	17.1309	17.2206	16.9995	16.8958	+	Control_APAP	1.46303	-0.357502	-2.44702	0.0344326	1.28121
O35864	CSN5_MOUSE COP9 signalosome complex subunit 5 OS=Mus musculus OX=10090 GN=Cops5 PE=1 SV=3	5	5	15.4022	15.5843	15.962	16.0737	16.1485	16.3666	16.3561	15.7412	15.513	15.4314	15.9161	16.4946	15.7486	16.0626	16.5283	15.2709	15.504	14.5155	15.3266			0.756965	-0.355035	-1.45993	0.174999	1.27902
Q8VC52	RBPS2_MOUSE RNA-binding protein with multiple splicing 2 OS=Mus musculus OX=10090 GN=Rbpms2 PE=1 SV=1	2	1	13.4246	12.6983	13.7833	13.5741	12.8163	13.8473	14.8447	13.7521	13.9019	13.061	13.7961	13.313	13.364	13.0794	14.4798	13.6821	13.1309	13.9628	13.9701			0.42122	-0.354204	-0.920217	0.379123	1.27828
Q9DCU6	RM04_MOUSE 39S ribosomal protein L4, mitochondrial OS=Mus musculus OX=10090 GN=Mrpl4 PE=1 SV=1	4	4	14.9528	14.4977	15.1236	16.0221	14.5234	15.1399	16.2582	14.7275	15.5522	14.6987	14.57	15.4136	15.4052	13.6038	16.2324	15.3079	15.2723	15.4869	15.3193			0.407484	-0.353707	-0.896011	0.391306	1.27784
Q9DBG3	AP2B1_MOUSE AP-2 complex subunit beta OS=Mus musculus OX=10090 GN=Ap2b1 PE=1 SV=1	18	8	15.9272	16.3804	16.2304	16.5751	13.1099	16.5318	17.2809	16.6216	17.394	17.0529	16.682	17.5485	16.1068	13.5748	17.2209	16.9482	16.3172	17.6839	16.3452			0.174901	-0.353623	-0.441139	0.668496	1.27777
B2RX12	MRP3_MOUSE Canalicular multispecific organic anion transporter 2 OS=Mus musculus OX=10090 GN=Abcc3 PE=1 SV=1	6	5	15.2363	15.8127	15.1447	16.1406	15.1121	15.5067	16.1942	15.379	15.7572	15.5051	15.9679	16.1833	15.2211	12.0141	15.692	15.9329	16.1362	16.1432	14.568			0.688937	-0.351642	-1.35682	0.204674	1.27601
P16254	SRP14_MOUSE Signal recognition particle 14 kDa protein OS=Mus musculus OX=10090 GN=Srp14 PE=1 SV=1	2	2	15.1675	12.2462	15.8423	14.2847	14.12	14.0569	14.8472	15.4229	15.0516	15.1003	15.2405	14.8076	14.9733	13.2696	13.8255	12.5673	15.8877	12.0101	12.234			0.224114	-0.351503	-0.546237	0.596879	1.27589
Q8BW75	AOFB_MOUSE Amine oxidase [flavin-containing] B OS=Mus musculus OX=10090 GN=Maob PE=1 SV=4	20	20	17.5403	17.7122	17.7097	18.108	18.0532	17.3024	17.5493	17.9826	18.0739	18.405	18.5003	18.0639	17.2322	18.5253	18.0293	17.6049	17.8559	18.1623	17.8464			0.818089	-0.350216	-1.55068	0.152024	1.27475
Q8VCH6	DHC24_MOUSE Delta(24)-sterol reductase OS=Mus musculus OX=10090 GN=Dhcr24 PE=1 SV=1	5	5	13.3174	15.1669	15.1172	12.7713	14.0571	12.193	15.764	16.0311	15.0269	16.2476	15.8471	16.0157	15.2232	13.8503	15.8134	14.1165	15.8757	15.7149	13.4571			0.140623	-0.349928	-0.364054	0.723397	1.2745
Q3UZZ6	ST1D1_MOUSE Sulfotransferase 1 family member D1 OS=Mus musculus OX=10090 GN=Sult1d1 PE=1 SV=1	13	13	18.774	18.0127	18.0304	18.8616	18.4345	19.1925	18.8954	18.38	18.4167	18.6817	18.3584	18.3716	18.5562	17.7526	18.202	18.5557	18.949	18.175	18.1232			0.83372	-0.349016	-1.57363	0.146649	1.27369
O54749	CP2J5_MOUSE Cytochrome P450 2J5 OS=Mus musculus OX=10090 GN=Cyp2j5 PE=1 SV=1	11	10	16.6151	15.6193	16.5693	16.8617	16.7668	13.3795	17.2937	16.7817	16.6752	17.4922	17.1439	17.1552	17.2302	12.786	17.3284	16.3251	17.33	17.3173	15.9793			0.182843	-0.348763	-0.45852	0.656383	1.27347
O08738	CASP6_MOUSE Caspase-6 OS=Mus musculus OX=10090 GN=Casp6 PE=1 SV=1	4	4	16.058	16.4932	15.9641	16.0648	15.8021	16.863	16.818	16.5025	16.6153	16.4374	17.0642	16.5171	16.6331	15.5394	16.7666	16.5542	16.6506	16.0846	15.756			0.715616	-0.348717	-1.39755	0.192479	1.27343
Q9CZD3	GARS_MOUSE Glycine--tRNA ligase OS=Mus musculus OX=10090 GN=Gars1 PE=1 SV=1	6	6	17.6602	17.1971	17.2744	17.9746	17.5391	17.9246	17.4175	17.7122	17.7277	17.9111	17.5281	17.7835	18.2475	13.038	17.3301	17.7602	18.0351	17.6923	17.7194	+	Control_APAP	1.50699	-0.347015	-2.50614	0.0311179	1.27193
Q3UQN2	FCHO2_MOUSE F-BAR domain only protein 2 OS=Mus musculus OX=10090 GN=Fcho2 PE=1 SV=1	2	2	13.5328	13.4031	13.6646	14.697	13.8594	14.0538	14.1926	13.1501	14.2427	13.9455	13.2746	13.5025	14.8893	13.592	13.8535	13.5447	15.1306	13.8894	13.5988			0.563475	-0.346325	-1.1594	0.273228	1.27132
P58735	S26A1_MOUSE Sulfate anion transporter 1 OS=Mus musculus OX=10090 GN=Slc26a1 PE=1 SV=1	5	4	14.7423	14.1021	14.5319	14.6238	13.654	13.1648	16.0068	15.5012	15.4619	15.0289	14.5798	15.2081	14.0243	13.5445	15.9872	15.5794	14.4427	14.8727	15.4904			0.261714	-0.344491	-0.622765	0.547376	1.2697
Q9CPQ1	COX6C_MOUSE Cytochrome c oxidase subunit 6C OS=Mus musculus OX=10090 GN=Cox6c PE=1 SV=3	7	7	16.7666	20.9922	19.8537	18.4869	15.673	19.6941	20.5985	19.9676	20.3602	20.4906	20.3985	20.2675	18.9484	18.664	21.43	20.9589	19.2086	20.2179	19.6064			0.113039	-0.344415	-0.299307	0.770834	1.26964
Q8BMS1	ECHA_MOUSE Trifunctional enzyme subunit alpha, mitochondrial OS=Mus musculus OX=10090 GN=Hadha PE=1 SV=1	41	41	20.4761	19.5119	20.4998	20.6621	20.7077	20.1269	20.2293	20.6561	20.544	20.3557	20.8441	20.4162	20.3276	20.2548	20.2288	20.0099	20.4268	20.584	20.905			0.820719	-0.3421	-1.55455	0.151106	1.2676
Q9CYN2	SPCS2_MOUSE Signal peptidase complex subunit 2 OS=Mus musculus OX=10090 GN=Spcs2 PE=1 SV=1	7	7	13.5241	15.8522	14.0351	13.7185	16.0246	11.7185	15.9363	14.2976	16.2837	16.4153	12.4793	16.433	15.9726	15.1345	16.385	14.9859	16.0385	17.046	15.8445			0.112436	-0.341435	-0.297861	0.771905	1.26702
Q91VR5	DDX1_MOUSE ATP-dependent RNA helicase DDX1 OS=Mus musculus OX=10090 GN=Ddx1 PE=1 SV=1	21	20	17.99	16.4646	17.7653	17.9052	17.3375	17.7148	18.0185	17.9375	17.7532	17.4081	17.819	17.8352	17.9605	14.6336	17.8617	17.2088	17.8829	17.8337	17.2958			0.594925	-0.341071	-1.2099	0.254141	1.2667
Q8BML9	SYQ_MOUSE Glutamine--tRNA ligase OS=Mus musculus OX=10090 GN=Qars1 PE=1 SV=1	19	19	16.5114	16.0448	16.2057	16.557	16.5181	17.0563	17.0873	16.2679	16.2273	16.4222	16.5881	16.6207	16.9163	16.5291	17.0628	16.6512	16.8353	16.4918	16.7767			0.956935	-0.339941	-1.75143	0.110424	1.2657
Q99P31	HPBP1_MOUSE Hsp70-binding protein 1 OS=Mus musculus OX=10090 GN=Hspbp1 PE=1 SV=1	2	2	14.9051	13.6099	14.3704	15.0083	15.1848	14.995	14.928	13.5687	14.5998	14.5043	13.7378	15.181	14.9493	13.1952	14.3443	13.8948	14.7005	14.6245	14.341			0.370192	-0.33906	-0.829107	0.426391	1.26493
Q8VEA4	MIA40_MOUSE Mitochondrial intermembrane space import and assembly protein 40 OS=Mus musculus OX=10090 GN=Chchd4 PE=1 SV=1	2	2	13.0073	14.9645	14.5274	13.2403	13.1551	13.41	15.7993	14.4914	14.6816	15.0383	14.9699	15.7582	13.5627	16.9433	15.3374	13.1997	14.5084	16.1958	13.3809			0.199906	-0.338495	-0.495296	0.631094	1.26444
O70589	CSKP_MOUSE Peripheral plasma membrane protein CASK OS=Mus musculus OX=10090 GN=Cask PE=1 SV=2	2	2	13.5288	12.8363	13.0796	13.227	13.4984	12.142	14.2517	13.2676	14.1345	13.312	13.6479	13.8913	13.8422	13.0949	14.3252	13.2767	13.9196	13.4638	12.1892			0.392271	-0.337571	-0.868933	0.405256	1.26363
Q69ZR2	HECD1_MOUSE E3 ubiquitin-protein ligase HECTD1 OS=Mus musculus OX=10090 GN=Hectd1 PE=1 SV=2	3	3	13.6969	15.2425	14.7163	13.4959	14.3759	14.7689	15.1392	15.1238	15.2535	15.7086	15.4195	14.7155	15.2119	14.3695	14.88	15.6477	15.8351	14.4149	14.3108			0.321314	-0.337078	-0.738502	0.477184	1.2632
P11835	ITB2_MOUSE Integrin beta-2 OS=Mus musculus OX=10090 GN=Itgb2 PE=1 SV=2	4	4	12.8565	14.4409	14.6686	14.2603	13.6922	14.8065	14.8107	14.1574	15.3293	14.6151	13.1703	14.0863	15.6561	13.1271	14.0954	14.9614	15.5091	15.8564	14.5961			0.296773	-0.336682	-0.691604	0.504925	1.26285
Q61490	CD166_MOUSE CD166 antigen OS=Mus musculus OX=10090 GN=Alcam PE=1 SV=3	14	14	16.6612	16.1055	16.6378	17.3433	16.7185	17.0771	16.9023	16.3436	17.1511	16.6787	16.3793	16.6464	16.9892	13.721	16.4837	16.4919	17.0841	16.5168	16.4736			0.782844	-0.336308	-1.49856	0.164875	1.26252
Q924D0	RT4I1_MOUSE Reticulon-4-interacting protein 1, mitochondrial OS=Mus musculus OX=10090 GN=Rtn4ip1 PE=1 SV=2	7	7	15.0113	13.7924	15.2208	15.2312	13.8073	15.1499	15.1627	15.167	15.489	15.7241	15.3916	13.976	14.799	13.9586	15.1373	15.0323	15.8266	15.8363	14.239			0.31945	-0.336173	-0.734975	0.479237	1.2624
P63082	VATL_MOUSE V-type proton ATPase 16 kDa proteolipid subunit OS=Mus musculus OX=10090 GN=Atp6v0c PE=1 SV=1	2	2	17.0906	17.3605	16.6538	17.1672	17.3539	18.2124	18.3812	15.7164	17.4904	17.2654	17.0194	17.7316	17.1241	16.9665	18.0271	17.762	17.4592	17.8994	14.3202			0.306149	-0.335904	-0.709641	0.494141	1.26217
P61089	UBE2N_MOUSE Ubiquitin-conjugating enzyme E2 N OS=Mus musculus OX=10090 GN=Ube2n PE=1 SV=1	5	5	16.2491	17.1287	16.6187	15.9878	16.7761	17.657	17.1745	17.8558	16.6448	16.4368	17.4063	17.0727	17.1744	16.5921	16.9197	16.6616	16.7528	16.1052	15.4745			0.398774	-0.335837	-0.880543	0.399233	1.26211
Q9EP89	LACTB_MOUSE Serine beta-lactamase-like protein LACTB, mitochondrial OS=Mus musculus OX=10090 GN=Lactb PE=1 SV=1	12	11	17.2875	17.236	17.5121	18.0938	17.5004	16.8059	17.6914	17.5446	17.7569	17.4427	18.1986	18.0943	16.9698	16.969	17.8376	17.6476	17.2928	18.2211	18.16			0.643523	-0.335711	-1.28655	0.227236	1.262
Q9D0M1	KPRA_MOUSE Phosphoribosyl pyrophosphate synthase-associated protein 1 OS=Mus musculus OX=10090 GN=Prpsap1 PE=1 SV=1	5	5	17.6538	14.9691	16.969	17.0306	17.3252	16.6271	16.9147	16.8718	16.8334	16.8769	16.6861	16.6184	16.6945	16.9728	16.5357	16.3233	17.1001	16.8468	17.275			0.33599	-0.334292	-0.766082	0.461328	1.26076
Q8JZU2	TXTP_MOUSE Tricarboxylate transport protein, mitochondrial OS=Mus musculus OX=10090 GN=Slc25a1 PE=1 SV=1	7	7	18.0441	18.6558	19.2744	18.8297	18.6829	18.1885	18.7223	19.0227	19.074	19.0001	19.9423	19.4608	18.3013	15.7028	19.3143	19.0283	18.9558	19.4623	18.7398			0.442616	-0.333377	-0.957486	0.360898	1.25996
Q9CW46	RAVR1_MOUSE Ribonucleoprotein PTB-binding 1 OS=Mus musculus OX=10090 GN=Raver1 PE=1 SV=2	2	2	13.0055	13.5229	13.6845	13.1309	13.683	13.7614	13.1191	12.2466	15.1878	14.582	13.9179	13.9967	12.9599	12.6588	13.1484	14.0736	15.0843	14.408	13.1262			0.267905	-0.331885	-0.635089	0.539629	1.25866
P22437	PGH1_MOUSE Prostaglandin G/H synthase 1 OS=Mus musculus OX=10090 GN=Ptgs1 PE=1 SV=1	2	2	13.5645	13.5455	13.052	14.8238	12.1281	13.8647	14.3015	13.1572	14.0975	14.0155	13.3334	13.7491	12.9803	12.6103	15.1038	13.9596	13.8501	13.9412	13.4574			0.303792	-0.331639	-0.705121	0.49683	1.25844
P02463	CO4A1_MOUSE Collagen alpha-1(IV) chain OS=Mus musculus OX=10090 GN=Col4a1 PE=1 SV=4	5	5	16.2287	16.5185	16.2202	16.9419	16.0284	17.1559	16.2464	15.717	16.9263	17.0531	16.5039	17.3076	17.0564	14.9517	16.0143	17.811	17.4859	16.8042	14.982			0.461918	-0.330958	-0.990676	0.345209	1.25785
P47738	ALDH2_MOUSE Aldehyde dehydrogenase, mitochondrial OS=Mus musculus OX=10090 GN=Aldh2 PE=1 SV=1	34	31	22.5748	21.179	22.4006	22.9331	23.0183	22.1126	21.743	22.8587	22.3518	22.127	22.3616	21.9307	22.3168	22.1081	21.7385	21.7155	22.037	22.1785	23.6094			0.426394	-0.330372	-0.929278	0.374633	1.25734
Q9ESB3	HRG_MOUSE Histidine-rich glycoprotein OS=Mus musculus OX=10090 GN=Hrg PE=1 SV=2	7	7	16.9284	17.5151	17.1988	17.9155	18.4247	17.6755	16.4198	17.4222	17.6951	17.6573	17.6368	17.0463	17.4868	17.1216	17.3806	16.9976	17.7656	17.2167	17.3922			0.441739	-0.329559	-0.955969	0.361627	1.25663
Q99LC5	ETFA_MOUSE Electron transfer flavoprotein subunit alpha, mitochondrial OS=Mus musculus OX=10090 GN=Etfa PE=1 SV=2	16	14	20.4851	19.9368	20.5349	20.7672	20.6822	20.8018	20.5098	20.9659	20.595	20.4621	20.6416	20.4061	20.3252	21.1069	19.8957	20.4942	20.2014	20.5455	21.6037	+	Control_APAP	1.32729	-0.329048	-2.26377	0.0470663	1.25618
Q7TNC4	LC7L2_MOUSE Putative RNA-binding protein Luc7-like 2 OS=Mus musculus OX=10090 GN=Luc7l2 PE=1 SV=1	5	3	15.7942	15.7477	15.6229	16.6921	15.7779	16.1052	15.9342	15.5416	16.2143	15.6905	15.7889	16.7063	16.1955	15.1924	16.1613	16.0535	16.2416	15.7508	14.5418			0.653578	-0.328525	-1.30222	0.222035	1.25573
P42125	ECI1_MOUSE Enoyl-CoA delta isomerase 1, mitochondrial OS=Mus musculus OX=10090 GN=Eci1 PE=1 SV=2	11	11	18.6706	19.2624	18.8258	19.2449	19.2318	18.3541	19.354	19.4666	19.4011	19.4383	19.1035	19.6387	18.8608	18.985	19.2596	19.2897	18.9279	19.5516	20.1525			0.702363	-0.328497	-1.37737	0.198444	1.2557
Q61176	ARGI1_MOUSE Arginase-1 OS=Mus musculus OX=10090 GN=Arg1 PE=1 SV=1	21	21	21.6239	21.0774	21.8096	21.5794	22.1574	22.135	21.8476	22.0265	21.5989	21.7912	21.8786	21.4636	22.1597	22.1967	21.5739	21.8629	21.7635	21.3996	22.2886			0.958915	-0.327278	-1.75425	0.109922	1.25464
O08808	DIAP1_MOUSE Protein diaphanous homolog 1 OS=Mus musculus OX=10090 GN=Diaph1 PE=1 SV=1	7	7	15.5314	14.7882	15.3736	15.8809	15.1785	15.7996	16.1143	14.9813	16.0211	15.6963	14.9553	15.3919	16.0614	13.1276	15.6408	15.3455	15.9006	15.5499	15.1709			0.545365	-0.326619	-1.12997	0.284862	1.25407
Q8K268	ABCF3_MOUSE ATP-binding cassette sub-family F member 3 OS=Mus musculus OX=10090 GN=Abcf3 PE=1 SV=1	5	4	14.1684	15.5316	14.6382	15.1798	14.1053	15.5734	15.5196	14.5702	15.0887	15.027	15.565	15.3244	15.6801	12.2705	15.694	15.3372	15.1832	15.5333	14.4779			0.414504	-0.326545	-0.90841	0.385031	1.25401
Q91WS0	CISD1_MOUSE CDGSH iron-sulfur domain-containing protein 1 OS=Mus musculus OX=10090 GN=Cisd1 PE=1 SV=1	7	7	17.2862	18.1294	16.782	16.0555	16.831	17.5181	18.5294	17.5189	17.9867	18.6325	18.1302	18.3245	16.4004	16.5988	18.7669	18.6738	16.8505	18.6775	17.3857			0.249941	-0.325992	-0.599123	0.562418	1.25353
P08226	APOE_MOUSE Apolipoprotein E OS=Mus musculus OX=10090 GN=Apoe PE=1 SV=2	16	16	16.5209	18.8683	16.9781	17.4213	17.5202	17.6729	17.754	17.16	18.7194	17.7459	17.3634	18.6786	16.244	16.6068	18.3702	19.01	16.78	18.4302	19.231			0.278484	-0.325934	-0.655977	0.526643	1.25348
Q9CR62	M2OM_MOUSE Mitochondrial 2-oxoglutarate/malate carrier protein OS=Mus musculus OX=10090 GN=Slc25a11 PE=1 SV=3	9	9	17.8733	18.0952	17.9704	19.12	18.4124	17.9618	17.8	17.9665	18.5837	18.2563	18.4108	18.2264	18.1869	18.752	17.6385	17.868	18.4859	18.5524	17.9332			0.689658	-0.324568	-1.35793	0.204335	1.25229
Q9QYF1	RDH11_MOUSE Retinol dehydrogenase 11 OS=Mus musculus OX=10090 GN=Rdh11 PE=1 SV=2	7	7	15.847	12.9681	15.9219	15.3172	14.7454	13.5416	15.2178	15.2001	15.0979	16.1785	15.5776	16.2507	15.0294	14.6348	15.3676	15.2574	15.6937	15.35	15.8342			0.186565	-0.32397	-0.466606	0.650781	1.25177
Q6GQS1	SCMC3_MOUSE Calcium-binding mitochondrial carrier protein SCaMC-3 OS=Mus musculus OX=10090 GN=Slc25a23 PE=1 SV=1	3	2	14.7937	13.7032	13.0304	15.578	14.2748	15.0406	15.9832	12.2147	13.2093	13.1397	14.4995	13.5569	13.8088	13.4657	13.3536	15.985	15.6309	16.2384	12.6121			0.161674	-0.323844	-0.411806	0.689169	1.25166
Q6PA06	ATLA2_MOUSE Atlastin-2 OS=Mus musculus OX=10090 GN=Atl2 PE=1 SV=1	8	8	15.6594	13.9833	15.538	15.6591	15.9431	14.5926	15.7142	15.5654	14.6747	15.48	15.0782	15.7421	14.5148	12.7738	16.4412	16.1269	15.8088	15.9912	13.5819			0.356131	-0.323041	-0.803399	0.440422	1.25096
Q60668	HNRPD_MOUSE Heterogeneous nuclear ribonucleoprotein D0 OS=Mus musculus OX=10090 GN=Hnrnpd PE=1 SV=2	12	11	16.7321	16.2113	16.5712	17.3919	17.5948	17.2036	16.1388	17.3526	16.8781	16.5205	15.8531	16.5166	17.16	15.0078	16.4496	17.3665	16.6676	16.18	17.3437			0.394134	-0.322932	-0.872265	0.403521	1.25087
P43024	CX6A1_MOUSE Cytochrome c oxidase subunit 6A1, mitochondrial OS=Mus musculus OX=10090 GN=Cox6a1 PE=1 SV=2	4	4	17.7492	18.0543	17.4593	17.8053	17.7065	18.3728	18.7221	18.2382	17.85	17.8441	18.3527	17.7943	17.6065	16.0839	18.4669	19.0115	17.1451	18.5005	18.723			0.721253	-0.321948	-1.4061	0.189997	1.25002
E9QAT4	SC16A_MOUSE Protein transport protein Sec16A OS=Mus musculus OX=10090 GN=Sec16a PE=1 SV=1	8	8	15.7007	14.3903	15.179	14.1315	15.3511	15.7332	15.9965	15.5293	15.403	16.0236	14.9006	15.634	15.9802	13.6734	15.7224	15.495	16.3395	15.5047	14.1104			0.352828	-0.321453	-0.79732	0.443784	1.24959
P05555	ITAM_MOUSE Integrin alpha-M OS=Mus musculus OX=10090 GN=Itgam PE=1 SV=2	6	6	14.3963	15.3474	11.6123	15.3327	12.9654	13.3754	15.9622	13.858	16.349	13.3708	12.6273	13.1194	14.8383	14.7326	13.7089	16.2344	13.4333	16.1138	13.2829			0.120489	-0.321349	-0.317052	0.757724	1.2495
Q8BG51	MIRO1_MOUSE Mitochondrial Rho GTPase 1 OS=Mus musculus OX=10090 GN=Rhot1 PE=1 SV=1	2	2	14.7182	13.1847	14.3366	15.324	15.2902	11.9382	14.1971	14.4482	14.7357	14.9734	14.4028	14.269	14.5756	13.5137	14.1216	14.1334	14.279	14.5308	15.076			0.1972	-0.3178	-0.489512	0.635038	1.24643
P59242	CING_MOUSE Cingulin OS=Mus musculus OX=10090 GN=Cgn PE=1 SV=1	7	7	12.1012	16.1938	14.0316	14.3203	13.2532	12.947	15.1919	13.325	15.2605	15.3989	13.4853	16.6556	12.1403	13.2892	17.3142	15.437	13.9002	14.6784	14.5342			0.124573	-0.317535	-0.326698	0.750632	1.2462
P55284	CADH5_MOUSE Cadherin-5 OS=Mus musculus OX=10090 GN=Cdh5 PE=1 SV=2	2	2	12.008	13.4092	13.7413	14.8005	13.0781	12.9387	13.6332	12.7691	13.115	13.4844	13.2188	13.2915	13.5285	12.9583	12.1046	13.0705	13.0634	13.6784	12.7747			0.303887	-0.317092	-0.705304	0.496722	1.24582
Q99020	ROAA_MOUSE Heterogeneous nuclear ribonucleoprotein A/B OS=Mus musculus OX=10090 GN=Hnrnpab PE=1 SV=1	8	8	17.4826	17.9914	16.9512	18.2571	17.285	18.2887	18.0798	17.4868	18.2765	17.4673	17.3014	17.6818	17.7016	17.1306	17.905	18.5753	17.9311	17.6462	17.2553			0.49928	-0.316558	-1.05384	0.316752	1.24536
P52430	PON1_MOUSE Serum paraoxonase/arylesterase 1 OS=Mus musculus OX=10090 GN=Pon1 PE=1 SV=2	9	9	18.431	17.8376	18.5541	18.9148	18.7314	18.2699	18.297	18.8301	18.3169	18.7332	18.7976	18.4233	18.8122	18.0396	18.2584	17.5558	18.7857	18.1822	18.8807			0.883198	-0.316237	-1.64566	0.130859	1.24508
O35643	AP1B1_MOUSE AP-1 complex subunit beta-1 OS=Mus musculus OX=10090 GN=Ap1b1 PE=1 SV=2	21	10	16.845	16.3919	16.9067	16.8271	17.3824	16.4913	17.5283	16.8821	17.024	16.9415	17.0345	17.1626	17.4036	14.2639	17.3487	16.4086	17.0979	16.9754	18.1341			0.832304	-0.315898	-1.57156	0.147128	1.24479
Q922V4	PLRG1_MOUSE Pleiotropic regulator 1 OS=Mus musculus OX=10090 GN=Plrg1 PE=1 SV=1	2	2	12.7919	13.4063	13.8729	13.1365	12.6656	13.6671	14.5761	13.7656	14.175	14.062	13.4337	13.5475	13.341	13.5544	14.566	13.0345	15.252	13.7691	12.9398			0.371162	-0.312897	-0.830871	0.42544	1.2422
P19324	SERPH_MOUSE Serpin H1 OS=Mus musculus OX=10090 GN=Serpinh1 PE=1 SV=3	12	11	15.961	16.8449	16.3961	17.4289	15.0257	17.0742	17.022	16.4795	18.3632	16.8148	15.4957	16.704	17.4637	11.793	16.4118	16.9293	17.7326	16.481	16.0411			0.208864	-0.311352	-0.514308	0.61821	1.24087
P12815	PDCD6_MOUSE Programmed cell death protein 6 OS=Mus musculus OX=10090 GN=Pdcd6 PE=1 SV=2	6	5	16.405	15.4486	15.8292	16.5712	16.8006	15.7463	16.2063	16.6153	16.2909	15.9672	15.2129	16.4386	16.3849	16.3928	15.9886	16.0469	16.0074	16.2861	17.1798			0.436057	-0.311183	-0.946116	0.366389	1.24072
O35490	BHMT1_MOUSE Betaine--homocysteine S-methyltransferase 1 OS=Mus musculus OX=10090 GN=Bhmt PE=1 SV=1	33	33	22.1302	22.0623	22.2344	22.2664	22.1146	22.5	22.5149	22.5278	22.436	22.5417	22.6423	22.5359	22.2816	22.2194	22.429	22.5312	21.8498	21.8198	22.1127	+	Control_APAP	1.94659	-0.311019	-3.09699	0.0113086	1.24058
P56959	FUS_MOUSE RNA-binding protein FUS OS=Mus musculus OX=10090 GN=Fus PE=1 SV=1	6	5	13.2505	14.6275	14.4776	13.9849	12.2711	13.5263	16.3559	14.1998	15.4482	14.4911	13.7177	15.8702	13.4574	14.8289	17.5647	16.603	15.4066	15.638	12.8957			0.152585	-0.310915	-0.391354	0.703744	1.24049
Q9R111	GUAD_MOUSE Guanine deaminase OS=Mus musculus OX=10090 GN=Gda PE=1 SV=1	9	9	16.0407	16.2202	14.6223	16.9351	15.3638	16.8243	16.4805	14.908	17.1478	16.7888	12.9583	16.0412	16.2391	15.8	17.1739	17.2776	15.5357	16.6321	16.3086			0.14227	-0.310903	-0.367839	0.720659	1.24048
Q8C166	CPNE1_MOUSE Copine-1 OS=Mus musculus OX=10090 GN=Cpne1 PE=1 SV=1	7	6	16.2604	15.695	15.9218	16.65	16.0353	16.8041	16.1409	15.851	16.6756	16.0875	16.0996	16.0798	16.5229	12.9655	15.7437	15.9825	16.2901	16.6472	15.8448			0.718461	-0.310243	-1.40187	0.191223	1.23992
Q9WUM4	COR1C_MOUSE Coronin-1C OS=Mus musculus OX=10090 GN=Coro1c PE=1 SV=2	9	9	16.4658	17.6892	16.0493	17.8915	17.2219	16.8193	17.3697	16.83	17.7231	16.5186	15.9888	17.0322	17.8351	15.7999	16.9415	17.6762	16.6193	17.2011	17.405			0.306749	-0.309152	-0.710789	0.493459	1.23898
P68037	UB2L3_MOUSE Ubiquitin-conjugating enzyme E2 L3 OS=Mus musculus OX=10090 GN=Ube2l3 PE=1 SV=1	3	3	14.68	15.8622	14.6856	14.3076	15.6203	16.888	15.4391	16.7301	15.3911	14.2971	15.7022	14.0846	15.6832	13.56	14.0039	16.4125	14.7067	13.9825	15.8986			0.194047	-0.308528	-0.482753	0.639666	1.23844
P62331	ARF6_MOUSE ADP-ribosylation factor 6 OS=Mus musculus OX=10090 GN=Arf6 PE=1 SV=2	4	4	17.8005	16.3157	17.5618	18.1308	17.6698	17.6211	17.1384	17.5423	17.3697	17.3007	17.5984	17.4351	17.7717	13.0378	17.1862	17.2448	17.5336	17.4678	16.8718			0.502105	-0.308057	-1.05856	0.314699	1.23804
Q9CQL1	MGN2_MOUSE Protein mago nashi homolog 2 OS=Mus musculus OX=10090 GN=Magohb PE=2 SV=1;sp	4	4	14.676	15.0456	15.0656	15.1238	14.8084	15.3037	15.8064	14.9067	15.2478	14.6491	15.5093	15.7682	15.1311	15.6349	15.7131	15.0158	14.9476	15.5788	13.8132			0.598828	-0.306872	-1.21612	0.251867	1.23702
P47757	CAPZB_MOUSE F-actin-capping protein subunit beta OS=Mus musculus OX=10090 GN=Capzb PE=1 SV=3	6	6	17.6832	18.934	17.4644	17.6704	17.7672	19.1356	19.0544	17.2896	19.0032	18.6208	17.6569	18.8072	17.7245	15.9955	18.8464	18.9099	17.6829	18.4273	17.725			0.260974	-0.306719	-0.621288	0.54831	1.23689
Q8BG05	ROA3_MOUSE Heterogeneous nuclear ribonucleoprotein A3 OS=Mus musculus OX=10090 GN=Hnrnpa3 PE=1 SV=1	22	22	17.7686	18.1893	17.3871	18.7194	18.0763	18.784	18.1753	17.9584	18.1746	17.3484	17.6346	17.8897	17.8918	17.6689	17.9136	18.8416	17.8115	18.072	17.8527			0.472417	-0.30287	-1.00857	0.336964	1.2336
P70362	UFD1_MOUSE Ubiquitin recognition factor in ER-associated degradation protein 1 OS=Mus musculus OX=10090 GN=Ufd1 PE=1 SV=2	6	5	16.2448	14.54	15.6753	15.3133	16.434	16.4374	15.9784	14.9932	15.2531	15.6319	15.9175	16.1467	15.9719	15.632	15.8481	16.0555	14.5797	15.819	14.5567			0.325909	-0.302774	-0.747174	0.472162	1.23351
Q61206	PA1B2_MOUSE Platelet-activating factor acetylhydrolase IB subunit beta OS=Mus musculus OX=10090 GN=Pafah1b2 PE=1 SV=2	3	2	16.9772	15.3069	16.2252	17.0576	17.1292	16.203	15.3078	17.2285	16.7361	16.5724	15.6916	16.3242	16.9189	13.2437	15.0092	16.1241	16.1134	16.3088	17.6767			0.27506	-0.302518	-0.649241	0.530811	1.2333
Q9D6R2	IDH3A_MOUSE Isocitrate dehydrogenase [NAD] subunit alpha, mitochondrial OS=Mus musculus OX=10090 GN=Idh3a PE=1 SV=1	12	12	17.3577	16.8837	17.4777	17.5525	17.2678	18.076	17.4788	17.5919	17.6762	17.0539	17.5855	17.5923	17.0917	15.0547	17.3218	17.7334	17.193	17.5827	17.7187			0.83606	-0.301964	-1.57706	0.145861	1.23282
P59325	IF5_MOUSE Eukaryotic translation initiation factor 5 OS=Mus musculus OX=10090 GN=Eif5 PE=1 SV=1	8	8	17.0978	16.9872	16.9818	17.7747	17.5422	17.5587	17.2992	16.2864	17.4408	17.037	17.5035	17.4675	17.4435	15.0246	17.1703	17.614	17.1085	17.4273	16.5314			0.558029	-0.301063	-1.15058	0.276676	1.23205
Q61702	ITIH1_MOUSE Inter-alpha-trypsin inhibitor heavy chain H1 OS=Mus musculus OX=10090 GN=Itih1 PE=1 SV=2	8	8	16.8959	16.2808	16.305	17.7801	16.139	16.8348	16.6914	17.1823	17.0777	16.4854	16.3797	16.5767	17.1036	14.9769	16.4169	16.2447	16.6115	16.8368	16.7791			0.443903	-0.300217	-0.959712	0.35983	1.23133
Q6P6M5	PX11C_MOUSE Peroxisomal membrane protein 11C OS=Mus musculus OX=10090 GN=Pex11g PE=1 SV=2	2	2	15.5889	14.1948	15.2189	15.0713	15.2056	14.5848	16.361	14.6226	15.4035	15.3951	15.6705	15.3887	15.6229	13.8625	15.0411	15.0697	15.8804	15.7726	12.8111			0.340437	-0.299481	-0.774372	0.456628	1.2307
P54775	PRS6B_MOUSE 26S proteasome regulatory subunit 6B OS=Mus musculus OX=10090 GN=Psmc4 PE=1 SV=2	15	14	17.1235	17.4391	16.7681	16.2482	17.4383	17.6006	18.1316	16.9728	17.8055	17.3989	17.2689	17.8198	17.3794	16.465	17.8363	17.7999	17.9619	17.5592	17.1422			0.392107	-0.299153	-0.868641	0.405409	1.23042
Q9D8U8	SNX5_MOUSE Sorting nexin-5 OS=Mus musculus OX=10090 GN=Snx5 PE=1 SV=1	13	12	16.0298	16.6583	16.0156	16.2026	17.3802	16.789	16.7318	16.9122	16.4891	15.8986	16.1595	16.2143	16.3476	15.1959	16.072	16.7483	16.3181	16.1954	16.7382			0.465052	-0.296256	-0.996028	0.342727	1.22795
P68368	TBA4A_MOUSE Tubulin alpha-4A chain OS=Mus musculus OX=10090 GN=Tuba4a PE=1 SV=1	23	4	18.4465	14.7403	18.3714	18.3907	18.5172	17.0578	15.8215	18.095	17.8365	17.8811	17.066	16.6713	18.1758	16.8869	15.6207	16.2601	17.8654	17.1198	18.3271			0.138309	-0.295816	-0.35872	0.727262	1.22758
Q64324	STXB2_MOUSE Syntaxin-binding protein 2 OS=Mus musculus OX=10090 GN=Stxbp2 PE=1 SV=1	5	5	14.7589	15.7029	12.3089	15.9329	14.1271	13.1464	15.1514	13.4747	13.7501	14.859	15.1569	15.3736	14.474	16.1563	15.4207	15.2394	15.0384	15.7549	16.6244			0.148274	-0.295552	-0.381567	0.710765	1.22735
Q9JLV6	PNKP_MOUSE Bifunctional polynucleotide phosphatase/kinase OS=Mus musculus OX=10090 GN=Pnkp PE=1 SV=2	2	2	14.3993	14.0304	14.4031	15.1136	14.079	15.0459	15.3967	13.0779	15.0747	15.0877	13.5912	14.6767	15.0201	13.2207	15.1191	15.3906	14.4797	15.0488	14.0571			0.254308	-0.293849	-0.607924	0.556791	1.22591
P11688	ITA5_MOUSE Integrin alpha-5 OS=Mus musculus OX=10090 GN=Itga5 PE=1 SV=3	6	6	15.0432	14.0684	12.86	14.976	14.056	15.8454	14.666	13.6715	15.0713	14.6459	12.5603	13.0623	15.1651	12.5768	15.6037	14.6015	15.0674	14.7821	16.5371			0.164312	-0.293331	-0.417696	0.684996	1.22547
Q99PL5	RRBP1_MOUSE Ribosome-binding protein 1 OS=Mus musculus OX=10090 GN=Rrbp1 PE=1 SV=2	38	38	17.1903	18.3643	18.3001	17.8507	17.9323	15.2808	19.4067	18.001	18.9254	19.1687	18.1052	19.5289	18.4739	13.2682	20.1948	18.9459	18.4788	18.8289	18.1344			0.142048	-0.292883	-0.36733	0.721028	1.22509
Q921M4	GOGA2_MOUSE Golgin subfamily A member 2 OS=Mus musculus OX=10090 GN=Golga2 PE=1 SV=3	5	5	17.455	16.1168	16.8943	17.1631	17.1752	17.6117	17.2623	16.8668	16.974	16.8772	16.9597	17.1268	17.1489	11.8958	17.3528	17.7422	17.3891	17.6707	16.5839			0.583936	-0.290956	-1.19234	0.260654	1.22345
Q9CQF3	CPSF5_MOUSE Cleavage and polyadenylation specificity factor subunit 5 OS=Mus musculus OX=10090 GN=Nudt21 PE=1 SV=1	2	2	14.4083	13.1676	15.3243	14.9067	16.0306	13.1387	13.765	16.1697	15.6101	15.0305	13.6912	12.9662	15.6687	13.2846	14.2828	13.5868	14.9714	12.1615	17.0119			0.139384	-0.289765	-0.3612	0.725464	1.22244
Q9JIF7	COPB_MOUSE Coatomer subunit beta OS=Mus musculus OX=10090 GN=Copb1 PE=1 SV=1	24	23	17.6516	16.7997	17.4108	17.8294	17.8745	16.7264	17.9728	17.0536	17.5452	17.7052	17.5761	17.9011	17.79	17.4857	17.5597	17.1789	17.7774	17.693	16.7618			0.477096	-0.288668	-1.0165	0.333353	1.22151
Q8VDD5	MYH9_MOUSE Myosin-9 OS=Mus musculus OX=10090 GN=Myh9 PE=1 SV=4	108	89	18.6365	19.4019	18.6254	19.2929	18.9327	19.0798	19.3554	19.1639	19.3957	19.3486	18.8039	19.2139	19.3876	17.5708	19.5113	19.4599	19.4437	19.5468	19.247			0.853283	-0.288345	-1.60222	0.14019	1.22124
P17225	PTBP1_MOUSE Polypyrimidine tract-binding protein 1 OS=Mus musculus OX=10090 GN=Ptbp1 PE=1 SV=2	9	8	19.0169	18.2447	18.559	19.3435	19.2687	18.6953	19.1299	18.4716	18.9134	18.46	18.8773	18.8965	19.0302	18.8319	18.576	19.1295	19.2728	19.0733	18.1567			0.65218	-0.288301	-1.30004	0.222751	1.2212
Q8R1G2	CMBL_MOUSE Carboxymethylenebutenolidase homolog OS=Mus musculus OX=10090 GN=Cmbl PE=1 SV=1	8	8	15.029	18.6316	14.0014	13.0576	13.9954	13.0666	19.3861	15.3176	18.5448	18.6517	14.9981	18.561	14.1462	17.3047	19.2464	18.7764	14.4017	18.4685	16.5992			0.0606761	-0.288085	-0.168422	0.869609	1.22102
P62889	RL30_MOUSE 60S ribosomal protein L30 OS=Mus musculus OX=10090 GN=Rpl30 PE=1 SV=2	5	5	17.9192	18.2793	18.3531	18.5521	18.4098	17.4803	19.0566	18.4281	18.6227	18.4879	18.6827	18.504	18.4846	17.4115	19.4816	18.1368	18.3898	19.2059	18.3484			0.527567	-0.285503	-1.10079	0.296779	1.21884
P97855	G3BP1_MOUSE Ras GTPase-activating protein-binding protein 1 OS=Mus musculus OX=10090 GN=G3bp1 PE=1 SV=1	16	15	17.6534	16.9758	17.5759	17.3121	17.8035	17.6752	18.1566	17.432	17.6721	17.528	17.552	18.0454	17.9533	17.4691	17.9696	17.5572	17.8451	18.086	16.9471			0.739332	-0.284629	-1.43344	0.18225	1.2181
Q3THE2	ML12B_MOUSE Myosin regulatory light chain 12B OS=Mus musculus OX=10090 GN=Myl12b PE=1 SV=2	8	3	18.9067	17.6336	18.7514	19.1236	18.6123	18.7866	18.377	19.0703	19.0231	18.8796	18.3329	18.231	18.9296	18.6215	18.2901	18.0484	18.7308	18.413	19.2823			0.456729	-0.284573	-0.981793	0.349358	1.21805
Q9EP72	EMC7_MOUSE ER membrane protein complex subunit 7 OS=Mus musculus OX=10090 GN=Emc7 PE=1 SV=1	4	4	15.3812	15.6877	15.8702	15.9505	15.3166	16.2531	16.4722	15.7234	15.2503	15.8046	16.2181	16.384	15.7438	14.1089	15.9849	15.8848	15.9281	16.4107	15.3866			0.485641	-0.283945	-1.03094	0.326858	1.21752
P61358	RL27_MOUSE 60S ribosomal protein L27 OS=Mus musculus OX=10090 GN=Rpl27 PE=1 SV=2	7	7	16.2406	17.8422	17.8872	16.0745	15.4116	16.9839	19.066	17.6102	18.1523	19.0026	17.0132	19.147	16.1099	15.7334	18.7641	18.4144	18.4211	18.9207	17.3247			0.126793	-0.283493	-0.331915	0.746805	1.21714
Q99J45	NRBP_MOUSE Nuclear receptor-binding protein OS=Mus musculus OX=10090 GN=Nrbp1 PE=1 SV=1	2	2	14.1807	13.1527	13.376	14.7503	13.8027	14.9983	14.9006	12.194	14.4833	12.7835	12.8338	13.9314	14.4555	13.3423	14.1298	14.2913	14.7229	15.0662	12.4738			0.176419	-0.28329	-0.444476	0.666164	1.21697
Q9DBB9	CPN2_MOUSE Carboxypeptidase N subunit 2 OS=Mus musculus OX=10090 GN=Cpn2 PE=1 SV=2	5	5	15.8766	15.7399	15.7436	16.6626	15.3107	16.9848	16.0175	15.4933	16.7568	15.8321	15.7439	15.8246	15.7026	13.2961	16.0452	15.8785	16.0094	16.3658	16.737			0.354808	-0.282902	-0.800966	0.441766	1.21664
Q922Y1	UBXN1_MOUSE UBX domain-containing protein 1 OS=Mus musculus OX=10090 GN=Ubxn1 PE=1 SV=1	4	4	15.8097	16.1667	15.1742	16.2765	15.5752	16.8717	16.1302	15.3223	16.0417	15.4304	15.835	16.5144	16.6293	13.3111	16.1345	16.8405	15.7942	16.0887	12.4364			0.370354	-0.282838	-0.829402	0.426232	1.21659
P51410	RL9_MOUSE 60S ribosomal protein L9 OS=Mus musculus OX=10090 GN=Rpl9 PE=2 SV=2	10	10	19.7358	19.3432	19.6525	20.015	19.5528	20.1763	19.9916	19.683	19.6857	19.5973	19.9436	20.0871	19.9805	18.6444	19.9144	19.6365	20.2012	19.8933	18.8941			1.04219	-0.281976	-1.87177	0.0907423	1.21586
Q9CQH3	NDUB5_MOUSE NADH dehydrogenase [ubiquinone] 1 beta subcomplex subunit 5, mitochondrial OS=Mus musculus OX=10090 GN=Ndufb5 PE=1 SV=1	6	6	16.3059	16.3412	16.4297	17.1368	16.4812	16.7876	16.6451	16.2303	16.8348	16.3988	17.0205	16.2291	16.1934	12.9689	17.1793	17.5395	16.6644	16.8752	16.2898			0.733028	-0.281547	-1.42392	0.184915	1.2155
Q9CQI6	COTL1_MOUSE Coactosin-like protein OS=Mus musculus OX=10090 GN=Cotl1 PE=1 SV=3	2	2	12.724	13.3149	13.4634	13.5445	12.079	13.0422	14.5521	11.6872	15.0018	13.3383	13.4778	14.317	15.612	12.4573	14.5796	15.7268	13.1235	14.1715	11.7344			0.167688	-0.281423	-0.425205	0.679692	1.21539
P21981	TGM2_MOUSE Protein-glutamine gamma-glutamyltransferase 2 OS=Mus musculus OX=10090 GN=Tgm2 PE=1 SV=4	23	23	18.1005	18.0597	18.323	18.9121	18.9808	18.6455	18.337	18.3192	18.4316	18.4416	17.637	18.2721	19.307	18.4886	18.7822	17.9525	18.9073	18.3125	18.512			0.570195	-0.280858	-1.17025	0.269033	1.21492
Q9WV54	ASAH1_MOUSE Acid ceramidase OS=Mus musculus OX=10090 GN=Asah1 PE=1 SV=1	10	10	18.5759	17.5971	18.5048	18.4978	18.5908	18.9401	18.8696	18.3134	18.5234	18.3157	18.5064	17.9823	18.8114	17.5331	17.9207	18.5809	19.0288	18.7087	18.2953			0.570823	-0.278432	-1.17127	0.268644	1.21288
P61161	ARP2_MOUSE Actin-related protein 2 OS=Mus musculus OX=10090 GN=Actr2 PE=1 SV=1	15	14	17.2403	16.9459	16.9615	17.3873	17.1921	17.4687	17.4345	17.2059	17.3317	17.1656	17.2688	17.4898	17.3688	14.4482	17.1566	17.418	17.4855	17.3928	16.8938	+	Control_APAP	1.96051	-0.277909	-3.1158	0.0109519	1.21244
Q9DBG5	PLIN3_MOUSE Perilipin-3 OS=Mus musculus OX=10090 GN=Plin3 PE=1 SV=1	12	12	16.9974	16.782	17.1429	17.1958	17.1737	17.9421	17.785	16.9817	17.0139	17.3111	16.5063	17.3562	17.4737	16.2958	16.5602	17.5661	17.7369	16.988	17.1973			0.504586	-0.277638	-1.0627	0.312906	1.21221
Q8K3J1	NDUS8_MOUSE NADH dehydrogenase [ubiquinone] iron-sulfur protein 8, mitochondrial OS=Mus musculus OX=10090 GN=Ndufs8 PE=1 SV=1	5	5	19.0492	17.5393	17.7029	18.8735	18.5261	19.0594	17.4638	17.6731	17.5487	18.4436	18.833	18.9468	17.6564	18.6961	19.1597	19.2952	18.1066	19.4257	18.6547			0.254787	-0.277099	-0.608887	0.556177	1.21176
Q9DCM0	ETHE1_MOUSE Persulfide dioxygenase ETHE1, mitochondrial OS=Mus musculus OX=10090 GN=Ethe1 PE=1 SV=2	7	7	16.5841	16.0074	16.6277	16.1528	16.5524	17.0856	16.6517	16.6426	16.4723	16.9315	17.3781	16.2792	16.1778	15.2466	16.7101	17.2843	15.4123	16.5784	15.7155			0.519435	-0.276507	-1.08737	0.302388	1.21126
O35423	SPYA_MOUSE Serine--pyruvate aminotransferase, mitochondrial OS=Mus musculus OX=10090 GN=Agxt PE=1 SV=3	14	14	19.0017	18.522	18.8342	19.2336	19.8294	18.741	18.087	19.1615	19.1841	19.1389	19.0561	19.1294	19.3966	18.5557	18.7202	18.6345	18.8135	18.6866	19.6821			0.449874	-0.27633	-0.970013	0.354916	1.21111
O09167	RL21_MOUSE 60S ribosomal protein L21 OS=Mus musculus OX=10090 GN=Rpl21 PE=1 SV=3	6	6	19.0195	20.1963	20.1282	20.0169	19.6561	19.4675	20.1143	19.8099	19.8904	19.9436	20.4348	21.1853	19.7701	19.2018	20.7368	20.2426	20.1313	19.2108	20.3425			0.337673	-0.276326	-0.769223	0.459544	1.21111
P05201	AATC_MOUSE Aspartate aminotransferase, cytoplasmic OS=Mus musculus OX=10090 GN=Got1 PE=1 SV=3	22	22	20.3486	19.6538	19.8573	20.0413	20.9397	21.0899	20.0917	19.9669	19.5608	19.8323	20.4969	20.0457	20.1868	19.9432	19.4629	20.0026	19.8257	19.2553	20.2347			0.38605	-0.276242	-0.857778	0.411102	1.21104
Q9D1J3	SARNP_MOUSE SAP domain-containing ribonucleoprotein OS=Mus musculus OX=10090 GN=Sarnp PE=1 SV=3	3	3	14.0665	15.0755	12.024	13.4243	12.2939	12.1706	16.3394	12.5137	15.4689	15.6311	12.6943	15.4413	13.4352	15.6472	15.7012	14.7091	13.7276	15.7497	13.9386			0.0920812	-0.275501	-0.248276	0.808945	1.21041
Q8C196	CPSM_MOUSE Carbamoyl-phosphate synthase [ammonia], mitochondrial OS=Mus musculus OX=10090 GN=Cps1 PE=1 SV=2	120	119	23.5201	22.8338	23.3281	23.8356	24.1751	23.4726	22.753	23.8761	23.0704	23.5677	23.6677	23.1072	23.6192	24.0981	22.5398	23.0159	23.2127	23.1279	24.5231			0.438451	-0.275475	-0.950271	0.364375	1.21039
P60710	ACTB_MOUSE Actin, cytoplasmic 1 OS=Mus musculus OX=10090 GN=Actb PE=1 SV=1	29	1	22.1511	22.4273	22.195	22.2013	22.0583	22.8653	22.641	22.388	22.802	22.6316	22.3636	22.8454	22.6243	22.2009	22.6822	22.7744	22.4157	22.5465	23.0987			0.801741	-0.275138	-1.52657	0.157855	1.21011
Q9WTP7	KAD3_MOUSE GTP:AMP phosphotransferase AK3, mitochondrial OS=Mus musculus OX=10090 GN=Ak3 PE=1 SV=3	16	16	18.2127	17.9424	18.0709	18.3239	18.4628	18.267	17.5501	19.1088	18.4617	18.4015	18.5993	17.955	18.4531	18.3382	17.6718	18.4199	18.1794	18.1861	19.0612			0.498919	-0.272455	-1.05324	0.317016	1.20786
Q8VBV7	CSN8_MOUSE COP9 signalosome complex subunit 8 OS=Mus musculus OX=10090 GN=Cops8 PE=1 SV=1	2	2	16.3186	13.4926	16.1569	15.4584	16.2502	15.2869	14.0257	16.8301	15.9757	15.9164	15.2101	15.3988	16.1975	13.0436	13.0429	14.2473	16.1202	15.2515	15.775			0.159949	-0.271997	-0.407943	0.691912	1.20748
Q810B6	ANFY1_MOUSE Rabankyrin-5 OS=Mus musculus OX=10090 GN=Ankfy1 PE=1 SV=2	4	4	14.9047	15.2261	14.2242	14.9402	14.6621	15.1228	16.0345	13.843	15.7466	15.0014	14.0199	16.1399	14.9058	17.3826	15.8432	15.5543	14.9659	15.5272	14.08			0.217634	-0.271725	-0.532736	0.605851	1.20725
Q9D0M5	DYL2_MOUSE Dynein light chain 2, cytoplasmic OS=Mus musculus OX=10090 GN=Dynll2 PE=1 SV=1	5	2	17.2705	16.5713	16.3558	16.7543	17.0055	18.5868	17.7122	13.7215	17.1915	17.4679	16.9815	17.6155	13.164	12.1729	17.1203	17.8104	13.8767	17.1375	16.7853			0.127415	-0.271524	-0.333375	0.745736	1.20708
Q99LR1	ABD12_MOUSE Lysophosphatidylserine lipase ABHD12 OS=Mus musculus OX=10090 GN=Abhd12 PE=1 SV=2	4	4	14.5192	15.2089	14.8778	15.0685	14.6468	15.1537	15.2624	15.5112	15.3057	15.3945	14.8726	15.0412	15.1339	13.5927	15.4958	15.2718	15.9011	15.3259	12.0841			0.734202	-0.270969	-1.4257	0.184416	1.20662
Q99JY3	GIMA4_MOUSE GTPase IMAP family member 4 OS=Mus musculus OX=10090 GN=Gimap4 PE=1 SV=2	6	6	16.3535	15.9655	16.5111	15.9863	15.4864	16.8851	15.9097	17.1733	17.0845	17.1979	16.9737	16.2216	16.7717	14.2995	16.6586	17.4131	17.8862	16.6233	16.1265			0.292387	-0.269812	-0.683115	0.51005	1.20565
Q02788	CO6A2_MOUSE Collagen alpha-2(VI) chain OS=Mus musculus OX=10090 GN=Col6a2 PE=1 SV=3	18	18	14.86	17.9092	17.3454	18.9714	15.4399	17.5369	16.5358	16.2081	18.661	15.951	17.2077	16.2514	16.2453	14.503	18.1303	18.4841	15.9942	16.5092	15.1951			0.116548	-0.268802	-0.30769	0.764631	1.20481
Q80W54	FACE1_MOUSE CAAX prenyl protease 1 homolog OS=Mus musculus OX=10090 GN=Zmpste24 PE=1 SV=2	6	6	15.6579	16.1468	15.6303	16.2769	15.5779	14.8353	16.6863	16.4101	15.9024	16.2043	16.2444	16.5695	16.5137	14.2827	16.6597	15.3434	16.1222	16.4931	15.3757			0.330934	-0.266878	-0.756619	0.46673	1.2032
P58252	EF2_MOUSE Elongation factor 2 OS=Mus musculus OX=10090 GN=Eef2 PE=1 SV=2	41	39	19.5827	19.1858	19.3925	19.2021	20.1012	19.5732	20.1395	19.4368	19.5421	19.7875	19.2144	19.8848	19.7552	19.0475	19.7355	19.7382	19.5596	19.6835	19.8331			0.610161	-0.266514	-1.23411	0.24538	1.2029
P54869	HMCS2_MOUSE Hydroxymethylglutaryl-CoA synthase, mitochondrial OS=Mus musculus OX=10090 GN=Hmgcs2 PE=1 SV=2	32	29	21.4973	20.4488	21.4073	22.1404	21.788	21.0189	20.649	21.8918	21.3002	21.0594	21.5353	21.0668	21.2107	21.8088	20.8846	20.9139	21.0783	21.3431	22.1674			0.34589	-0.26554	-0.7845	0.450931	1.20209
Q61425	HCDH_MOUSE Hydroxyacyl-coenzyme A dehydrogenase, mitochondrial OS=Mus musculus OX=10090 GN=Hadh PE=1 SV=2	16	16	20.0445	19.239	19.5102	20.4032	20.1865	20.4624	19.6219	19.9958	19.8137	19.3611	19.8081	19.1134	19.5979	19.1411	19.2208	19.9651	19.8878	20.0125	19.8522			0.405133	-0.265019	-0.891846	0.39343	1.20165
P62242	RS8_MOUSE 40S ribosomal protein S8 OS=Mus musculus OX=10090 GN=Rps8 PE=1 SV=2	9	9	17.8794	16.1351	18.3095	18.7986	18.8384	16.3718	17.1173	18.7048	16.6825	17.9682	16.7563	18.1112	18.398	15.5741	17.1592	17.0734	17.9451	17.5445	18.668			0.15104	-0.264127	-0.387854	0.706253	1.20091
P67871	CSK2B_MOUSE Casein kinase II subunit beta OS=Mus musculus OX=10090 GN=Csnk2b PE=1 SV=1	4	4	15.2017	14.1588	13.8772	15.1181	14.63	14.1493	15.07	14.2688	14.2977	14.9781	14.8508	14.7174	14.9533	14.1421	13.1131	13.2132	15.9238	14.986	13.9475			0.395227	-0.263008	-0.874217	0.402507	1.19998
P68040	RACK1_MOUSE Receptor of activated protein C kinase 1 OS=Mus musculus OX=10090 GN=Rack1 PE=1 SV=3	17	17	18.8375	18.2348	18.4089	19.0734	19.6981	18.258	18.6997	19.1082	18.065	18.4921	18.5055	18.9013	19.2178	18.5637	17.6749	18.2221	18.791	18.5731	19.9167			0.376356	-0.261981	-0.840292	0.420382	1.19912
Q8CGP6	H2A1H_MOUSE Histone H2A type 1-H OS=Mus musculus OX=10090 GN=H2ac12 PE=1 SV=3;sp	6	2	13.4023	13.6651	13.0077	13.8316	13.2949	13.7304	13.7502	14.0756	13.5521	13.1867	13.4725	13.6884	14.0596	14.6953	14.3819	18.9987	14.0331	13.4587	13.4849			0.695954	-0.261877	-1.36757	0.201394	1.19904
Q6PGH1	BUD31_MOUSE Protein BUD31 homolog OS=Mus musculus OX=10090 GN=Bud31 PE=1 SV=2	2	2	15.6519	15.3017	15.7176	15.7459	15.3553	15.5778	16.1571	15.8238	16.0812	16.2391	15.2532	16.131	16.2113	14.3712	15.229	15.7996	16.3396	15.9794	12.169			0.559303	-0.261209	-1.15264	0.275865	1.19848
Q9DCU9	HOGA1_MOUSE 4-hydroxy-2-oxoglutarate aldolase, mitochondrial OS=Mus musculus OX=10090 GN=Hoga1 PE=1 SV=1	10	10	18.3478	18.3689	17.6999	18.3626	18.7942	18.2643	18.3982	18.1383	18.242	18.1197	18.7838	18.4711	18.0902	17.84	18.3553	18.9072	17.7902	18.434	18.7617			0.70383	-0.258301	-1.37961	0.197774	1.19607
P62751	RL23A_MOUSE 60S ribosomal protein L23a OS=Mus musculus OX=10090 GN=Rpl23a PE=1 SV=1	11	11	16.901	17.1825	16.6858	12.0044	16.528	16.492	19.5263	16.8542	18.2552	19.0196	17.0372	18.9159	17.1144	15.13	19.1268	19.0949	17.3498	18.8514	18.4212			0.0695228	-0.258298	-0.191359	0.852074	1.19607
Q9CPP6	NDUA5_MOUSE NADH dehydrogenase [ubiquinone] 1 alpha subcomplex subunit 5 OS=Mus musculus OX=10090 GN=Ndufa5 PE=1 SV=3	7	7	16.122	17.3956	16.238	16.497	16.2469	17.5608	17.4791	16.9501	16.7684	16.2305	17.2436	16.6102	16.3542	15.6646	17.0188	17.5739	15.5885	17.1801	16.5513			0.304601	-0.257759	-0.706674	0.495906	1.19562
Q3UHD6	SNX27_MOUSE Sorting nexin-27 OS=Mus musculus OX=10090 GN=Snx27 PE=1 SV=2	3	3	14.0774	13.3728	14.4574	13.3765	12.8743	14.7998	14.8286	14.2489	13.8708	14.0998	14.4638	15.4715	14.5497	14.984	14.48	14.7067	14.6527	14.5062	13.1262			0.209126	-0.256797	-0.514862	0.617837	1.19482
O08583	THOC4_MOUSE THO complex subunit 4 OS=Mus musculus OX=10090 GN=Alyref PE=1 SV=3;sp	4	4	16.0819	16.5657	15.3221	16.5501	14.9346	16.6413	16.8962	15.643	16.8414	16.3276	15.5143	16.8613	15.9593	17.5989	15.8762	16.7956	16.3575	16.8559	15.5693			0.227164	-0.255641	-0.552557	0.592701	1.19387
O09044	SNP23_MOUSE Synaptosomal-associated protein 23 OS=Mus musculus OX=10090 GN=Snap23 PE=1 SV=1	5	5	12.4071	14.1159	13.9781	13.2404	14.2524	13.9105	15.3857	12.1694	14.3538	14.4152	11.9234	14.1464	13.3676	12.9565	15.0369	15.1764	14.1671	13.6455	14.365			0.135279	-0.254864	-0.351711	0.732354	1.19322
Q9QXX4	CMC2_MOUSE Calcium-binding mitochondrial carrier protein Aralar2 OS=Mus musculus OX=10090 GN=Slc25a13 PE=1 SV=1	36	32	19.4156	19.0166	19.3531	19.6053	19.4686	19.5082	18.7483	19.7413	19.6386	19.6391	20.0231	19.2752	19.2392	19.5688	19.3533	19.7635	19.4771	19.8113	19.7804			0.562682	-0.254647	-1.15812	0.273727	1.19304
Q8CG72	ADPRS_MOUSE ADP-ribose glycohydrolase ARH3 OS=Mus musculus OX=10090 GN=Adprs PE=1 SV=1	2	2	15.4854	13.8948	13.3704	15.1908	15.2877	15.4938	12.6319	14.2848	13.9826	14.818	14.1411	14.7114	15.1594	13.7944	14.611	14.1313	15.2767	14.7455	13.9902			0.161713	-0.254495	-0.411894	0.689108	1.19292
Q9EQ20	MMSA_MOUSE Methylmalonate-semialdehyde dehydrogenase [acylating], mitochondrial OS=Mus musculus OX=10090 GN=Aldh6a1 PE=1 SV=1	30	30	20.0761	19.2801	19.7604	20.3328	20.4307	19.7569	19.5075	20.0249	19.817	19.9153	19.9905	19.8614	19.797	20.169	19.1349	19.6458	19.612	20.015	20.5274			0.605731	-0.254148	-1.22708	0.247896	1.19263
Q3UEG6	AGT2_MOUSE Alanine--glyoxylate aminotransferase 2, mitochondrial OS=Mus musculus OX=10090 GN=Agxt2 PE=1 SV=1	19	18	18.6374	18.671	18.4088	19.1891	18.521	19.1116	18.5111	18.6869	18.8796	18.5	19.2228	18.8117	18.6306	17.9047	18.9193	18.9287	18.3611	18.6969	18.0799			0.72077	-0.253575	-1.40537	0.190209	1.19216
Q9JLJ4	ELOV2_MOUSE Elongation of very long chain fatty acids protein 2 OS=Mus musculus OX=10090 GN=Elovl2 PE=1 SV=1	3	3	17.7427	13.4492	17.9781	17.6256	17.8492	13.7509	15.8656	17.4295	16.6725	16.9413	17.358	16.2867	17.2401	14.9327	15.4035	14.5596	17.4017	16.6495	15.9911			0.08705	-0.25215	-0.235769	0.818371	1.19098
Q9DC69	NDUA9_MOUSE NADH dehydrogenase [ubiquinone] 1 alpha subcomplex subunit 9, mitochondrial OS=Mus musculus OX=10090 GN=Ndufa9 PE=1 SV=2	14	14	17.4683	17.1286	17.6824	18.3606	17.5594	16.7176	17.9383	17.1538	18.0762	17.5431	17.934	17.8238	17.4278	16.1156	17.7747	17.4844	17.7986	18.2157	17.5118			0.361239	-0.252091	-0.812772	0.435272	1.19093
Q3V384	AFG1L_MOUSE AFG1-like ATPase OS=Mus musculus OX=10090 GN=Afg1l PE=1 SV=1	3	3	14.4535	14.4646	13.0261	14.7417	13.0493	13.7707	15.2599	13.807	14.9145	14.1999	14.1791	14.1629	13.17	15.3876	14.7537	14.6039	14.4479	14.8314	12.8255			0.217993	-0.250275	-0.533486	0.605351	1.18943
P57776	EF1D_MOUSE Elongation factor 1-delta OS=Mus musculus OX=10090 GN=Eef1d PE=1 SV=3	8	8	16.7118	18.181	17.5179	16.9443	18.0169	15.9742	18.614	18.1084	18.1945	18.2748	16.6869	18.6665	17.6374	18.0242	17.7091	18.1571	17.547	17.9634	18.2095			0.161824	-0.249814	-0.412141	0.688931	1.18905
Q60817	NACA_MOUSE Nascent polypeptide-associated complex subunit alpha OS=Mus musculus OX=10090 GN=Naca PE=1 SV=1;sp	5	5	19.9009	19.3029	20.1002	19.8647	20.2334	19.3583	20.053	20.1426	19.9194	20.2036	20.0821	20.3011	20.3776	17.973	19.7606	19.8042	20.4622	19.89	19.8835			0.580619	-0.24958	-1.18702	0.262652	1.18886
Q68FD5	CLH1_MOUSE Clathrin heavy chain 1 OS=Mus musculus OX=10090 GN=Cltc PE=1 SV=3	66	64	18.8539	18.8517	18.7691	19.4944	18.9822	18.7173	19.0739	18.8508	19.1917	19.0447	19.0845	19.2116	19.0813	18.5869	18.9469	19.039	19.2318	19.289	18.7798			1.02967	-0.247416	-1.85422	0.0933964	1.18708
P11725	OTC_MOUSE Ornithine carbamoyltransferase, mitochondrial OS=Mus musculus OX=10090 GN=Otc PE=1 SV=1	23	23	20.7898	20.8275	20.6379	21.4833	21.2098	20.7352	20.558	20.9227	20.9893	21.2702	21.1443	20.6793	20.7379	21.3791	20.597	21.1431	20.687	21.0377	21.3189			0.67852	-0.247404	-1.34081	0.209643	1.18707
Q8R010	AIMP2_MOUSE Aminoacyl tRNA synthase complex-interacting multifunctional protein 2 OS=Mus musculus OX=10090 GN=Aimp2 PE=1 SV=2	3	2	18.5959	19.7868	15.4027	18.3658	17.2991	17.5084	18.1492	18.4904	18.3946	18.5399	18.6783	18.1561	18.7193	13.3148	18.3463	18.0346	19.1916	18.4941	17.8333			0.12928	-0.247287	-0.337743	0.74254	1.18697
Q9D0S9	HINT2_MOUSE Histidine triad nucleotide-binding protein 2, mitochondrial OS=Mus musculus OX=10090 GN=Hint2 PE=1 SV=1	5	5	17.7724	17.999	17.9046	17.8998	17.8749	18.8419	18.4527	18.3868	17.9029	17.6204	18.6096	17.6634	17.8306	17.0017	18.0693	18.4776	17.6143	17.9715	17.8726			0.42849	-0.247154	-0.932939	0.372829	1.18686
P62849	RS24_MOUSE 40S ribosomal protein S24 OS=Mus musculus OX=10090 GN=Rps24 PE=1 SV=1	5	5	16.8089	18.7524	18.4923	17.7243	18.275	17.7718	18.2798	18.3378	18.1777	18.6392	18.3052	18.87	18.2023	16.6281	18.3814	17.842	18.3229	18.3032	18.4243			0.273275	-0.246647	-0.64572	0.532997	1.18645
P47962	RL5_MOUSE 60S ribosomal protein L5 OS=Mus musculus OX=10090 GN=Rpl5 PE=1 SV=3	14	14	17.7335	18.969	17.6973	17.5936	17.2505	17.1042	19.6109	17.593	19.0717	19.5103	18.0593	19.622	17.9716	10.7854	19.7264	19.2092	17.6639	19.5955	18.9371			0.142085	-0.24624	-0.367415	0.720966	1.18611
P32883	RASK_MOUSE GTPase KRas OS=Mus musculus OX=10090 GN=Kras PE=1 SV=1;sp	3	3	14.1454	13.0598	13.7398	15.1187	13.5698	14.683	13.9282	13.5799	13.9926	13.4819	12.6922	14.0001	14.1695	14.0549	14.2827	14.773	15.0278	13.9176	13.7585			0.223815	-0.245743	-0.545617	0.59729	1.1857
Q9CQ60	6PGL_MOUSE 6-phosphogluconolactonase OS=Mus musculus OX=10090 GN=Pgls PE=1 SV=1	8	8	16.2733	16.5988	16.7236	15.6899	16.2579	17.8836	17.2708	16.9392	16.3036	16.6942	17.2122	16.7379	16.7807	13.7221	17.039	17.1813	16.887	16.4475	16.194			0.261597	-0.244682	-0.622533	0.547524	1.18483
P14131	RS16_MOUSE 40S ribosomal protein S16 OS=Mus musculus OX=10090 GN=Rps16 PE=1 SV=4	8	8	18.362	17.5014	18.381	19.0183	19.332	16.9642	17.5102	18.9671	18.2029	18.6155	18.6018	17.7227	19.0053	19.3153	18.3177	17.438	18.7333	18.3561	19.3542			0.200368	-0.244616	-0.49628	0.630423	1.18478
P61922	GABT_MOUSE 4-aminobutyrate aminotransferase, mitochondrial OS=Mus musculus OX=10090 GN=Abat PE=1 SV=1	26	26	19.5738	19.3883	19.1037	19.8359	19.518	19.8498	19.3678	19.5149	19.4178	19.3376	20.1001	19.4557	19.217	19.7223	19.3701	19.5526	19.087	19.7666	19.3216			0.727455	-0.244441	-1.4155	0.187303	1.18463
Q8BGC4	PTGR3_MOUSE Prostaglandin reductase-3 OS=Mus musculus OX=10090 GN=Zadh2 PE=1 SV=1	9	9	17.4295	16.7083	17.3752	17.4962	17.3203	17.4233	16.3992	17.5018	17.6034	17.4204	17.9649	17.5989	17.2987	13.3552	17.2332	16.982	17.4028	16.9678	17.025			0.394254	-0.243273	-0.87248	0.403409	1.18367
Q9JLI6	SCLY_MOUSE Selenocysteine lyase OS=Mus musculus OX=10090 GN=Scly PE=1 SV=1	9	9	16.9855	15.969	16.5834	16.5592	15.4994	17.8125	17.8378	16.1527	16.8662	16.4743	16.552	17.0468	16.8507	12.8107	17.4428	17.365	17.3079	16.8958	14.1365			0.209192	-0.243018	-0.515002	0.617743	1.18347
P59017	B2L13_MOUSE Bcl-2-like protein 13 OS=Mus musculus OX=10090 GN=Bcl2l13 PE=1 SV=2	5	5	15.6369	15.8485	16.0034	16.4807	15.8826	16.01	16.6393	15.9885	15.797	15.685	16.0226	16.1473	15.8813	14.0529	16.4611	16.3175	16.143	16.1358	15.6277			0.626552	-0.242986	-1.25996	0.236291	1.18344
P14847	CRP_MOUSE C-reactive protein OS=Mus musculus OX=10090 GN=Crp PE=1 SV=2	2	2	13.4944	14.1448	14.2833	16.2639	12.0144	15.5049	13.4616	13.1937	14.1776	14.7163	15.488	13.13	13.5952	13.073	14.9472	13.9074	14.4238	14.6834	15.1612			0.109247	-0.242568	-0.290196	0.777594	1.1831
Q9CZW5	TOM70_MOUSE Mitochondrial import receptor subunit TOM70 OS=Mus musculus OX=10090 GN=Tomm70 PE=1 SV=2	13	13	16.2121	17.4457	16.3486	16.949	16.8621	16.3151	17.1774	16.9197	17.0772	17.1905	16.6795	17.0311	16.918	15.7332	17.824	17.2349	16.5082	17.0073	17.5234			0.428739	-0.242468	-0.933373	0.372616	1.18301
P27046	MA2A1_MOUSE Alpha-mannosidase 2 OS=Mus musculus OX=10090 GN=Man2a1 PE=1 SV=2	20	20	16.5037	17.3657	16.2244	16.7201	17.394	17.3616	17.3346	16.4581	16.3975	16.7677	16.8803	17.1431	16.9534	13.9289	17.6467	16.8639	16.6709	16.9698	16.6702			0.372127	-0.241756	-0.832623	0.424495	1.18243
Q7TPR4	ACTN1_MOUSE Alpha-actinin-1 OS=Mus musculus OX=10090 GN=Actn1 PE=1 SV=1	37	22	16.6364	17.3063	16.75	17.8502	16.6561	17.0917	17.345	16.6985	17.7789	17.0215	16.8127	16.9953	17.1163	17.1281	17.3838	17.3889	17.1271	17.2868	16.8573			0.385377	-0.241278	-0.856567	0.41174	1.18204
Q9WU78	PDC6I_MOUSE Programmed cell death 6-interacting protein OS=Mus musculus OX=10090 GN=Pdcd6ip PE=1 SV=3	19	18	15.9012	16.7602	15.8504	16.6077	16.7461	16.1085	17.6284	16.223	16.5884	16.4546	14.627	16.7207	16.3812	14.1778	16.6994	16.4231	16.2478	16.557	16.3495			0.194288	-0.240983	-0.483269	0.639311	1.1818
P56391	CX6B1_MOUSE Cytochrome c oxidase subunit 6B1 OS=Mus musculus OX=10090 GN=Cox6b1 PE=1 SV=2	4	4	18.132	18.5454	17.994	18.2367	18.6637	19.3637	18.6348	18.1793	18.2758	18.018	18.6414	18.1665	18.2983	18.1528	18.0996	19.1209	17.6314	18.5406	18.7572			0.422684	-0.240651	-0.922783	0.377847	1.18153
P00397	COX1_MOUSE Cytochrome c oxidase subunit 1 OS=Mus musculus OX=10090 GN=Mtco1 PE=1 SV=2	4	4	16.8266	17.8738	17.301	17.0584	17.6612	16.5622	16.8349	18.1356	17.8734	18.1285	17.8793	18.0364	17.5888	13.7168	18.0065	16.352	17.0611	17.7157	17.2396			0.259253	-0.240629	-0.617848	0.550487	1.18151
Q9R1S7	MRP6_MOUSE Multidrug resistance-associated protein 6 OS=Mus musculus OX=10090 GN=Abcc6 PE=1 SV=3	7	7	15.2974	13.4521	15.0525	15.353	14.7814	12.502	14.9812	14.7918	15.9079	15.3997	14.108	15.7462	14.7895	14.088	15.715	14.8346	15.0644	15.1231	14.3615			0.134952	-0.240597	-0.350951	0.732906	1.18148
Q9CT10	RANB3_MOUSE Ran-binding protein 3 OS=Mus musculus OX=10090 GN=Ranbp3 PE=1 SV=2	4	4	14.3418	15.9691	12.6371	12.5494	13.8497	15.5939	15.5368	14.7949	15.0175	15.0042	13.7731	14.8859	13.381	11.891	15.3351	15.4081	13.7714	13.708	13.8935			0.118453	-0.240133	-0.312222	0.761285	1.1811
Q9QXT0	CNPY2_MOUSE Protein canopy homolog 2 OS=Mus musculus OX=10090 GN=Cnpy2 PE=1 SV=1	6	5	16.0394	15.7533	16.4714	15.7245	16.1908	17.1128	16.5055	16.8827	15.9333	16.4124	16.1759	16.0013	16.0333	13.2332	17.1307	16.1234	15.5913	16.334	16.0425			0.366648	-0.238568	-0.822654	0.429885	1.17982
Q61210	ARHG1_MOUSE Rho guanine nucleotide exchange factor 1 OS=Mus musculus OX=10090 GN=Arhgef1 PE=1 SV=2	2	2	13.8098	14.5459	13.4699	14.4702	13.0161	14.927	14.5761	13.6029	15.0258	14.1593	13.5865	14.252	14.5393	12.5435	14.3132	14.6361	14.8127	14.5337	14.5266			0.227104	-0.237686	-0.552434	0.592783	1.1791
Q80V03	ADCK5_MOUSE Uncharacterized aarF domain-containing protein kinase 5 OS=Mus musculus OX=10090 GN=Adck5 PE=2 SV=2	5	5	13.6989	13.2387	12.7775	14.1273	13.4937	12.3584	13.9964	11.9813	13.5479	13.6011	14.551	13.6235	13.5779	13.596	13.9949	13.462	13.3733	14.238	12.0981			0.186836	-0.237228	-0.467193	0.650375	1.17873
P42669	PURA_MOUSE Transcriptional activator protein Pur-alpha OS=Mus musculus OX=10090 GN=Pura PE=1 SV=1	5	5	18.7371	17.5384	18.3072	18.3586	18.8893	18.4162	18.4508	18.3989	18.5516	18.1133	18.4188	18.2829	18.506	18.6484	17.3903	17.5626	18.6719	18.3901	18.2283			0.512334	-0.236965	-1.0756	0.307373	1.17851
P55258	RAB8A_MOUSE Ras-related protein Rab-8A OS=Mus musculus OX=10090 GN=Rab8a PE=1 SV=2	3	2	15.8678	14.9664	16.3899	16.3876	15.9752	15.4859	15.3967	16.3014	16.3099	16.1442	15.9963	15.8017	16.3626	15.3627	15.845	15.6878	16.329	15.3661	16.0618			0.344053	-0.236282	-0.781094	0.452842	1.17795
Q91XC9	PEX16_MOUSE Peroxisomal membrane protein PEX16 OS=Mus musculus OX=10090 GN=Pex16 PE=1 SV=2	4	4	15.47	12.3867	15.887	13.6211	13.0311	13.5827	15.8337	14.271	14.8404	15.9847	16.1002	16.0905	15.8613	16.5639	15.859	15.4038	13.8593	15.8941	14.5222			0.0944214	-0.236022	-0.254059	0.804597	1.17774
Q99LB6	MAT2B_MOUSE Methionine adenosyltransferase 2 subunit beta OS=Mus musculus OX=10090 GN=Mat2b PE=1 SV=1	4	3	15.0862	15.1855	13.1249	14.3339	14.7712	12.2926	16.7167	13.4473	15.2007	15.2938	15.2201	15.0325	15.0224	12.7376	16.7281	17.0848	14.9954	14.9846	16.8981			0.107476	-0.23544	-0.285925	0.780772	1.17727
Q8BVY0	RL1D1_MOUSE Ribosomal L1 domain-containing protein 1 OS=Mus musculus OX=10090 GN=Rsl1d1 PE=1 SV=1	2	2	13.3828	13.7221	14.2779	14.6324	14.294	13.4116	14.9184	13.1861	12.7015	13.8997	14.0549	15.1427	14.0247	13.8893	14.8958	13.3886	14.9268	13.6488	12.7486			0.183631	-0.232565	-0.460235	0.655193	1.17492
Q9R233	TPSN_MOUSE Tapasin OS=Mus musculus OX=10090 GN=Tapbp PE=1 SV=2	2	2	12.847	14.4949	14.108	14.9671	14.968	12.5354	15.3147	13.4065	14.4484	14.3854	12.5399	13.8734	15.9096	13.6052	14.5026	13.5771	16.0001	15.5381	12.8161			0.133308	-0.232114	-0.347135	0.735685	1.17455
Q80XN0	BDH_MOUSE D-beta-hydroxybutyrate dehydrogenase, mitochondrial OS=Mus musculus OX=10090 GN=Bdh1 PE=1 SV=2	17	16	20.0756	18.1514	19.6761	20.3287	20.1021	18.819	18.6843	19.7555	19.5834	19.4723	19.7466	19.3055	19.0308	19.2511	18.8611	19.123	19.365	20.0659	19.8992			0.21372	-0.232031	-0.524534	0.611336	1.17449
P47934	CACP_MOUSE Carnitine O-acetyltransferase OS=Mus musculus OX=10090 GN=Crat PE=1 SV=3	7	7	14.9806	15.0021	14.9667	14.2586	15.093	14.6774	15.9552	14.5471	15.6464	15.1433	15.8703	15.7403	14.423	12.8398	16.4079	15.6589	15.5296	15.6705	15.3674			0.261667	-0.231487	-0.622672	0.547436	1.17404
O88456	CPNS1_MOUSE Calpain small subunit 1 OS=Mus musculus OX=10090 GN=Capns1 PE=1 SV=1	5	5	16.984	17.9704	16.5061	17.9362	17.3639	17.9501	17.9284	16.7014	17.4863	17.0999	16.9782	17.015	17.3624	13.3295	17.0028	17.6155	17.4124	17.6702	16.1415			0.272222	-0.230885	-0.643639	0.534291	1.17355
O35857	TIM44_MOUSE Mitochondrial import inner membrane translocase subunit TIM44 OS=Mus musculus OX=10090 GN=Timm44 PE=1 SV=2	13	13	15.7346	15.9184	15.8677	15.9966	16.6892	15.8835	16.1244	15.7015	16.0901	15.8112	16.4611	15.8775	15.7096	13.2663	16.2315	15.4705	15.8472	16.1153	15.996			0.584741	-0.230332	-1.19363	0.260171	1.1731
Q91WD5	NDUS2_MOUSE NADH dehydrogenase [ubiquinone] iron-sulfur protein 2, mitochondrial OS=Mus musculus OX=10090 GN=Ndufs2 PE=1 SV=1	19	18	17.6279	17.7627	17.4347	18.2971	17.766	18.1394	17.6845	17.5414	17.9555	17.7908	17.7081	17.6574	17.1057	16.7585	17.5949	17.9734	17.6431	18.2049	17.7207			0.772276	-0.229333	-1.48282	0.168937	1.17229
P70245	EBP_MOUSE 3-beta-hydroxysteroid-Delta(8),Delta(7)-isomerase OS=Mus musculus OX=10090 GN=Ebp PE=1 SV=3	3	3	19.1495	19.2599	19.9	19.1152	19.4776	19.1317	20.231	19.1233	19.5774	20.2504	19.766	20.3172	19.8144	18.5584	20.1017	19.6199	19.883	19.9765	19.0838			0.305708	-0.229059	-0.708796	0.494643	1.17207
O09110	MP2K3_MOUSE Dual specificity mitogen-activated protein kinase kinase 3 OS=Mus musculus OX=10090 GN=Map2k3 PE=1 SV=2	2	2	13.7459	15.1557	12.8184	15.2687	14.0331	13.2784	15.0972	12.8797	14.0692	15.6386	12.0467	14.8971	14.4109	14.1251	14.6475	14.2695	14.2156	14.1293	13.8942			0.106457	-0.22762	-0.283461	0.782606	1.1709
Q9QZD9	EIF3I_MOUSE Eukaryotic translation initiation factor 3 subunit I OS=Mus musculus OX=10090 GN=Eif3i PE=1 SV=1	9	9	16.0576	16.1416	15.9705	15.9878	16.1394	16.9998	16.5904	16.3532	15.9826	16.0642	16.1784	16.2599	16.3974	15.3888	16.4032	16.5061	16.1814	16.1495	15.7484			0.555432	-0.227375	-1.14636	0.278335	1.1707
Q99KI0	ACON_MOUSE Aconitate hydratase, mitochondrial OS=Mus musculus OX=10090 GN=Aco2 PE=1 SV=1	39	39	20.0558	19.5161	19.9408	20.337	20.2664	19.6262	19.9189	20.0115	20.0717	20.0313	20.1626	20.1517	19.7913	20.3222	20.0682	19.9105	19.8617	20.243	20.1929			0.786226	-0.226611	-1.50358	0.163596	1.17008
P06151	LDHA_MOUSE L-lactate dehydrogenase A chain OS=Mus musculus OX=10090 GN=Ldha PE=1 SV=3	26	26	20.8059	20.6846	20.6267	20.3382	21.1578	20.944	20.9083	21.0105	20.9051	20.8678	21.2054	21.0522	20.771	20.8309	21.199	21.0383	20.7662	20.8451	20.326			0.77561	-0.226435	-1.48779	0.167645	1.16994
Q6Q477	AT2B4_MOUSE Plasma membrane calcium-transporting ATPase 4 OS=Mus musculus OX=10090 GN=Atp2b4 PE=1 SV=1;sp	3	3	16.7897	13.4266	16.7192	12.7513	16.9049	14.1752	16.2661	17.5952	16.7886	16.5038	17.735	14.1138	16.5373	20.6575	17.9295	16.8708	14.3767	15.9412	12.7466			0.068574	-0.225282	-0.188917	0.853937	1.16901
Q8VEJ9	VPS4A_MOUSE Vacuolar protein sorting-associated protein 4A OS=Mus musculus OX=10090 GN=Vps4a PE=1 SV=1	3	1	11.8496	15.6582	14.1261	12.5541	12.4452	14.6866	13.8698	14.493	14.8205	14.8234	14.9011	14.3355	14.2615	12.3423	14.4564	14.2629	14.943	14.3815	12.8644			0.104235	-0.225254	-0.278073	0.78662	1.16898
Q8R404	MIC13_MOUSE MICOS complex subunit MIC13 OS=Mus musculus OX=10090 GN=Micos13 PE=1 SV=1	3	3	16.7912	13.8473	16.7453	17.3748	17.1065	13.5645	15.3268	17.2661	15.1901	16.1778	15.8852	16.2789	16.8682	15.999	14.5117	15.9817	16.7843	15.824	13.1348			0.0943577	-0.224343	-0.253902	0.804715	1.16825
Q91ZA3	PCCA_MOUSE Propionyl-CoA carboxylase alpha chain, mitochondrial OS=Mus musculus OX=10090 GN=Pcca PE=1 SV=2	29	28	17.9724	18.5478	17.9095	17.9862	18.3315	18.3724	18.476	18.2454	18.4533	18.5943	18.3737	18.4749	17.6907	17.948	18.8263	18.7823	17.7907	18.3188	18.4292			0.795948	-0.224309	-1.518	0.159975	1.16822
Q99KK2	NEUA_MOUSE N-acylneuraminate cytidylyltransferase OS=Mus musculus OX=10090 GN=Cmas PE=1 SV=2	4	4	15.2839	13.8825	15.4647	15.9158	14.2618	11.66	15.2939	15.0254	16.5235	15.7106	15.2249	16.2904	15.4898	13.5861	16.6277	14.5546	15.694	16.0608	13.0337			0.0912247	-0.223665	-0.246155	0.810542	1.1677
Q61656	DDX5_MOUSE Probable ATP-dependent RNA helicase DDX5 OS=Mus musculus OX=10090 GN=Ddx5 PE=1 SV=2	21	12	16.9409	18.2932	17.6719	17.5139	18.1577	17.7253	17.3089	18.2794	17.4756	17.9074	18.157	18.2047	17.9349	17.9721	17.3575	17.4675	18.4123	17.7844	19.2451			0.329381	-0.223558	-0.753703	0.468402	1.16761
Q9JK53	PRELP_MOUSE Prolargin OS=Mus musculus OX=10090 GN=Prelp PE=1 SV=2	7	7	16.6033	17.4218	17.0455	19.348	16.4508	16.9425	16.5845	16.3651	18.7628	16.3254	16.8096	17.6347	16.658	17.304	17.7752	17.8802	16.3004	17.0714	16.0064			0.126957	-0.223534	-0.332302	0.746523	1.16759
Q9CQ54	NDUC2_MOUSE NADH dehydrogenase [ubiquinone] 1 subunit C2 OS=Mus musculus OX=10090 GN=Ndufc2 PE=1 SV=1	7	7	16.9615	16.1756	16.8015	17.1794	16.8807	15.8781	16.8631	16.9786	16.7132	17.2219	17.5018	16.6031	16.6689	13.2591	17.1861	16.5667	17.0701	17.2255	16.184			0.320446	-0.222709	-0.73686	0.478139	1.16692
Q9D6J6	NDUV2_MOUSE NADH dehydrogenase [ubiquinone] flavoprotein 2, mitochondrial OS=Mus musculus OX=10090 GN=Ndufv2 PE=1 SV=2	7	7	16.9729	18.1651	15.7566	17.3394	17.1464	18.3156	17.6234	17.9188	16.7961	16.547	17.1476	15.8451	16.51	16.309	16.6122	18.3485	16.2163	17.9442	16.4949			0.15178	-0.221718	-0.389531	0.70505	1.16612
Q91ZX7	LRP1_MOUSE Prolow-density lipoprotein receptor-related protein 1 OS=Mus musculus OX=10090 GN=Lrp1 PE=1 SV=1	52	51	17.5043	17.7851	17.0653	17.5675	17.4531	18.09	18.1957	17.3112	17.6932	17.5525	17.4492	17.7398	17.999	15.8304	18.1008	17.8576	18.1128	17.7377	16.8318			0.505182	-0.220883	-1.0637	0.312477	1.16545
P46467	VPS4B_MOUSE Vacuolar protein sorting-associated protein 4B OS=Mus musculus OX=10090 GN=Vps4b PE=1 SV=2	5	3	13.5735	13.7395	13.0115	15.3598	12.6162	12.9753	13.0953	13.3556	15.101	14.0143	12.8321	13.6004	14.2505	12.9679	14.0029	14.9736	15.5234	13.5894	15.2437			0.142071	-0.219631	-0.367382	0.72099	1.16444
Q9DBT9	M2GD_MOUSE Dimethylglycine dehydrogenase, mitochondrial OS=Mus musculus OX=10090 GN=Dmgdh PE=1 SV=1	54	53	20.3064	20.3866	19.9876	20.4272	20.1668	20.7609	20.2516	20.2385	20.3444	20.4124	21.0102	20.3971	20.1835	20.1869	20.3103	20.7822	19.9857	20.3632	19.9704			0.625177	-0.218588	-1.2578	0.237041	1.16359
P34927	ASGR1_MOUSE Asialoglycoprotein receptor 1 OS=Mus musculus OX=10090 GN=Asgr1 PE=1 SV=4	7	7	17.2552	18.8367	17.7541	17.909	18.0631	18.5478	18.3474	16.8735	18.2035	18.5061	18.4061	18.6435	17.7594	18.6229	19.0484	18.4237	18.012	19.0308	18.3997			0.222211	-0.217993	-0.542281	0.5995	1.16311
O89051	ITM2B_MOUSE Integral membrane protein 2B OS=Mus musculus OX=10090 GN=Itm2b PE=1 SV=1	2	2	13.5593	13.2197	13.5172	14.0073	12.9092	12.7318	12.8272	14.8622	14.9243	13.9481	12.8474	13.7747	13.0995	14.0939	13.6718	14.1766	14.4724	13.282	12.4228			0.162886	-0.215952	-0.414516	0.687249	1.16147
Q3UQ44	IQGA2_MOUSE Ras GTPase-activating-like protein IQGAP2 OS=Mus musculus OX=10090 GN=Iqgap2 PE=1 SV=2	55	53	18.12	17.2252	18.0258	18.4523	18.518	17.6722	17.8459	17.9978	17.8074	17.7528	18.0879	17.9188	18.2558	18.0464	17.4774	17.3196	17.9497	18.0101	17.9658			0.428821	-0.215566	-0.933516	0.372545	1.16116
Q9CXJ1	SYEM_MOUSE Probable glutamate--tRNA ligase, mitochondrial OS=Mus musculus OX=10090 GN=Ears2 PE=1 SV=1	4	4	13.9025	13.278	14.2387	14.6069	13.8677	13.6448	13.9566	13.3887	13.5689	14.3655	14.8119	13.9838	14.3804	13.526	14.4067	13.9698	14.7913	14.0954	12.7206			0.284512	-0.21524	-0.667786	0.519383	1.1609
Q60931	VDAC3_MOUSE Voltage-dependent anion-selective channel protein 3 OS=Mus musculus OX=10090 GN=Vdac3 PE=1 SV=1	11	11	19.6614	19.6549	19.1709	19.8687	19.5686	20.0538	19.6934	19.8299	19.779	19.7823	19.6349	19.1865	19.5538	18.8492	19.8846	19.4387	19.9091	19.6282	19.8755			0.645372	-0.215076	-1.28944	0.226271	1.16077
Q9DC50	OCTC_MOUSE Peroxisomal carnitine O-octanoyltransferase OS=Mus musculus OX=10090 GN=Crot PE=1 SV=1	17	17	16.8385	15.3212	17.2041	16.1421	16.6244	15.1006	16.3325	17.4794	16.6957	16.6817	17.7671	17.2028	16.6016	12.4604	17.0056	16.7251	17.0312	17.4256	16.652			0.150063	-0.21502	-0.385636	0.707843	1.16072
O08573	LEG9_MOUSE Galectin-9 OS=Mus musculus OX=10090 GN=Lgals9 PE=1 SV=1	14	14	17.625	16.2372	17.8047	17.351	17.7219	17.4346	17.2439	17.4575	17.3999	17.7742	17.3962	17.1565	18.0668	16.8044	17.4794	17.3992	17.6889	17.315	16.8463			0.333501	-0.214979	-0.761428	0.46398	1.16069
P60843	IF4A1_MOUSE Eukaryotic initiation factor 4A-I OS=Mus musculus OX=10090 GN=Eif4a1 PE=1 SV=1	26	13	19.7076	20.1626	19.5701	20.0965	19.7813	20.3541	19.9862	20.1306	20.0704	19.7055	19.964	20.1534	19.8427	19.9166	19.9735	20.1993	20.0348	19.6797	19.8013			0.736324	-0.213455	-1.4289	0.183517	1.15946
Q924M7	MPI_MOUSE Mannose-6-phosphate isomerase OS=Mus musculus OX=10090 GN=Mpi PE=1 SV=1	7	6	14.5876	13.3285	14.4954	14.0792	14.1472	14.5209	15.2309	13.5582	14.0374	14.8439	14.2033	14.5344	14.5488	12.0355	14.6385	13.2092	15.1312	13.2423	14.4374			0.246206	-0.213432	-0.591562	0.567275	1.15944
P29341	PABP1_MOUSE Polyadenylate-binding protein 1 OS=Mus musculus OX=10090 GN=Pabpc1 PE=1 SV=2	26	26	17.7729	18.5255	18.127	18.2787	17.8193	17.6579	18.7665	18.1348	18.7556	18.606	18.507	18.6711	18.2889	15.4951	18.9162	18.2557	18.4337	18.8115	18.2618			0.350901	-0.213414	-0.793768	0.445758	1.15943
P56528	CD38_MOUSE ADP-ribosyl cyclase/cyclic ADP-ribose hydrolase 1 OS=Mus musculus OX=10090 GN=Cd38 PE=1 SV=2	2	2	16.3888	15.7384	15.8263	16.5797	16.6695	16.1826	16.1068	16.4673	15.7852	15.7373	15.9646	16.2813	16.0795	13.0742	16.2144	16.1261	16.1672	16.41	15.6145			0.434745	-0.212657	-0.943836	0.367498	1.15882
Q6P1B1	XPP1_MOUSE Xaa-Pro aminopeptidase 1 OS=Mus musculus OX=10090 GN=Xpnpep1 PE=1 SV=1	3	3	14.9943	12.9107	14.9513	14.8822	14.6787	14.3978	15.509	13.8962	14.8962	14.5641	13.2884	14.3598	14.9179	12.6112	14.1302	13.7313	15.2362	14.3247	14.6372			0.159857	-0.211523	-0.407737	0.692059	1.15791
Q8K297	GT251_MOUSE Procollagen galactosyltransferase 1 OS=Mus musculus OX=10090 GN=Colgalt1 PE=1 SV=2	2	1	13.3571	13.8548	11.7408	13.0967	12.5505	13.7022	13.4548	12.5847	13.393	13.3673	13.2532	13.3536	13.4611	13.3145	15.5345	13.6099	13.374	13.5702	12.2197			0.21284	-0.210887	-0.522686	0.612576	1.1574
O70503	DHB12_MOUSE Very-long-chain 3-oxoacyl-CoA reductase OS=Mus musculus OX=10090 GN=Hsd17b12 PE=1 SV=1	9	9	16.1808	16.9165	16.8015	17.2319	16.4365	16.5314	17.6245	15.5743	17.1697	17.121	16.6203	17.2659	16.3628	11.955	17.7525	17.66	17.0961	17.7565	16.6902			0.221294	-0.208808	-0.540373	0.600767	1.15573
Q9JIF0	ANM1_MOUSE Protein arginine N-methyltransferase 1 OS=Mus musculus OX=10090 GN=Prmt1 PE=1 SV=1	3	3	13.965	15.0623	12.8038	16.9374	12.3519	15.2174	15.3912	12.1485	14.0761	13.7413	12.4681	15.0399	13.4787	16.9773	15.0416	16.3788	15.0687	14.9013	12.1992			0.0736694	-0.208756	-0.201987	0.843977	1.15569
Q8BFQ4	WDR82_MOUSE WD repeat-containing protein 82 OS=Mus musculus OX=10090 GN=Wdr82 PE=1 SV=1	2	2	15.6391	14.259	15.3287	15.8722	15.6204	15.8608	13.8991	15.4503	15.3074	15.2029	14.8881	15.4523	15.6736	12.7983	14.987	14.1187	15.6353	15.1288	13.8783			0.199728	-0.208104	-0.494916	0.631353	1.15517
O70310	NMT1_MOUSE Glycylpeptide N-tetradecanoyltransferase 1 OS=Mus musculus OX=10090 GN=Nmt1 PE=1 SV=1	13	13	15.8682	15.0254	16.2138	15.6349	15.9329	15.9329	16.1807	16.121	15.7698	15.9137	15.4471	16.2606	16.3811	13.6248	16.8398	15.3452	16.3066	15.5841	15.1276			0.390251	-0.207904	-0.865316	0.407145	1.15501
Q9CR24	NUDT8_MOUSE Nucleoside diphosphate-linked moiety X motif 8 OS=Mus musculus OX=10090 GN=Nudt8 PE=1 SV=1	2	2	15.2583	13.6712	15.1209	15.1686	15.0568	14.7622	15.1205	15.2888	15.0928	14.7163	14.4055	14.4047	15.1769	13.38	13.0252	13.794	15.2872	15.2428	15.9096			0.266197	-0.207255	-0.631698	0.541755	1.15449
Q8K1M6	DNM1L_MOUSE Dynamin-1-like protein OS=Mus musculus OX=10090 GN=Dnm1l PE=1 SV=2	11	11	16.8144	16.3996	16.5298	17.2719	16.4181	17.0997	17.0542	16.3764	17.0759	16.6744	16.6178	16.5014	17.0068	12.6577	16.7309	16.8322	16.9227	17.0923	16.0032			0.453849	-0.206481	-0.97685	0.351683	1.15387
P05202	AATM_MOUSE Aspartate aminotransferase, mitochondrial OS=Mus musculus OX=10090 GN=Got2 PE=1 SV=1	32	32	20.8253	20.5539	20.6684	21.1624	20.7685	20.741	20.5706	20.8601	20.9562	20.952	21.1313	20.8574	20.5073	20.6	20.8139	20.7727	20.558	21.0253	21.0675			0.944303	-0.2063	-1.73343	0.113683	1.15373
Q68FL6	SYMC_MOUSE Methionine--tRNA ligase, cytoplasmic OS=Mus musculus OX=10090 GN=Mars1 PE=1 SV=1	13	13	15.1949	15.1671	15.6855	16.0718	15.3919	15.8779	16.1118	14.2033	15.5635	15.1023	15.3053	16.368	15.3504	12.7762	15.9599	15.6794	15.7993	15.1223	15.4796			0.207994	-0.205937	-0.512471	0.61945	1.15344
P21614	VTDB_MOUSE Vitamin D-binding protein OS=Mus musculus OX=10090 GN=Gc PE=1 SV=2	23	21	17.9651	18.2933	16.8276	18.7928	18.2205	17.2738	18.5762	16.4027	18.1347	18.1599	17.6593	17.8896	17.6973	18.148	18.5313	17.9995	17.3288	18.4862	18.5382			0.166088	-0.205707	-0.421651	0.6822	1.15325
P50171	DHB8_MOUSE Estradiol 17-beta-dehydrogenase 8 OS=Mus musculus OX=10090 GN=Hsd17b8 PE=1 SV=2	12	11	16.9258	17.4091	15.9846	17.4555	17.6012	16.1092	16.9249	17.228	16.5354	17.2227	16.2303	17.5022	16.9158	18.2324	17.8694	18.153	16.0734	17.6874	18.5121			0.209653	-0.205692	-0.515974	0.617088	1.15324
Q64737	PUR2_MOUSE Trifunctional purine biosynthetic protein adenosine-3 OS=Mus musculus OX=10090 GN=Gart PE=1 SV=3	14	14	16.4764	13.872	16.361	15.5159	15.879	15.6208	16.4336	15.4387	15.6867	16.1814	15.4123	15.8082	16.523	15.2237	15.9396	14.8097	16.6626	14.994	12.9504			0.167023	-0.205354	-0.423728	0.680733	1.15297
P50544	ACADV_MOUSE Very long-chain specific acyl-CoA dehydrogenase, mitochondrial OS=Mus musculus OX=10090 GN=Acadvl PE=1 SV=3	44	43	18.8584	19.6893	18.9838	19.0569	19.0585	19.3287	19.6486	19.4219	19.3299	19.3092	19.9048	19.3625	18.7901	18.906	20.1489	19.728	19.0525	19.7206	18.9753			0.454581	-0.20296	-0.978107	0.35109	1.15106
Q9JHI5	IVD_MOUSE Isovaleryl-CoA dehydrogenase, mitochondrial OS=Mus musculus OX=10090 GN=Ivd PE=1 SV=1	12	12	18.5178	17.3536	17.6353	18.6619	18.4326	18.3536	18.1652	18.1835	17.9098	17.9181	17.7051	17.0038	18.2664	18.8895	17.6179	17.9953	18.1108	17.8747	19.0642			0.245058	-0.201486	-0.589233	0.568777	1.14988
Q9QXK3	COPG2_MOUSE Coatomer subunit gamma-2 OS=Mus musculus OX=10090 GN=Copg2 PE=1 SV=1	5	3	16.2354	17.7674	17.0672	17.139	15.5614	17.3456	18.305	17.002	18.0713	17.4153	17.0849	17.0852	16.7654	17.8052	17.5626	17.4423	17.3608	18.235	13.4595			0.151145	-0.199968	-0.388091	0.706082	1.14867
P50285	FMO1_MOUSE Dimethylaniline monooxygenase [N-oxide-forming] 1 OS=Mus musculus OX=10090 GN=Fmo1 PE=1 SV=1	15	14	16.2556	15.8798	17.102	16.7906	17.5456	14.6004	16.664	17.4748	16.3828	17.0098	16.7499	16.2908	16.6153	14.6221	16.412	15.6538	16.7802	16.4942	16.6077			0.14007	-0.199642	-0.36278	0.724319	1.14841
P84091	AP2M1_MOUSE AP-2 complex subunit mu OS=Mus musculus OX=10090 GN=Ap2m1 PE=1 SV=1	7	6	16.5179	15.5976	16.4444	16.2804	17.1047	15.9302	16.7208	15.2322	16.8687	16.5496	16.3052	16.4824	16.82	12.3802	16.146	15.796	16.8306	16.9071	15.5684			0.225004	-0.199384	-0.548082	0.595657	1.14821
Q9D6J5	NDUB8_MOUSE NADH dehydrogenase [ubiquinone] 1 beta subcomplex subunit 8, mitochondrial OS=Mus musculus OX=10090 GN=Ndufb8 PE=1 SV=1	7	7	16.9609	17.4017	16.4841	17.4113	17.2722	17.0324	17.307	17.1402	16.7559	17.3574	16.8638	17.1835	16.6865	15.9097	17.6177	17.3326	16.6861	17.7257	16.442			0.488292	-0.198177	-1.03541	0.324869	1.14725
Q8BH95	ECHM_MOUSE Enoyl-CoA hydratase, mitochondrial OS=Mus musculus OX=10090 GN=Echs1 PE=1 SV=1	18	17	19.8451	20.856	19.8324	19.8534	19.8668	20.9681	20.7792	20.2957	20.5564	20.2614	20.6888	20.1096	19.784	20.3575	20.6534	21.3947	19.9339	20.4562	20.5709			0.285758	-0.197639	-0.670219	0.517895	1.14682
O70251	EF1B_MOUSE Elongation factor 1-beta OS=Mus musculus OX=10090 GN=Eef1b PE=1 SV=5	5	5	18.4302	17.5807	18.6032	17.9892	18.5889	18.6151	19.0283	18.3291	18.0573	18.2512	18.6131	18.1475	18.5622	17.779	18.3704	16.6814	18.8873	18.5102	17.9953			0.335506	-0.197455	-0.765177	0.461843	1.14667
P63101	1433Z_MOUSE 14-3-3 protein zeta/delta OS=Mus musculus OX=10090 GN=Ywhaz PE=1 SV=1	17	13	17.5758	19.344	18.3839	17.1922	17.8308	17.8191	19.9059	18.3223	19.4211	19.3315	17.8557	19.9965	17.8848	17.9532	20.33	19.5671	17.4463	19.1831	19.5611			0.109374	-0.195958	-0.290502	0.777367	1.14548
Q99JW2	ACY1_MOUSE Aminoacylase-1 OS=Mus musculus OX=10090 GN=Acy1 PE=1 SV=1	10	10	15.6225	13.525	17.0244	14.2072	15.568	14.318	15.946	16.8862	15.8591	16.3237	14.7542	16.4136	16.0364	17.0889	15.711	15.9642	14.7178	15.2128	15.2346			0.0936953	-0.195611	-0.252267	0.805944	1.14521
Q61335	BAP31_MOUSE B-cell receptor-associated protein 31 OS=Mus musculus OX=10090 GN=Bcap31 PE=1 SV=4	8	8	14.2528	17.5552	15.1826	16.2955	16.0748	11.7875	17.4636	15.0865	17.5016	17.5338	13.0685	17.9092	15.9304	13.5477	17.5846	16.0564	14.9394	18.0215	15.6928			0.0499623	-0.194366	-0.140145	0.891328	1.14422
P08030	APT_MOUSE Adenine phosphoribosyltransferase OS=Mus musculus OX=10090 GN=Aprt PE=1 SV=2	3	3	16.1155	16.4532	16.4612	15.9967	15.6319	17.4462	17.4185	16.0539	16.4196	16.1756	16.7021	16.9838	16.9193	13.4779	16.5325	16.9132	17.2028	16.5762	15.8163			0.200779	-0.193183	-0.497158	0.629827	1.14328
Q9D8W7	OCAD2_MOUSE OCIA domain-containing protein 2 OS=Mus musculus OX=10090 GN=Ociad2 PE=1 SV=1	2	2	13.54	13.081	13.1161	12.6325	13.7346	13.5188	13.0986	13.3888	13.3219	13.742	13.5175	13.9771	13.8552	13.3335	13.0893	14.2981	13.6234	13.0768	13.4904			0.337025	-0.191181	-0.768014	0.46023	1.1417
Q64378	FKBP5_MOUSE Peptidyl-prolyl cis-trans isomerase FKBP5 OS=Mus musculus OX=10090 GN=Fkbp5 PE=1 SV=1	6	6	14.643	15.6899	15.2623	14.8153	14.1052	15.8469	15.9703	15.2184	15.262	15.4788	15.7092	16.0909	15.4325	13.1695	16.3127	14.5204	15.2734	15.0301	15.2722			0.186828	-0.190152	-0.467176	0.650387	1.14088
Q00PI9	HNRL2_MOUSE Heterogeneous nuclear ribonucleoprotein U-like protein 2 OS=Mus musculus OX=10090 GN=Hnrnpul2 PE=1 SV=2	8	7	16.4912	17.02	16.5634	17.5711	15.1623	17.0297	16.7973	16.7529	17.3245	17.2176	16.6524	17.4124	13.475	16.8412	16.9962	16.764	14.2392	16.4727	17.3864			0.170738	-0.188501	-0.431962	0.674935	1.13958
P68373	TBA1C_MOUSE Tubulin alpha-1C chain OS=Mus musculus OX=10090 GN=Tuba1c PE=1 SV=1;sp	26	2	20.5777	19.6547	20.301	21.0815	21.5778	20.0402	19.0375	20.6642	20.4531	20.5549	19.7695	20.1146	20.8362	20.8458	18.8345	19.4902	20.4778	19.8254	21.7128			0.15871	-0.188137	-0.405164	0.693889	1.13929
Q9JJL8	SYSM_MOUSE Serine--tRNA ligase, mitochondrial OS=Mus musculus OX=10090 GN=Sars2 PE=1 SV=2	2	2	13.4073	14.2355	14.3379	14.561	14.0049	13.0092	13.6379	13.9694	15.1013	14.553	15.1603	13.6381	13.0579	12.8361	15.053	12.4581	14.8642	14.4441	14.086			0.162594	-0.188108	-0.413862	0.687711	1.13927
Q9JLF6	TGM1_MOUSE Protein-glutamine gamma-glutamyltransferase K OS=Mus musculus OX=10090 GN=Tgm1 PE=1 SV=2	4	4	16.7375	15.1426	16.5319	16.498	16.5507	15.847	16.4266	16.1387	16.5295	16.3883	16.1285	16.4173	16.6632	12.3167	16.1128	15.1516	16.4441	16.2505	16.5489			0.268787	-0.187611	-0.63684	0.538534	1.13888
Q91YH5	ATLA3_MOUSE Atlastin-3 OS=Mus musculus OX=10090 GN=Atl3 PE=1 SV=1	7	7	17.284	15.7274	17.5609	17.2644	16.9513	16.6026	16.7358	17.0716	16.9249	17.2009	17.2527	17.3933	17.2131	16.3851	16.6989	16.5681	17.4845	17.1393	16.1379			0.230515	-0.186719	-0.559479	0.588146	1.13817
Q9QZ85	IIGP1_MOUSE Interferon-inducible GTPase 1 OS=Mus musculus OX=10090 GN=Iigp1 PE=1 SV=2	14	14	15.8268	15.3158	15.888	15.5437	16.2836	15.0809	16.7098	15.8462	16.1149	16.2648	15.3038	15.6221	17.5274	14.2493	18.3186	16.7556	17.3698	14.7705	15.0899			0.236004	-0.186451	-0.570763	0.580759	1.13796
Q99N87	RT05_MOUSE 28S ribosomal protein S5, mitochondrial OS=Mus musculus OX=10090 GN=Mrps5 PE=1 SV=1	3	3	12.9443	15.2457	12.9351	13.1659	13.1952	13.4054	15.0278	13.001	14.1479	14.2576	13.747	15.0921	14.7056	13.5338	14.5585	14.9751	14.3749	14.8482	12.2754			0.113444	-0.184983	-0.300277	0.770116	1.1368
P97872	FMO5_MOUSE Flavin-containing monooxygenase 5 OS=Mus musculus OX=10090 GN=Fmo5 PE=1 SV=4	22	21	18.0082	19.704	19.4567	18.8723	19.1086	18.4719	20.0102	19.5084	18.778	19.8649	19.5262	19.0294	19.0463	17.8225	20.2319	19.8366	19.361	19.2909	18.179			0.178365	-0.184804	-0.448741	0.663185	1.13666
Q62448	IF4G2_MOUSE Eukaryotic translation initiation factor 4 gamma 2 OS=Mus musculus OX=10090 GN=Eif4g2 PE=1 SV=2	4	4	14.74	14.015	14.9571	14.4765	13.7696	15.1598	14.9537	14.3163	15.5186	14.8295	14.1552	15.6176	15.8633	16.3131	13.9266	13.2769	15.1214	14.8842	13.1155			0.183397	-0.184488	-0.459726	0.655546	1.13641
Q9ERG0	LIMA1_MOUSE LIM domain and actin-binding protein 1 OS=Mus musculus OX=10090 GN=Lima1 PE=1 SV=3	6	6	16.1649	15.7148	16.1853	16.7204	15.5622	16.2912	16.2168	15.3617	16.7712	16.5211	16.4151	15.9903	16.2752	13.4551	16.6493	16.4396	16.1526	16.2532	15.1465			0.254999	-0.183908	-0.609314	0.555906	1.13596
P47809	MP2K4_MOUSE Dual specificity mitogen-activated protein kinase kinase 4 OS=Mus musculus OX=10090 GN=Map2k4 PE=1 SV=2	4	4	14.6166	13.902	15.6818	14.7773	15.2622	14.3276	15.5732	14.6451	15.0393	15.0274	14.2235	15.3763	15.0067	13.8445	14.9305	13.8735	15.2555	14.9189	15.3501			0.191777	-0.183392	-0.477869	0.643018	1.13555
Q99JR5	TINAL_MOUSE Tubulointerstitial nephritis antigen-like OS=Mus musculus OX=10090 GN=Tinagl1 PE=1 SV=1	6	5	14.9327	15.8212	15.3932	16.5422	14.5395	15.7803	15.4903	15.4176	16.4297	15.4469	15.1111	15.3281	15.8403	12.4132	14.9626	15.9082	16.1048	15.8737	15.4381			0.185065	-0.182715	-0.463351	0.653033	1.13502
P70195	PSB7_MOUSE Proteasome subunit beta type-7 OS=Mus musculus OX=10090 GN=Psmb7 PE=1 SV=1	10	7	17.5525	16.0501	16.9415	16.4112	17.7258	17.3459	17.2777	17.2385	16.95	17.0455	16.6782	16.5892	16.9303	12.4083	16.4934	16.4794	17.2714	16.5544	17.1198			0.220738	-0.1811	-0.539215	0.601537	1.13375
Q8K2B3	SDHA_MOUSE Succinate dehydrogenase [ubiquinone] flavoprotein subunit, mitochondrial OS=Mus musculus OX=10090 GN=Sdha PE=1 SV=1	34	34	18.9584	19.0688	18.982	19.4375	19.1177	19.4683	19.2327	18.6431	19.292	19.2493	18.9958	19.2179	18.8937	18.5345	19.3529	19.818	18.6351	19.5997	19.1809			0.593674	-0.180726	-1.2079	0.254874	1.13345
Q9WUR9	KAD4_MOUSE Adenylate kinase 4, mitochondrial OS=Mus musculus OX=10090 GN=Ak4 PE=1 SV=1	9	9	17.1748	17.1044	17.0463	17.0493	17.2789	17.1269	17.4869	17.6371	17.2546	17.3874	17.4181	16.9601	16.867	17.5542	17.2595	17.78	17.4325	17.6508	17.4236			0.699283	-0.180301	-1.37266	0.199856	1.13312
Q60930	VDAC2_MOUSE Voltage-dependent anion-selective channel protein 2 OS=Mus musculus OX=10090 GN=Vdac2 PE=1 SV=2	13	12	19.5025	20.2799	19.2211	19.9542	19.9455	20.1312	20.2045	19.5705	20.0509	19.6212	19.769	19.3804	19.6421	19.289	19.7656	20.5277	19.8056	19.8591	19.8795			0.338172	-0.179643	-0.770153	0.459016	1.1326
Q8BH69	SPS1_MOUSE Selenide, water dikinase 1 OS=Mus musculus OX=10090 GN=Sephs1 PE=1 SV=1	7	7	16.5209	15.0831	16.0427	15.978	16.325	16.7232	16.4675	16.0758	15.7202	15.6789	15.8279	15.7564	16.177	13.0674	16.031	15.63	16.3781	15.8227	15.5503			0.239587	-0.179207	-0.578093	0.575987	1.13226
Q91V12	BACH_MOUSE Cytosolic acyl coenzyme A thioester hydrolase OS=Mus musculus OX=10090 GN=Acot7 PE=1 SV=2	4	4	15.5105	15.9075	15.1744	15.9014	15.2063	16.2784	16.1097	15.0658	16.2885	15.7312	15.3422	15.4599	15.865	13.9704	15.5221	15.9435	15.8117	15.5256	15.7211			0.250435	-0.178495	-0.600119	0.561778	1.1317
P50172	DHI1_MOUSE Corticosteroid 11-beta-dehydrogenase isozyme 1 OS=Mus musculus OX=10090 GN=Hsd11b1 PE=1 SV=3	14	14	19.2998	18.4207	18.8898	19.1905	18.7315	19.0889	18.2899	19.1857	19.1174	19.4266	19.1798	19.2246	18.3408	19.2992	18.8798	19.3839	19.3349	19.1564	19.388			0.322986	-0.17824	-0.74166	0.475351	1.1315
P47754	CAZA2_MOUSE F-actin-capping protein subunit alpha-2 OS=Mus musculus OX=10090 GN=Capza2 PE=1 SV=3	12	10	17.6306	17.6125	17.6746	17.529	18.4002	18.5721	18.1233	17.8187	17.7119	17.4449	17.2341	17.5205	18.0115	15.442	18.1393	18.1734	17.5578	17.8484	17.652			0.277422	-0.177952	-0.653891	0.527932	1.13128
Q9CQJ8	NDUB9_MOUSE NADH dehydrogenase [ubiquinone] 1 beta subcomplex subunit 9 OS=Mus musculus OX=10090 GN=Ndufb9 PE=1 SV=3	10	10	17.0998	16.8852	17.2701	17.3311	17.041	17.0057	17.2338	17.2522	17.1752	17.0568	17.8578	17.4126	16.7261	14.1346	17.54	17.2831	16.6474	17.7798	17.4615			0.508887	-0.177864	-1.06987	0.309823	1.13121
P51175	PPOX_MOUSE Protoporphyrinogen oxidase OS=Mus musculus OX=10090 GN=Ppox PE=1 SV=1	3	3	13.027	15.7804	12.8825	13.7934	12.8564	12.8122	13.5866	14.9939	14.9196	14.8848	15.1389	13.6824	13.2683	13.6902	15.1467	14.8945	15.1841	14.922	13.7236			0.0891011	-0.177593	-0.24088	0.814515	1.131
Q8R5F7	IFIH1_MOUSE Interferon-induced helicase C domain-containing protein 1 OS=Mus musculus OX=10090 GN=Ifih1 PE=1 SV=1	9	7	13.6521	14.0418	12.3154	13.3647	13.5991	13.4521	15.1485	12.3224	13.6424	13.8014	12.1206	14.1734	15.2181	13.4345	16.5242	15.2922	14.2281	13.1168	13.6394			0.11049	-0.177428	-0.293189	0.775372	1.13087
O08914	FAAH1_MOUSE Fatty-acid amide hydrolase 1 OS=Mus musculus OX=10090 GN=Faah PE=1 SV=1	8	8	17.3022	16.1924	17.9522	17.8247	17.6597	17.1846	17.3479	16.5263	17.2746	17.5564	17.5285	17.0245	17.2951	16.2957	16.8734	17.3729	17.536	17.6384	17.1761			0.20238	-0.176306	-0.500566	0.627509	1.12999
P62830	RL23_MOUSE 60S ribosomal protein L23 OS=Mus musculus OX=10090 GN=Rpl23 PE=1 SV=1	8	8	20.0535	19.1801	19.843	19.9877	19.9894	19.931	20.198	19.5189	19.8041	19.9454	19.6311	19.8106	20.2698	19.8301	19.1283	18.9897	20.22	20.0054	19.8655			0.447679	-0.176263	-0.966231	0.356715	1.12995
O55023	IMPA1_MOUSE Inositol monophosphatase 1 OS=Mus musculus OX=10090 GN=Impa1 PE=1 SV=1	3	3	13.2991	16.0894	13.2101	13.2036	12.7557	16.0982	16.0821	12.8264	15.2737	14.9875	14.0642	14.0896	15.4175	16.5749	15.5044	16.2193	13.3634	15.0979	13.7821			0.0696496	-0.176139	-0.191685	0.851825	1.12986
P56480	ATPB_MOUSE ATP synthase subunit beta, mitochondrial OS=Mus musculus OX=10090 GN=Atp5f1b PE=1 SV=2	30	30	22.511	22.439	22.4022	22.7115	22.6413	22.5925	22.3658	22.9399	22.6995	22.6331	22.6986	22.3468	22.4196	23.082	21.9767	22.5354	22.4542	22.7104	22.7803			0.849022	-0.174742	-1.596	0.141572	1.12876
O88685	PRS6A_MOUSE 26S proteasome regulatory subunit 6A OS=Mus musculus OX=10090 GN=Psmc3 PE=1 SV=2	15	14	17.9863	16.2992	17.5132	17.8213	18.0968	17.2492	17.7209	17.8462	17.6967	16.7432	16.9875	16.7913	17.8846	16.4552	16.4493	16.4802	17.5394	17.5637	18.2128			0.172366	-0.172979	-0.435558	0.67241	1.12738
P57780	ACTN4_MOUSE Alpha-actinin-4 OS=Mus musculus OX=10090 GN=Actn4 PE=1 SV=1	49	33	18.8399	19.0908	18.6143	19.174	18.9843	19.1148	19.0372	18.9852	19.0778	18.9003	18.85	19.0677	18.9893	18.0772	19.0615	18.9613	18.9082	18.8373	18.7842			1.02192	-0.172926	-1.84333	0.095078	1.12734
Q5SUR0	PUR4_MOUSE Phosphoribosylformylglycinamidine synthase OS=Mus musculus OX=10090 GN=Pfas PE=1 SV=1	3	3	16.3326	13.6569	15.8956	15.9986	15.867	15.3705	15.4707	14.3989	15.5876	15.5872	15.3976	15.5271	16.3275	15.1659	15.1088	15.4608	15.9474	15.8406	15.1531			0.130518	-0.172214	-0.340634	0.740427	1.12679
Q8C3X8	LMF2_MOUSE Lipase maturation factor 2 OS=Mus musculus OX=10090 GN=Lmf2 PE=1 SV=1	4	4	15.507	16.72	16.4008	16.526	15.4416	14.753	17.3591	15.8538	16.6234	16.7927	16.8459	17.2375	16.8084	12.8017	17.1489	16.6874	17.3049	16.4678	15.4356			0.119284	-0.172185	-0.314196	0.759829	1.12676
Q05920	PYC_MOUSE Pyruvate carboxylase, mitochondrial OS=Mus musculus OX=10090 GN=Pc PE=1 SV=1	56	56	20.654	20.7885	20.4771	20.7691	20.6712	20.9819	20.7228	20.9131	20.8153	20.621	21.1625	20.6397	20.4844	20.4118	20.8174	20.7788	20.6991	20.9767	20.5571			0.759494	-0.170843	-1.46372	0.173983	1.12572
Q9DB77	QCR2_MOUSE Cytochrome b-c1 complex subunit 2, mitochondrial OS=Mus musculus OX=10090 GN=Uqcrc2 PE=1 SV=1	22	22	20.0427	20.5225	20.0608	20.6031	19.8136	20.0944	20.5807	20.1859	20.6507	20.4613	20.5911	20.4298	19.8295	19.394	20.5047	20.4971	20.0544	20.7748	20.5897			0.409991	-0.170308	-0.900447	0.389053	1.1253
P70372	ELAV1_MOUSE ELAV-like protein 1 OS=Mus musculus OX=10090 GN=Elavl1 PE=1 SV=2	7	7	16.9996	16.7168	17.0771	17.5897	16.9924	16.2486	16.668	16.9917	17.7318	17.0459	17.086	17.5496	17.4353	15.6776	17.0573	16.6547	17.629	17.3581	17.1147			0.245432	-0.169218	-0.589992	0.568287	1.12445
Q9DC23	DJC10_MOUSE DnaJ homolog subfamily C member 10 OS=Mus musculus OX=10090 GN=Dnajc10 PE=1 SV=2	2	2	12.6414	13.6246	12.6397	13.2666	13.0671	12.093	13.9392	12.6973	13.3083	13.3982	12.7734	13.6954	14.4583	13.4151	13.0395	13.8442	14.5116	12.4342	12.6146			0.180268	-0.169077	-0.452904	0.660286	1.12434
Q9EPL8	IPO7_MOUSE Importin-7 OS=Mus musculus OX=10090 GN=Ipo7 PE=1 SV=2	3	3	13.5297	16.9598	15.4074	14.9003	15.2404	13.0189	15.9617	15.9617	15.038	16.6584	16.2832	16.1427	16.9142	13.4839	16.379	14.5838	16.3803	15.8341	13.0219			0.0740238	-0.168299	-0.202891	0.843289	1.12373
Q9QZD8	DIC_MOUSE Mitochondrial dicarboxylate carrier OS=Mus musculus OX=10090 GN=Slc25a10 PE=1 SV=2	12	11	16.78	17.4626	16.7533	17.524	17.9721	15.5657	16.6096	17.2628	17.3071	17.5561	17.1594	17.5188	16.8003	16.7637	17.7914	17.263	16.7615	17.9797	17.9022			0.147234	-0.165343	-0.379198	0.712469	1.12143
Q9JLZ3	AUHM_MOUSE Methylglutaconyl-CoA hydratase, mitochondrial OS=Mus musculus OX=10090 GN=Auh PE=1 SV=1	4	4	15.6917	15.8681	15.5057	15.6087	14.9578	16.309	16.2497	15.5789	15.7833	15.8582	16.1868	16.1496	14.9619	13.5133	16.276	15.8588	15.5172	16.1241	15.1123			0.262668	-0.165084	-0.62467	0.546175	1.12123
Q64516	GLPK_MOUSE Glycerol kinase OS=Mus musculus OX=10090 GN=Gk PE=1 SV=2	17	17	18.5295	17.9191	18.3802	18.0296	18.4255	18.787	18.6118	18.2222	18.115	18.2158	18.8783	18.6863	18.527	18.0676	18.7822	18.4967	18.2997	18.4653	17.5401			0.349913	-0.165041	-0.791943	0.446773	1.1212
P48024	EIF1_MOUSE Eukaryotic translation initiation factor 1 OS=Mus musculus OX=10090 GN=Eif1 PE=1 SV=2	5	5	14.9647	15.5764	15.7868	14.2397	15.6968	15.8253	16.3414	16.1725	15.3109	15.2409	16.1688	15.4643	15.7966	13.3294	15.5049	15.363	15.1494	15.5555	15.1825			0.158313	-0.164093	-0.404272	0.694524	1.12046
P14869	RLA0_MOUSE 60S acidic ribosomal protein P0 OS=Mus musculus OX=10090 GN=Rplp0 PE=1 SV=3	15	15	21.0133	20.4668	20.8676	21.1342	21.1586	21.0303	20.8647	21.0306	20.8506	20.8841	20.7701	20.7816	21.4149	20.5671	20.4098	20.6799	21.0797	20.7788	20.7426			0.675404	-0.162413	-1.33601	0.211152	1.11916
Q9CQQ7	AT5F1_MOUSE ATP synthase F(0) complex subunit B1, mitochondrial OS=Mus musculus OX=10090 GN=Atp5pb PE=1 SV=1	15	15	18.5168	19.2904	18.4548	19.246	18.5826	18.873	18.8498	18.8275	19.1461	18.8207	18.9195	18.9818	17.9495	19.0446	19.165	18.8899	18.2585	19.285	18.4481			0.408953	-0.162314	-0.89861	0.389984	1.11908
Q9D1N9	RM21_MOUSE 39S ribosomal protein L21, mitochondrial OS=Mus musculus OX=10090 GN=Mrpl21 PE=1 SV=1	2	2	11.9139	13.9372	12.1139	11.7153	13.3859	12.3682	13.2312	12.7646	13.32	13.6687	13.9688	10.9289	11.9657	12.7973	13.6735	14.2155	14.293	13.1382	13.9056			0.0885688	-0.161837	-0.239555	0.815514	1.11871
P56400	GP1BB_MOUSE Platelet glycoprotein Ib beta chain OS=Mus musculus OX=10090 GN=Gp1bb PE=1 SV=1	2	2	13.575	13.2913	13.058	13.7695	14.0435	12.1014	13.2153	12.6548	15.1234	13.812	12.9577	13.5422	13.164	12.263	13.8088	13.2133	13.25	15.067	13.9647			0.115206	-0.160778	-0.30449	0.766998	1.11789
Q9CR68	UCRI_MOUSE Cytochrome b-c1 complex subunit Rieske, mitochondrial OS=Mus musculus OX=10090 GN=Uqcrfs1 PE=1 SV=1	10	10	19.418	18.0063	19.27	19.2217	19.1216	18.8599	18.4635	20.1528	18.9656	18.9745	19.0789	18.6579	19.2708	19.4339	19.3371	19.7332	19.3016	19.1022	19.7963			0.169809	-0.157026	-0.429905	0.67638	1.11499
O35345	IMA7_MOUSE Importin subunit alpha-7 OS=Mus musculus OX=10090 GN=Kpna6 PE=1 SV=2;sp	3	3	15.6747	15.1234	15.6631	15.781	13.2603	15.6936	15.3715	16.5522	16.3266	15.6912	15.9099	16.2095	16.3568	14.4111	15.8383	14.0746	17.175	15.0463	12.9569			0.100491	-0.156927	-0.268957	0.793431	1.11491
Q61990	PCBP2_MOUSE Poly(rC)-binding protein 2 OS=Mus musculus OX=10090 GN=Pcbp2 PE=1 SV=1	11	9	17.1338	17.7948	16.6673	18.0645	18.7114	17.0904	17.2344	17.6301	17.2045	17.4456	16.1122	16.7048	17.8207	17.1684	16.3512	16.7596	17.3569	17.4946	18.7616			0.124984	-0.156662	-0.327665	0.749922	1.11471
Q6DFW4	NOP58_MOUSE Nucleolar protein 58 OS=Mus musculus OX=10090 GN=Nop58 PE=1 SV=1	7	6	13.4281	15.645	15.484	16.6359	12.5725	12.4408	16.4757	13.8556	15.6959	15.758	15.6118	16.0324	15.4918	13.4454	16.1967	16.0086	16.6892	16.6229	13.2877			0.0540151	-0.156375	-0.150908	0.883049	1.11448
Q9QZM0	UBQL2_MOUSE Ubiquilin-2 OS=Mus musculus OX=10090 GN=Ubqln2 PE=1 SV=2	6	3	13.2086	17.2608	14.6049	14.9966	17.0422	12.4413	15.5359	16.3394	15.1803	14.9993	16.4906	13.6031	15.4517	18.9632	15.7867	14.9475	14.5339	15.1331	13.9294			0.0527809	-0.156196	-0.147639	0.885562	1.11435
Q8K019	BCLF1_MOUSE Bcl-2-associated transcription factor 1 OS=Mus musculus OX=10090 GN=Bclaf1 PE=1 SV=2	4	4	14.2758	15.8962	15.6657	16.1521	15.3031	11.2326	15.1982	15.7675	16.2114	16.2768	16.2175	16.5531	15.3363	12.9139	16.3707	15.089	16.476	15.9934	14.6919			0.0550195	-0.155493	-0.153562	0.881009	1.1138
Q9CR86	CHSP1_MOUSE Calcium-regulated heat stable protein 1 OS=Mus musculus OX=10090 GN=Carhsp1 PE=1 SV=1	2	2	15.0922	16.0041	15.4053	15.4097	15.2347	16.6899	16.9326	15.8927	15.5134	14.9763	14.9546	15.2945	16.0245	14.6945	15.6801	15.8516	15.2784	14.9865	15.5007			0.132478	-0.154846	-0.345204	0.737093	1.1133
Q9DC71	RT15_MOUSE 28S ribosomal protein S15, mitochondrial OS=Mus musculus OX=10090 GN=Mrps15 PE=1 SV=2	2	2	14.2043	13.8141	14.1431	15.4883	14.864	13.2598	13.6745	14.3682	14.3448	14.6935	13.3778	13.8006	15.0664	13.0728	13.2576	13.275	14.1447	14.0417	14.1205			0.132605	-0.154109	-0.3455	0.736877	1.11273
Q11011	PSA_MOUSE Puromycin-sensitive aminopeptidase OS=Mus musculus OX=10090 GN=Npepps PE=1 SV=2	5	4	16.7083	15.5533	16.0678	16.3445	16.7062	16.0348	16.3598	16.2341	16.4206	15.9521	16.1979	16.1188	16.6237	14.0688	15.9578	16.0222	16.5208	16.2267	15.4644			0.300923	-0.153387	-0.699606	0.500123	1.11218
Q9R0Q9	MPU1_MOUSE Mannose-P-dolichol utilization defect 1 protein OS=Mus musculus OX=10090 GN=Mpdu1 PE=1 SV=1	2	2	14.2411	13.8306	14.878	14.7938	14.6232	12.7783	13.8479	14.9687	15.1799	15.2411	14.5187	14.2596	15.0837	12.3434	14.7431	13.1585	15.3409	14.7261	14.9157			0.117959	-0.151363	-0.311049	0.762151	1.11062
P29351	PTN6_MOUSE Tyrosine-protein phosphatase non-receptor type 6 OS=Mus musculus OX=10090 GN=Ptpn6 PE=1 SV=2	3	3	12.9968	14.0359	13.2989	13.3676	13.2978	14.8789	13.3028	13.6431	13.9894	13.8722	12.6536	13.3472	13.896	14.5071	14.3866	13.6949	13.9537	13.5974	12.0213			0.14572	-0.15087	-0.375741	0.714957	1.11024
Q91VH6	MEMO1_MOUSE Protein MEMO1 OS=Mus musculus OX=10090 GN=Memo1 PE=1 SV=1	7	7	15.7104	15.1689	15.6837	15.0114	15.0524	16.6147	16.2682	15.9849	15.5787	15.5088	15.2859	15.7394	15.2872	15.7073	15.4249	15.8475	15.3846	15.5819	15.6552			0.178261	-0.15062	-0.448513	0.663344	1.11005
Q91YI0	ARLY_MOUSE Argininosuccinate lyase OS=Mus musculus OX=10090 GN=Asl PE=1 SV=1	30	27	20.3371	20.5566	20.38	20.5515	21.3448	20.6917	20.3793	20.6388	20.1797	20.5769	20.6416	20.1626	20.2682	20.4919	20.0265	20.3922	20.3529	19.6567	20.7431			0.304707	-0.14954	-0.706876	0.495785	1.10922
P51174	ACADL_MOUSE Long-chain specific acyl-CoA dehydrogenase, mitochondrial OS=Mus musculus OX=10090 GN=Acadl PE=1 SV=2	21	21	19.0483	19.4378	18.8584	19.2871	19.7351	18.6149	18.7407	19.3615	19.3237	19.4526	19.4462	19.4117	18.675	19.6575	18.8999	19.4075	19.0148	19.5049	19.9421			0.27335	-0.14889	-0.645868	0.532905	1.10872
P60867	RS20_MOUSE 40S ribosomal protein S20 OS=Mus musculus OX=10090 GN=Rps20 PE=1 SV=1	5	5	17.99	18.8465	17.7193	18.1344	17.9153	17.1746	18.9913	18.1964	18.6185	18.795	18.1558	19.0253	18.1358	18.5093	19.0277	18.7053	18.3733	18.9923	18.7853			0.146234	-0.148787	-0.376915	0.714111	1.10864
Q76MZ3	2AAA_MOUSE Serine/threonine-protein phosphatase 2A 65 kDa regulatory subunit A alpha isoform OS=Mus musculus OX=10090 GN=Ppp2r1a PE=1 SV=3	19	19	17.517	17.0306	17.3302	16.8566	17.4445	17.7656	17.7338	17.3452	17.3373	17.3985	17.5279	17.562	17.5343	14.5439	17.8115	17.5325	17.6099	17.2283	16.4042			0.378842	-0.148687	-0.844787	0.417982	1.10856
O08547	SC22B_MOUSE Vesicle-trafficking protein SEC22b OS=Mus musculus OX=10090 GN=Sec22b PE=1 SV=3	9	9	16.9247	16.7477	17.7106	16.934	16.8011	17.3123	17.669	17.5802	16.8827	17.4055	17.5908	17.3031	17.116	14.2321	17.7041	17.2688	17.603	17.7796	16.8214			0.247916	-0.147756	-0.595028	0.565046	1.10784
Q99MR8	MCCA_MOUSE Methylcrotonoyl-CoA carboxylase subunit alpha, mitochondrial OS=Mus musculus OX=10090 GN=Mccc1 PE=1 SV=2	29	28	17.8624	17.3701	17.5263	18.2191	17.5619	17.7816	17.4796	17.4052	17.7181	17.6731	18.1156	17.6466	17.4015	17.0943	17.4444	17.611	17.316	18.0476	17.3138			0.365545	-0.147192	-0.820643	0.430978	1.10741
Q8VCN5	CGL_MOUSE Cystathionine gamma-lyase OS=Mus musculus OX=10090 GN=Cth PE=1 SV=1	18	17	20.2001	18.0404	19.8455	18.8186	19.8612	19.9908	19.789	18.9766	19.2466	19.8744	19.7681	19.2455	19.8756	19.7815	18.7959	19.3969	19.6761	18.998	19.1194			0.128976	-0.145898	-0.33703	0.74306	1.10642
P14246	GTR2_MOUSE Solute carrier family 2, facilitated glucose transporter member 2 OS=Mus musculus OX=10090 GN=Slc2a2 PE=1 SV=3	8	8	17.7493	16.2873	16.1341	16.9992	17.1091	15.9872	17.1565	16.6392	16.7707	16.7941	17.1477	17.2077	16.9696	15.5413	17.9273	16.2611	17.3539	16.9145	15.9933			0.161033	-0.144383	-0.410373	0.690187	1.10526
P01898	HA10_MOUSE H-2 class I histocompatibility antigen, Q10 alpha chain OS=Mus musculus OX=10090 GN=H2-Q10 PE=1 SV=3	13	9	17.2766	16.4346	17.0726	17.5961	16.6614	17.3129	17.0733	16.828	17.6872	16.7689	16.7533	16.9688	17.4594	14.6997	17.3304	17.303	17.3442	17.2398	17.4436			0.22756	-0.144274	-0.553378	0.592161	1.10517
P39054	DYN2_MOUSE Dynamin-2 OS=Mus musculus OX=10090 GN=Dnm2 PE=1 SV=2	13	8	16.0343	15.6398	15.9233	16.2143	15.8133	16.6683	16.2677	15.4702	16.4768	16.0153	15.3685	15.7917	16.3065	14.1331	15.6187	15.6301	16.383	16.3919	15.2538			0.218232	-0.143789	-0.533986	0.605018	1.1048
Q3THF9	CQ10B_MOUSE Coenzyme Q-binding protein COQ10 homolog B, mitochondrial OS=Mus musculus OX=10090 GN=Coq10b PE=1 SV=1	2	2	16.2281	13.7813	16.784	13.3243	16.1246	13.0815	16.6655	14.0874	17.2624	17.0462	16.7627	17.3189	16.7563	14.2972	16.877	17.1117	16.9795	17.4022	13.4027			0.0446547	-0.143711	-0.125923	0.902288	1.10474
Q8R164	BPHL_MOUSE Valacyclovir hydrolase OS=Mus musculus OX=10090 GN=Bphl PE=1 SV=1	16	16	19.181	19.0415	18.8473	19.3172	19.0417	19.3933	19.1802	19.0187	19.0749	18.6581	19.5605	19.2442	18.6449	17.4211	19.2204	19.2023	18.4953	19.1389	18.7761			0.39479	-0.142167	-0.873438	0.402912	1.10356
Q8CCH2	NHLC3_MOUSE NHL repeat-containing protein 3 OS=Mus musculus OX=10090 GN=Nhlrc3 PE=1 SV=1	2	2	13.2975	15.1064	13.5877	14.7182	13.8905	14.6398	14.7341	13.5429	14.5777	14.0281	13.9222	13.1898	14.5031	15.8284	13.2295	14.4027	14.4504	14.7395	14.9968			0.121246	-0.140967	-0.318845	0.756404	1.10264
Q9D2G2	ODO2_MOUSE Dihydrolipoyllysine-residue succinyltransferase component of 2-oxoglutarate dehydrogenase complex, mitochondrial OS=Mus musculus OX=10090 GN=Dlst PE=1 SV=1	11	11	19.2721	19.3334	18.9012	19.8577	19.7826	19.7737	18.3347	19.534	19.3199	19.3416	19.0908	18.7532	19.021	19.5621	18.6297	20.1843	19.6263	19.7181	19.691			0.178768	-0.140858	-0.449623	0.66257	1.10256
P62880	GBB2_MOUSE Guanine nucleotide-binding protein G(I)/G(S)/G(T) subunit beta-2 OS=Mus musculus OX=10090 GN=Gnb2 PE=1 SV=3	9	5	17.3235	15.4195	16.9315	17.5591	17.322	16.8194	16.9654	15.3604	17.3355	16.6538	15.7942	16.4777	17.1488	12.462	17.6782	17.3477	16.1847	17.2992	17.9433			0.0990423	-0.14046	-0.265414	0.796082	1.10226
P08249	MDHM_MOUSE Malate dehydrogenase, mitochondrial OS=Mus musculus OX=10090 GN=Mdh2 PE=1 SV=3	17	17	20.2822	19.8872	20.2681	20.6449	20.9131	20.1332	19.691	20.8066	20.1984	20.1976	19.9386	20.0462	20.3273	20.6543	19.2448	19.7021	19.9223	19.9226	21.9364			0.224759	-0.139704	-0.547576	0.595993	1.10168
O88441	MTX2_MOUSE Metaxin-2 OS=Mus musculus OX=10090 GN=Mtx2 PE=1 SV=1	8	8	15.2746	16.3458	14.814	13.9306	16.5933	15.4366	15.8677	16.4674	15.4879	15.7429	15.6025	15.4271	14.5669	15.1537	14.5561	15.8807	15.8029	16.1001	14.8217			0.101501	-0.139217	-0.271421	0.791588	1.10131
Q99LB7	SARDH_MOUSE Sarcosine dehydrogenase, mitochondrial OS=Mus musculus OX=10090 GN=Sardh PE=1 SV=1	48	48	20.3925	20.2031	20.2038	20.5373	20.2194	20.1831	20.3808	20.4111	20.5078	20.6244	20.3381	20.4459	20.232	20.0942	20.4701	20.8155	20.0107	20.5984	20.4036			0.789961	-0.138846	-1.50913	0.162196	1.10102
Q9D6S7	RRFM_MOUSE Ribosome-recycling factor, mitochondrial OS=Mus musculus OX=10090 GN=Mrrf PE=1 SV=1	2	2	13.2038	17.4392	16.7248	17.5138	16.6725	17.3427	16.2737	12.5708	14.5447	14.5637	16.65	17.2183	15.0284	13.5119	17.4659	16.4793	15.0772	15.0406	14.1128			0.0405703	-0.138502	-0.11488	0.910814	1.10076
Q9D5V5	CUL5_MOUSE Cullin-5 OS=Mus musculus OX=10090 GN=Cul5 PE=1 SV=3	2	2	13.4105	13.2838	14.1135	12.4524	14.8564	13.1404	13.9136	14.4244	13.5299	13.4516	12.7073	15.1931	12.8746	13.1427	14.0504	13.6507	13.2699	14.4202	15.2032			0.0888635	-0.138426	-0.240289	0.81496	1.1007
Q9ET22	DPP2_MOUSE Dipeptidyl peptidase 2 OS=Mus musculus OX=10090 GN=Dpp7 PE=1 SV=2	6	6	15.8921	14.9386	15.5558	15.6889	14.775	16.0231	16.2995	15.5184	15.7523	15.4376	15.5599	15.348	15.5181	16.8169	15.4854	15.8282	16.149	16.0372	15.7763			0.187988	-0.138128	-0.469687	0.648652	1.10048
P63276	RS17_MOUSE 40S ribosomal protein S17 OS=Mus musculus OX=10090 GN=Rps17 PE=1 SV=2	7	7	21.1694	20.7007	20.8018	20.7095	20.8402	20.627	21.3477	21.0024	21.3316	21.4159	20.7282	21.2551	21.22	20.3201	21.0636	21.3684	21.4492	21.4565	20.6487			0.29474	-0.137997	-0.687674	0.507294	1.10038
O35678	MGLL_MOUSE Monoglyceride lipase OS=Mus musculus OX=10090 GN=Mgll PE=1 SV=1	12	12	14.7518	16.0337	15.1879	14.8376	15.0187	14.2347	16.3324	15.1861	15.2731	15.6849	15.9441	16.65	13.5761	11.1475	16.8711	16.1259	13.8846	16.6477	15.0582			0.104581	-0.137964	-0.278914	0.785994	1.10035
Q99JH8	ERD21_MOUSE ER lumen protein-retaining receptor 1 OS=Mus musculus OX=10090 GN=Kdelr1 PE=1 SV=1;sp	2	2	15.5534	16.5695	15.9676	16.1307	15.3916	16.321	17.3103	15.4184	15.8129	16.0723	16.3456	16.7091	16.1619	13.7272	17.0247	15.6698	16.3142	16.5779	13.1139			0.134801	-0.13781	-0.350602	0.73316	1.10023
P16110	LEG3_MOUSE Galectin-3 OS=Mus musculus OX=10090 GN=Lgals3 PE=1 SV=3	4	4	13.3055	18.999	11.7479	13.2823	13.7842	15.2474	17.2118	12.244	16.9104	16.1617	12.6181	15.931	13.6187	17.258	15.7314	17.0306	13.3136	16.6147	16.0452			0.0299857	-0.137074	-0.0858437	0.933285	1.09967
Q9CQP0	RM33_MOUSE 39S ribosomal protein L33, mitochondrial OS=Mus musculus OX=10090 GN=Mrpl33 PE=1 SV=1	2	2	12.7692	14.0512	13.1366	12.2064	13.5533	11.525	14.8756	12.9607	14.3527	14.5621	12.8457	14.2144	14.1024	11.7328	14.7042	13.9353	13.6329	13.9273	13.2707			0.0694393	-0.1361	-0.191144	0.852238	1.09893
Q8BZW8	NHLC2_MOUSE NHL repeat-containing protein 2 OS=Mus musculus OX=10090 GN=Nhlrc2 PE=1 SV=1	3	3	13.6664	13.5409	14.1284	14.305	13.9507	14.1197	13.5072	12.2946	14.5794	14.4417	13.5152	14.5127	13.8056	12.6116	14.0339	12.807	13.911	12.7955	12.8545			0.115738	-0.135438	-0.305758	0.766059	1.09843
Q61879	MYH10_MOUSE Myosin-10 OS=Mus musculus OX=10090 GN=Myh10 PE=1 SV=2	17	3	15.5003	15.0627	15.4576	15.2525	15.2055	16.0176	16.0864	14.7358	15.2013	15.4845	16.054	15.2412	15.5911	15.0492	16.473	15.7866	15.5894	15.7695	14.1916			0.184965	-0.135223	-0.463135	0.653183	1.09826
P14206	RSSA_MOUSE 40S ribosomal protein SA OS=Mus musculus OX=10090 GN=Rpsa PE=1 SV=4	16	16	20.6862	20.4699	20.4822	20.8755	21.2695	20.8095	20.4376	21.0463	20.1812	20.35	20.523	20.6383	20.735	20.0358	20.6611	20.4892	20.7813	20.2433	21.4347			0.269374	-0.135109	-0.638004	0.537806	1.09818
Q9DCS3	MECR_MOUSE Enoyl-[acyl-carrier-protein] reductase, mitochondrial OS=Mus musculus OX=10090 GN=Mecr PE=1 SV=2	11	11	17.6502	17.5796	17.715	17.605	17.331	18.3803	17.9814	17.7775	17.7443	17.7409	17.9585	17.5229	17.6009	16.8384	18.1247	18.0066	17.8243	17.8282	17.3228			0.321124	-0.134144	-0.738142	0.477393	1.09744
P63242	IF5A1_MOUSE Eukaryotic translation initiation factor 5A-1 OS=Mus musculus OX=10090 GN=Eif5a PE=1 SV=2	11	11	18.7041	19.6354	18.7639	18.9047	18.7535	19.4977	19.3697	19.3212	19.1972	19.1933	19.2485	19.01	19.2242	18.9165	19.5924	19.9111	19.0691	18.7585	18.7595			0.264285	-0.131726	-0.627894	0.544145	1.0956
Q9D8N0	EF1G_MOUSE Elongation factor 1-gamma OS=Mus musculus OX=10090 GN=Eef1g PE=1 SV=3	18	18	19.2542	18.446	19.3101	19.2074	19.4992	19.0022	18.947	19.098	19.0829	19.2615	18.9162	19.197	19.5134	17.6673	18.8199	18.7228	19.3351	18.9911	19.6835			0.315721	-0.131144	-0.727901	0.483369	1.09516
P62743	AP2S1_MOUSE AP-2 complex subunit sigma OS=Mus musculus OX=10090 GN=Ap2s1 PE=1 SV=1	3	2	15.1915	15.1974	13.3962	16.2511	15.4207	13.2207	16.2598	13.5749	15.4723	13.6053	12.5286	16.192	13.1824	13.2187	15.6074	15.6081	15.1577	15.6432	14.1944			0.0495097	-0.130002	-0.138937	0.892258	1.0943
Q8R0V5	I23O2_MOUSE Indoleamine 2,3-dioxygenase 2 OS=Mus musculus OX=10090 GN=Ido2 PE=1 SV=3	6	6	15.633	14.8198	15.5228	14.1644	15.2006	15.5881	16.3963	15.0805	16.4158	15.2025	15.5569	15.4775	15.2651	15.55	15.8472	15.1017	15.5482	15.022	14.927			0.112779	-0.12845	-0.298685	0.771296	1.09312
Q9JMD3	STA10_MOUSE START domain-containing protein 10 OS=Mus musculus OX=10090 GN=Stard10 PE=1 SV=1	13	13	19.1932	18.5881	19.3366	19.6334	19.9363	18.8213	18.5419	19.7575	18.8344	19.3247	18.9572	18.698	19.7563	16.823	18.2581	18.6668	19.3261	18.4645	19.5631			0.153346	-0.127936	-0.393076	0.702512	1.09273
Q8VBW6	ULA1_MOUSE NEDD8-activating enzyme E1 regulatory subunit OS=Mus musculus OX=10090 GN=Nae1 PE=1 SV=1	4	4	16.2481	16.0626	15.508	16.2496	15.6266	17.5409	15.026	15.1403	16.0986	17.0723	15.7731	16.0794	15.6544	13.1231	15.9344	16.3799	15.0202	17.5419	15.1095			0.0940795	-0.127861	-0.253216	0.805231	1.09267
Q6PDI5	ECM29_MOUSE Proteasome adapter and scaffold protein ECM29 OS=Mus musculus OX=10090 GN=Ecpas PE=1 SV=3	5	4	17.1962	17.6828	17.6128	18.1258	16.9309	17.8542	18.4546	16.3185	17.9441	17.1593	17.8157	18.0177	17.8268	13.591	17.4797	18.2725	18.0848	17.989	13.0435			0.116865	-0.127225	-0.308445	0.764073	1.09219
Q3U0V1	FUBP2_MOUSE Far upstream element-binding protein 2 OS=Mus musculus OX=10090 GN=Khsrp PE=1 SV=2	9	7	14.9379	16.2935	15.7819	15.5561	15.6076	15.2612	15.9425	16.4145	15.5763	16.2323	15.7087	15.8854	15.4922	15.0086	16.7033	16.217	15.1204	15.5295	16.3658			0.169592	-0.127212	-0.429426	0.676718	1.09218
Q9Z0N1	IF2G_MOUSE Eukaryotic translation initiation factor 2 subunit 3, X-linked OS=Mus musculus OX=10090 GN=Eif2s3x PE=1 SV=2	11	2	17.4418	17.9748	17.3311	17.0539	17.3611	17.7395	18.5475	17.0621	17.7381	17.9482	17.7555	18.1805	17.3111	16.843	18.4018	18.2187	17.6106	17.8641	15.9946			0.159561	-0.12706	-0.407073	0.692531	1.09207
P09103	PDIA1_MOUSE Protein disulfide-isomerase OS=Mus musculus OX=10090 GN=P4hb PE=1 SV=2	40	40	21.2119	21.5977	21.3842	21.2001	21.4667	21.6578	21.7864	21.6759	21.2988	21.6743	21.1718	21.7858	21.4762	21.3169	21.8453	21.5225	21.6631	21.8155	21.3878			0.354888	-0.126229	-0.801115	0.441684	1.09144
Q9D8T2	GSDMD_MOUSE Gasdermin-D OS=Mus musculus OX=10090 GN=Gsdmdc1 PE=1 SV=1	3	3	16.5987	15.3463	15.9745	16.501	17.3355	12.9856	13.8713	16.1454	17.7171	16.1821	16.9244	17.2287	17.0001	16.9047	16.1379	16.878	16.4907	14.6533	17.0258			0.0454686	-0.125861	-0.128114	0.900599	1.09116
Q8BJ64	CHDH_MOUSE Choline dehydrogenase, mitochondrial OS=Mus musculus OX=10090 GN=Chdh PE=1 SV=1	18	18	18.2745	17.5188	17.5084	18.2097	17.2919	17.7079	18.1531	17.7509	18.2703	17.6926	18.3593	17.5997	16.9631	14.4114	17.8823	17.9766	17.6787	18.5408	18.0205			0.199217	-0.125618	-0.493825	0.632096	1.09097
P20029	BIP_MOUSE Endoplasmic reticulum chaperone BiP OS=Mus musculus OX=10090 GN=Hspa5 PE=1 SV=3	42	40	20.894	21.301	21.0683	20.9744	21.2478	21.0855	21.2973	21.4438	21.1963	21.3843	20.7628	21.5218	21.3402	21.2262	21.1219	21.1441	21.3987	21.5328	21.6678			0.355381	-0.124915	-0.802021	0.441183	1.09044
Q9D855	QCR7_MOUSE Cytochrome b-c1 complex subunit 7 OS=Mus musculus OX=10090 GN=Uqcrb PE=1 SV=3	10	10	17.5557	18.5171	17.7891	17.4695	18.2806	18.4072	18.3354	18.3355	18.3684	17.6132	18.0171	17.8756	18.4929	16.9625	17.9781	18.6169	17.1878	17.9996	19.5303			0.193007	-0.124081	-0.480517	0.641199	1.08981
O88986	KBL_MOUSE 2-amino-3-ketobutyrate coenzyme A ligase, mitochondrial OS=Mus musculus OX=10090 GN=Gcat PE=1 SV=2	14	13	19.5955	18.4095	19.1043	20.208	19.8875	18.873	19.1778	18.8781	18.7162	19.1351	19.2423	18.317	19.3045	19.031	18.6171	18.9524	19.2389	19.3839	19.0066			0.119916	-0.122992	-0.315695	0.758724	1.08899
P97807	FUMH_MOUSE Fumarate hydratase, mitochondrial OS=Mus musculus OX=10090 GN=Fh PE=1 SV=3	23	22	19.8603	19.4751	19.6536	19.8599	19.9393	20.375	19.8404	19.8725	19.4535	19.2708	19.994	19.4651	19.3987	19.0798	19.0737	19.8773	19.4861	19.44	19.7811			0.243768	-0.122604	-0.586611	0.570469	1.0887
P26883	FKB1A_MOUSE Peptidyl-prolyl cis-trans isomerase FKBP1A OS=Mus musculus OX=10090 GN=Fkbp1a PE=1 SV=2	2	2	15.7964	13.3575	12.9591	13.2551	13.4684	13.3296	16.2019	12.7002	15.4187	14.9053	14.7614	13.3955	13.0653	15.6757	14.6678	16.3424	13.5198	15.3569	13.9018			0.0514711	-0.121917	-0.144161	0.888237	1.08818
P22315	HEMH_MOUSE Ferrochelatase, mitochondrial OS=Mus musculus OX=10090 GN=Fech PE=1 SV=2	16	16	17.1345	17.5892	17.1405	17.4182	16.7379	17.0151	17.676	16.5537	17.3289	17.9093	18.3581	17.6883	17.2995	17.0247	17.9597	17.6209	17.046	17.9991	16.8757			0.132612	-0.121452	-0.345514	0.736865	1.08783
P47802	MTX1_MOUSE Metaxin-1 OS=Mus musculus OX=10090 GN=Mtx1 PE=1 SV=1	3	3	13.6899	16.0954	12.1736	13.5852	14.9304	14.0204	13.8909	12.8911	14.8679	13.8604	14.3217	14.5779	13.444	12.9541	15.5303	15.241	13.7671	15.4639	14.0846			0.0606235	-0.118795	-0.168285	0.869714	1.08583
O35488	S27A2_MOUSE Very long-chain acyl-CoA synthetase OS=Mus musculus OX=10090 GN=Slc27a2 PE=1 SV=2	36	36	19.2071	19.4234	19.9334	19.9289	19.6421	17.9772	19.6751	20.0031	19.5071	20.0106	20.0394	19.9608	19.5099	18.1493	19.6946	19.0703	20.071	20.0447	19.2834			0.108893	-0.116967	-0.289344	0.778228	1.08445
P61290	PSME3_MOUSE Proteasome activator complex subunit 3 OS=Mus musculus OX=10090 GN=Psme3 PE=1 SV=1	4	4	15.1155	16.3037	15.0244	15.7395	15.9181	16.3942	15.9289	16.0801	15.9861	16.0788	12.9277	15.3301	16.3382	12.549	15.1183	16.385	16.3894	15.8835	15.1587			0.0643878	-0.116941	-0.17809	0.862208	1.08443
Q99J56	DERL1_MOUSE Derlin-1 OS=Mus musculus OX=10090 GN=Derl1 PE=1 SV=1	2	2	14.1556	14.8768	13.111	13.0768	16.9231	12.0378	15.2828	12.9788	14.4859	16.1557	13.6571	12.8828	12.5554	15.0129	15.5302	12.4837	12.8343	13.3221	17.6276			0.0402987	-0.116695	-0.114143	0.911384	1.08425
Q9QYC7	VKGC_MOUSE Vitamin K-dependent gamma-carboxylase OS=Mus musculus OX=10090 GN=Ggcx PE=1 SV=1	3	3	15.7298	15.7405	16.1665	15.873	16.0128	15.4299	16.0806	15.977	16.0822	16.5342	15.9155	16.0549	16.4965	16.3592	15.8307	15.6081	16.7146	15.7539	15.5127			0.264719	-0.116658	-0.628756	0.543602	1.08422
P32921	SYWC_MOUSE Tryptophan--tRNA ligase, cytoplasmic OS=Mus musculus OX=10090 GN=Wars1 PE=1 SV=2	7	7	17.2272	16.914	17.1452	17.3951	17.0503	17.654	17.6741	16.95	17.5396	17.231	16.6669	16.7433	17.5928	13.8762	17.2229	17.5423	17.8634	17.195	17.4759			0.202024	-0.116118	-0.499808	0.628024	1.08381
P39447	ZO1_MOUSE Tight junction protein ZO-1 OS=Mus musculus OX=10090 GN=Tjp1 PE=1 SV=2	11	11	14.9353	15.8414	12.6092	16.7666	12.8827	13.5103	15.2431	13.9595	15.0916	15.5003	12.9928	15.2556	14.404	13.7597	16.1577	14.8629	14.4504	14.5637	13.9858			0.0444728	-0.116096	-0.125434	0.902666	1.0838
Q3THW5	H2AV_MOUSE Histone H2A.V OS=Mus musculus OX=10090 GN=H2az2 PE=1 SV=3;sp	5	3	17.7174	17.3469	17.0287	17.2423	16.4767	18.0474	18.3226	16.8188	17.3999	17.5163	18.0693	17.4264	17.2227	16.5796	18.2582	19.1069	18.3044	17.402	17.1111			0.117557	-0.115615	-0.310092	0.762857	1.08344
Q9D8W5	PSD12_MOUSE 26S proteasome non-ATPase regulatory subunit 12 OS=Mus musculus OX=10090 GN=Psmd12 PE=1 SV=4	10	10	16.3377	16.7379	15.9103	16.3065	16.1621	16.1894	17.1957	15.9018	16.9738	15.9856	16.4232	16.8579	16.2403	17.8007	17.4535	17.6218	16.6877	16.7972	16.3251			0.149458	-0.115346	-0.38426	0.70883	1.08323
Q64433	CH10_MOUSE 10 kDa heat shock protein, mitochondrial OS=Mus musculus OX=10090 GN=Hspe1 PE=1 SV=2	8	8	18.055	18.3853	18.2098	18.3497	19.3538	18.5415	17.4195	19.7786	17.1972	17.6075	18.6334	18.1058	18.5796	19.2728	17.1455	18.0651	17.2412	17.4152	20.6647			0.0817981	-0.115167	-0.222601	0.828327	1.0831
O09172	GSH0_MOUSE Glutamate--cysteine ligase regulatory subunit OS=Mus musculus OX=10090 GN=Gclm PE=1 SV=1	5	5	17.5668	18.0223	17.6112	17.7205	17.6127	18.0722	18.1228	18.1186	17.8299	17.8579	17.6791	17.6166	17.8792	17.8566	18.1028	17.6702	17.8779	16.9882	17.8782			0.345582	-0.114415	-0.783928	0.451251	1.08254
Q91W50	CSDE1_MOUSE Cold shock domain-containing protein E1 OS=Mus musculus OX=10090 GN=Csde1 PE=1 SV=1	11	11	15.4715	16.1659	15.1166	16.3556	15.4781	15.7902	15.7063	14.9911	15.5928	15.8652	15.518	15.9946	15.6647	13.8439	16.0185	15.8378	15.4513	15.9401	15.8924			0.162669	-0.114411	-0.41403	0.687592	1.08253
Q9DB27	MCTS1_MOUSE Malignant T-cell-amplified sequence 1 OS=Mus musculus OX=10090 GN=Mcts1 PE=1 SV=1;sp	2	2	14.4738	13.9666	15.114	14.3643	15.3486	14.7543	15.3585	14.6157	14.6824	14.8174	13.7925	13.9556	14.7296	14.0855	13.6113	14.5525	15.0761	15.1368	13.2486			0.118683	-0.11399	-0.312769	0.760881	1.08222
P68372	TBB4B_MOUSE Tubulin beta-4B chain OS=Mus musculus OX=10090 GN=Tubb4b PE=1 SV=1;sp	27	5	21.9157	21.0428	21.7998	21.6893	21.7532	22.0868	21.378	21.786	21.6573	21.6542	21.6187	21.6561	21.8009	21.2701	21.2839	21.4241	21.9314	21.4451	21.8141			0.261255	-0.111663	-0.621849	0.547955	1.08047
Q921F2	TADBP_MOUSE TAR DNA-binding protein 43 OS=Mus musculus OX=10090 GN=Tardbp PE=1 SV=1	8	8	17.2359	17.6987	17.1255	17.5806	17.123	17.7769	17.962	17.1562	17.8898	17.1709	16.9016	17.6234	17.4361	16.2326	17.0078	17.6293	17.632	17.824	17.5397			0.180341	-0.111567	-0.453064	0.660175	1.0804
Q8VC97	BUP1_MOUSE Beta-ureidopropionase OS=Mus musculus OX=10090 GN=Upb1 PE=1 SV=1	11	11	17.665	17.65	16.6552	17.2851	17.7447	17.7782	17.817	17.0938	16.7281	17.5032	17.7823	17.1745	17.7271	13.2876	17.8485	17.3758	17.4422	17.2261	15.8785			0.149749	-0.110703	-0.384922	0.708355	1.07975
O35609	SCAM3_MOUSE Secretory carrier-associated membrane protein 3 OS=Mus musculus OX=10090 GN=Scamp3 PE=1 SV=3	4	4	16.7029	14.9891	17.4623	16.4075	16.4701	16.3114	15.9886	16.6662	16.2096	16.8604	16.2394	17.3061	17.0278	15.8191	15.6134	15.9112	16.9178	16.1638	16.7947			0.0920497	-0.110703	-0.248199	0.809003	1.07975
O89110	CASP8_MOUSE Caspase-8 OS=Mus musculus OX=10090 GN=Casp8 PE=1 SV=1	4	2	14.5543	12.892	14.7795	14.0151	13.9187	13.7995	14.9044	15.0997	15.2192	14.0344	12.2004	14.4779	14.9055	16.9785	14.8065	13.9029	14.3455	13.9378	13.1339			0.0634883	-0.110193	-0.175753	0.863996	1.07937
P51859	HDGF_MOUSE Hepatoma-derived growth factor OS=Mus musculus OX=10090 GN=Hdgf PE=1 SV=2	10	8	18.4668	19.0469	18.4709	18.9451	18.4118	18.8803	18.6137	18.6528	18.8549	18.6256	18.9777	18.9804	18.6854	17.5061	19.0292	18.7045	19.0711	18.6326	17.5965			0.303162	-0.109808	-0.70391	0.497551	1.07908
Q91YQ5	RPN1_MOUSE Dolichyl-diphosphooligosaccharide--protein glycosyltransferase subunit 1 OS=Mus musculus OX=10090 GN=Rpn1 PE=1 SV=1	28	28	20.0443	20.3823	20.0657	20.6332	20.0994	20.5133	20.5335	19.8171	20.1812	19.9317	20.1695	20.5785	20.3444	19.2524	20.526	20.3397	20.5241	20.5079	19.6488			0.240545	-0.108949	-0.580047	0.574718	1.07844
Q8VCZ9	HYPDH_MOUSE Hydroxyproline dehydrogenase OS=Mus musculus OX=10090 GN=Prodh2 PE=1 SV=1	7	7	16.6517	16.9909	15.9955	16.3725	15.4708	17.7	17.5212	16.2148	16.4941	16.3866	16.9791	16.7547	15.8033	14.0363	17.4788	17.6337	15.9001	17.794	14.9366			0.0930099	-0.108817	-0.250574	0.807217	1.07834
P25976	UBF1_MOUSE Nucleolar transcription factor 1 OS=Mus musculus OX=10090 GN=Ubtf PE=1 SV=1	2	2	13.9828	12.8545	14.8905	13.9274	12.6226	13.2365	15.2933	14.4426	14.1343	14.0761	13.9323	14.4938	14.4169	14.8684	16.3109	14.4459	14.8787	13.4112	14.1121			0.072311	-0.108361	-0.198514	0.846621	1.078
A2A5R2	BIG2_MOUSE Brefeldin A-inhibited guanine nucleotide-exchange protein 2 OS=Mus musculus OX=10090 GN=Arfgef2 PE=1 SV=1;sp	7	7	14.092	14.7952	14.5315	14.7281	13.7142	12.3784	15.5698	13.7815	14.8612	14.9586	15.367	15.8719	14.8291	15.942	15.3076	14.8396	15.3876	15.4271	13.6243			0.0583951	-0.108294	-0.162449	0.874188	1.07795
P62141	PP1B_MOUSE Serine/threonine-protein phosphatase PP1-beta catalytic subunit OS=Mus musculus OX=10090 GN=Ppp1cb PE=1 SV=3	11	4	16.3729	16.1042	16.1088	16.6081	16.4923	16.1373	16.3808	16.231	16.7611	16.3071	15.6388	16.1733	16.4392	12.5634	16.4908	16.6451	16.1725	16.2297	16.4083			0.223765	-0.108053	-0.545513	0.597358	1.07777
Q9Z2Y8	PLPHP_MOUSE Pyridoxal phosphate homeostasis protein OS=Mus musculus OX=10090 GN=Plpbp PE=1 SV=1	9	9	16.4505	16.5012	15.9791	16.1103	16.0909	16.8385	16.6641	16.8587	16.6412	16.0207	16.2627	16.2716	15.5648	13.6335	16.3238	16.8979	15.6917	16.2625	15.9922			0.200519	-0.107395	-0.496603	0.630204	1.07728
P32067	LA_MOUSE Lupus La protein homolog OS=Mus musculus OX=10090 GN=Ssb PE=1 SV=1	9	9	16.6216	16.8276	16.9317	17.0612	16.6	16.8002	17.0983	16.7618	16.8746	16.761	16.8957	17.255	17.1841	14.0452	17.1754	16.3189	16.9345	16.6971	16.4674			0.367873	-0.107225	-0.824887	0.428674	1.07715
P67778	PHB_MOUSE Prohibitin OS=Mus musculus OX=10090 GN=Phb PE=1 SV=1	15	15	18.7209	18.9115	18.8996	19.0188	17.6685	19.5593	18.9778	19.0383	19.0762	18.7552	19.5332	18.933	18.6882	18.6109	18.7088	19.2855	18.7797	19.1911	18.6409			0.123887	-0.107136	-0.325082	0.751818	1.07709
Q9CWK8	SNX2_MOUSE Sorting nexin-2 OS=Mus musculus OX=10090 GN=Snx2 PE=1 SV=2	13	11	17.551	16.7556	17.4318	16.8616	17.1747	17.6686	17.8599	17.2145	17.4186	17.4386	17.0807	17.4614	17.8302	14.9638	17.7229	17.59	17.771	17.588	17.251			0.193091	-0.106987	-0.480697	0.641075	1.07698
Q8BX70	VP13C_MOUSE Vacuolar protein sorting-associated protein 13C OS=Mus musculus OX=10090 GN=Vps13c PE=1 SV=2	4	3	13.3476	13.9736	13.2505	12.6328	13.4021	11.5558	14.9312	13.4236	14.3666	14.3712	13.7224	14.2412	14.7219	13.4118	14.0949	13.2412	13.7166	13.8112	13.7704			0.0593297	-0.103515	-0.164899	0.872309	1.07439
Q9WUM3	COR1B_MOUSE Coronin-1B OS=Mus musculus OX=10090 GN=Coro1b PE=1 SV=1	9	9	15.6762	15.7791	15.3472	15.8995	16.5221	15.4289	15.8212	15.6801	15.8499	15.9283	13.9115	16.2851	15.9006	16.2119	15.6471	15.1033	15.6582	15.8764	16.6655			0.0838469	-0.102098	-0.227751	0.824429	1.07333
Q99N95	RM03_MOUSE 39S ribosomal protein L3, mitochondrial OS=Mus musculus OX=10090 GN=Mrpl3 PE=1 SV=1	2	2	14.578	13.4652	14.2314	14.0698	12.9066	14.6052	14.7491	13.0691	14.4658	14.8995	14.9601	14.0173	14.1938	12.9308	15.1159	15.0897	15.3935	15.0623	12.9237			0.0773137	-0.102087	-0.211264	0.836925	1.07333
P62334	PRS10_MOUSE 26S proteasome regulatory subunit 10B OS=Mus musculus OX=10090 GN=Psmc6 PE=1 SV=1	13	13	17.8664	17.0398	17.4885	17.9279	17.752	17.7857	17.6114	17.3915	17.4231	17.1903	17.4102	17.6104	17.7298	15.6193	17.6578	17.4295	17.6632	17.5388	17.3853			0.225531	-0.10203	-0.549177	0.594934	1.07328
Q9DCT2	NDUS3_MOUSE NADH dehydrogenase [ubiquinone] iron-sulfur protein 3, mitochondrial OS=Mus musculus OX=10090 GN=Ndufs3 PE=1 SV=2	13	13	18.1632	17.882	17.8528	18.6471	18.0782	18.2948	18.3027	17.7958	18.1802	17.7867	17.6108	17.9065	17.888	17.616	17.7318	18.2321	17.7555	18.3905	18.2994			0.204224	-0.100993	-0.504485	0.62485	1.07251
P14685	PSMD3_MOUSE 26S proteasome non-ATPase regulatory subunit 3 OS=Mus musculus OX=10090 GN=Psmd3 PE=1 SV=3	13	13	16.836	15.9922	17.1581	16.5486	16.4263	16.183	17.2482	16.373	16.6882	17.0789	17.0968	17.2232	17.146	13.1173	16.893	16.5929	17.3966	16.8035	15.921			0.128135	-0.100814	-0.335063	0.744501	1.07238
P50516	VATA_MOUSE V-type proton ATPase catalytic subunit A OS=Mus musculus OX=10090 GN=Atp6v1a PE=1 SV=2	14	13	17.2234	17.12	16.899	16.8444	17.1519	18.1822	17.7558	16.6471	17.0254	16.9612	16.7572	17.3076	17.3223	15.9939	17.197	17.6168	17.711	17.4666	16.8364			0.127249	-0.100636	-0.332985	0.746021	1.07225
P62806	H4_MOUSE Histone H4 OS=Mus musculus OX=10090 GN=H4c1 PE=1 SV=2	13	13	21.6163	21.6112	21.4159	22.0795	21.3546	21.7679	21.4161	21.4427	21.7247	21.8581	21.5636	21.6235	21.2468	21.0933	21.9421	22.8809	22.1675	21.77	21.933			0.298512	-0.100065	-0.694961	0.502907	1.07182
P97351	RS3A_MOUSE 40S ribosomal protein S3a OS=Mus musculus OX=10090 GN=Rps3a PE=1 SV=3	17	17	18.8501	18.9482	18.8036	18.7628	18.8874	19.088	19.2421	18.8844	18.9064	19.0149	18.7354	19.1842	18.7172	18.1875	19.3123	19.1063	18.8886	19.0646	18.4113			0.423831	-0.0999504	-0.924793	0.37685	1.07174
P16406	AMPE_MOUSE Glutamyl aminopeptidase OS=Mus musculus OX=10090 GN=Enpep PE=1 SV=1	12	12	16.6081	16.5043	15.5991	16.7482	16.2472	16.5834	16.7025	15.0571	16.6509	15.963	16.6351	16.4466	15.937	12.7974	16.1653	16.5895	16.2216	16.7385	15.7433			0.1031	-0.0999436	-0.275316	0.788678	1.07173
O08553	DPYL2_MOUSE Dihydropyrimidinase-related protein 2 OS=Mus musculus OX=10090 GN=Dpysl2 PE=1 SV=2	14	13	17.0343	16.2849	16.7207	17.3849	17.1212	16.2236	16.8888	15.6181	17.4097	16.4433	16.673	17.255	17.0258	14.2996	15.9544	16.4647	17.1812	16.7629	15.66			0.0989662	-0.099773	-0.265228	0.796221	1.0716
Q8BFR5	EFTU_MOUSE Elongation factor Tu, mitochondrial OS=Mus musculus OX=10090 GN=Tufm PE=1 SV=1	22	22	18.0828	18.4106	17.887	18.3269	18.4948	18.1952	18.7273	18.1866	18.3016	18.0724	17.8263	17.8944	17.9293	15.3941	18.9217	18.2596	17.8331	18.6714	18.891			0.216023	-0.098263	-0.529365	0.608103	1.07048
Q9CZU6	CISY_MOUSE Citrate synthase, mitochondrial OS=Mus musculus OX=10090 GN=Cs PE=1 SV=1	18	17	19.1802	18.9031	18.9905	20.1436	18.6514	18.6695	18.8959	18.6956	19.4516	19.2415	19.0817	19.2722	18.5886	18.4709	18.3913	19.2651	19.3407	19.5784	19.7739			0.129356	-0.0979366	-0.33792	0.74241	1.07024
Q64282	IFIT1_MOUSE Interferon-induced protein with tetratricopeptide repeats 1 OS=Mus musculus OX=10090 GN=Ifit1 PE=1 SV=2	9	9	12.0181	17.0843	12.8003	12.8248	15.2668	17.3022	14.4236	12.2952	14.0741	14.2907	12.1776	13.931	17.2712	14.6435	18.2891	15.8684	16.7956	13.0497	12.6198			0.027149	-0.0975478	-0.0779557	0.939401	1.06995
Q61805	LBP_MOUSE Lipopolysaccharide-binding protein OS=Mus musculus OX=10090 GN=Lbp PE=1 SV=2	2	2	12.4357	14.0696	14.8622	15.7463	14.9611	14.2193	13.8951	13.4589	15.0959	12.5664	11.5895	13.4445	14.0636	12.6073	14.1884	15.7714	13.5961	14.7538	13.2407			0.0398678	-0.0971708	-0.112972	0.912288	1.06967
Q9Z1D1	EIF3G_MOUSE Eukaryotic translation initiation factor 3 subunit G OS=Mus musculus OX=10090 GN=Eif3g PE=1 SV=2	7	7	13.963	16.9305	15.5349	13.9785	13.518	16.1354	16.0911	16.3263	16.1534	16.1739	15.6482	16.1309	16.0875	14.8424	17.1879	17.135	16.6062	15.9193	15.708			0.044544	-0.0967337	-0.125625	0.902518	1.06935
Q9QZ23	NFU1_MOUSE NFU1 iron-sulfur cluster scaffold homolog, mitochondrial OS=Mus musculus OX=10090 GN=Nfu1 PE=1 SV=2	2	2	15.9001	14.1239	13.8609	13.9101	15.4284	11.9397	15.2874	17.1801	13.7641	15.5401	14.8885	14.5786	15.3098	16.131	14.9871	12.2626	15.849	14.4037	13.3433			0.0363215	-0.0958127	-0.103298	0.919768	1.06867
P48678	LMNA_MOUSE Prelamin-A/C OS=Mus musculus OX=10090 GN=Lmna PE=1 SV=2	30	29	17.1499	18.7148	17.2085	17.5295	15.9137	17.9718	18.487	17.3169	18.7377	18.0629	17.8046	18.253	17.2465	15.9856	18.6549	18.5191	18.0502	18.389	17.8352			0.0611651	-0.0952732	-0.1697	0.86863	1.06827
Q9CRB2	NHP2_MOUSE H/ACA ribonucleoprotein complex subunit 2 OS=Mus musculus OX=10090 GN=Nhp2 PE=1 SV=1	4	4	13.4917	13.3783	14.1669	13.6974	15.0204	13.2432	14.5737	14.2146	13.0859	13.7073	12.6928	13.7313	14.2989	11.7804	15.3833	14.3046	13.037	14.5736	14.7989			0.0761529	-0.095078	-0.208315	0.839164	1.06812
P45376	ALDR_MOUSE Aldo-keto reductase family 1 member B1 OS=Mus musculus OX=10090 GN=Akr1b1 PE=1 SV=3	10	9	16.0587	16.1073	16.3607	16.9911	16.4247	15.9033	16.5154	16.6271	16.3165	16.0935	14.4697	17.0702	16.5849	14.3631	16.7575	16.1615	16.6636	15.891	16.4004			0.0726123	-0.0923662	-0.199285	0.846034	1.06612
Q9CR57	RL14_MOUSE 60S ribosomal protein L14 OS=Mus musculus OX=10090 GN=Rpl14 PE=1 SV=3	6	6	16.8386	16.4185	18.0485	18.0473	17.695	15.6174	16.0671	17.3224	16.4826	17.7124	17.6859	18.1144	17.3581	13.3681	16.0585	16.5034	17.8911	17.4689	18.5412			0.0550917	-0.0919511	-0.153753	0.880863	1.06581
Q9CQW2	ARL8B_MOUSE ADP-ribosylation factor-like protein 8B OS=Mus musculus OX=10090 GN=Arl8b PE=1 SV=1;sp	6	5	17.3316	17.3386	16.9928	17.6307	17.1721	18.5698	17.6084	16.4697	17.0257	16.9166	16.9969	17.4247	17.4228	14.0369	17.6119	18.1418	17.7406	17.442	15.513			0.0945265	-0.0917566	-0.254318	0.804403	1.06567
Q9ET30	TM9S3_MOUSE Transmembrane 9 superfamily member 3 OS=Mus musculus OX=10090 GN=Tm9sf3 PE=1 SV=1	3	3	15.0821	13.1524	15.2614	15.7838	16.2269	12.0686	14.8059	14.9269	13.8854	14.9301	14.1028	14.578	15.6839	15.1841	14.7766	13.4838	15.0066	14.3875	15.9996			0.0405329	-0.0912034	-0.114779	0.910892	1.06526
Q6GQT9	NOMO1_MOUSE Nodal modulator 1 OS=Mus musculus OX=10090 GN=Nomo1 PE=1 SV=1	21	21	17.2915	17.5058	17.3867	17.8787	17.2279	17.7314	17.8363	17.2996	17.6183	17.2297	17.1991	17.3403	17.7544	14.6469	17.3617	17.572	17.7516	17.7349	17.1522			0.216198	-0.089916	-0.52973	0.607858	1.06431
Q00915	RET1_MOUSE Retinol-binding protein 1 OS=Mus musculus OX=10090 GN=Rbp1 PE=1 SV=2	3	2	13.5235	13.5451	15.2636	13.3828	15.8115	15.8046	15.0355	12.8369	14.1464	14.6223	13.2945	12.8708	15.0198	12.8782	13.9583	14.6611	12.9117	12.4915	14.2731			0.0415178	-0.0898143	-0.11745	0.908829	1.06423
Q6P9Q6	FKB15_MOUSE FK506-binding protein 15 OS=Mus musculus OX=10090 GN=Fkbp15 PE=1 SV=2	4	3	13.8995	15.1792	14.1994	14.2752	13.724	14.9817	15.0855	14.1443	14.5596	14.5193	14.6	14.7507	14.8537	12.9109	15.1086	14.6935	14.7471	14.642	11.6505			0.104464	-0.089556	-0.278629	0.786205	1.06404
A2ARZ3	FSIP2_MOUSE Fibrous sheath-interacting protein 2 OS=Mus musculus OX=10090 GN=Fsip2 PE=1 SV=3	2	2	14.9801	15.0016	15.1999	15.0218	14.1556	15.5053	15.9528	15.0485	15.3801	15.336	15.2702	14.6798	15.0972	14.2312	16.0515	15.2672	13.5707	13.7402	12.0813			0.109278	-0.0894925	-0.290273	0.777539	1.064
O55201	SPT5H_MOUSE Transcription elongation factor SPT5 OS=Mus musculus OX=10090 GN=Supt5h PE=1 SV=1	7	6	13.9105	16.6403	14.5976	15.1125	15.2752	16.029	16.7267	14.8869	15.1106	14.5793	13.9671	14.5615	13.7712	17.6715	16.1396	16.0645	15.3617	15.3837	13.2292			0.0490772	-0.0892874	-0.137783	0.893147	1.06384
P26041	MOES_MOUSE Moesin OS=Mus musculus OX=10090 GN=Msn PE=1 SV=3	29	18	19.073	18.4683	18.8306	19.4786	19.1188	18.8388	18.7317	18.7479	19.1694	18.8357	18.4148	18.5806	19.2919	18.7135	18.4472	18.7778	19.1719	18.9691	18.6644			0.163073	-0.0889301	-0.414933	0.686953	1.06358
Q99LP6	GRPE1_MOUSE GrpE protein homolog 1, mitochondrial OS=Mus musculus OX=10090 GN=Grpel1 PE=1 SV=1	10	10	16.6095	17.7853	17.0177	16.3112	16.4429	17.3529	17.9014	17.2399	17.4958	17.282	17.6234	17.385	16.7538	15.3557	17.7773	17.6695	16.7267	17.5767	17.5648			0.0915119	-0.0885444	-0.246866	0.810006	1.0633
Q9CQC7	NDUB4_MOUSE NADH dehydrogenase [ubiquinone] 1 beta subcomplex subunit 4 OS=Mus musculus OX=10090 GN=Ndufb4 PE=1 SV=3	6	6	17.0493	17.0574	17.2315	17.4483	16.8857	15.9142	17.2234	17.5303	17.8832	17.577	17.6084	16.7357	16.5978	14.2824	17.4793	17.563	16.8468	17.064	17.7958			0.0901412	-0.087947	-0.243466	0.812566	1.06286
Q9JHW4	SELB_MOUSE Selenocysteine-specific elongation factor OS=Mus musculus OX=10090 GN=Eefsec PE=1 SV=2	3	3	13.5425	14.0586	12.4359	13.3337	13.5959	13.4539	13.6919	12.4912	13.5891	13.9668	13.6585	13.1157	13.7785	14.6911	13.6459	14.0057	13.3916	13.002	14.8539			0.0912659	-0.0872779	-0.246257	0.810465	1.06236
O70194	EIF3D_MOUSE Eukaryotic translation initiation factor 3 subunit D OS=Mus musculus OX=10090 GN=Eif3d PE=1 SV=2	8	7	14.6776	15.0323	14.6321	15.3949	15.655	14.5313	15.7474	12.3735	14.9624	15.1404	14.3855	15.6182	14.7536	14.4271	16.2612	15.4594	14.7178	15.6526	15.6891			0.0490267	-0.0869659	-0.137648	0.893251	1.06213
Q9WVM8	AADAT_MOUSE Kynurenine/alpha-aminoadipate aminotransferase, mitochondrial OS=Mus musculus OX=10090 GN=Aadat PE=1 SV=1	11	11	18.1762	16.9119	18.4474	18.7292	18.9563	15.5364	17.5422	19.3088	17.8308	18.5528	16.9589	17.9708	18.4301	17.067	17.5364	18.4596	18.1259	17.2358	19.5769			0.0416625	-0.0866255	-0.117842	0.908526	1.06188
Q8CAQ8	MIC60_MOUSE MICOS complex subunit Mic60 OS=Mus musculus OX=10090 GN=Immt PE=1 SV=1	34	33	18.5966	18.6833	18.0208	19.0408	18.5604	18.2624	18.3649	18.5944	18.4948	18.3627	18.492	18.5083	18.3594	18.3261	18.4869	18.6718	18.3335	18.8838	18.3924			0.205496	-0.0864928	-0.507182	0.623023	1.06179
Q99KJ8	DCTN2_MOUSE Dynactin subunit 2 OS=Mus musculus OX=10090 GN=Dctn2 PE=1 SV=3	8	8	15.8853	16.1606	15.8869	15.209	15.9214	16.3245	16.4911	16.444	15.96	16.0648	16.2	15.9608	16.2046	13.5269	16.0438	15.38	16.3053	15.8513	15.8005			0.142522	-0.0863549	-0.368419	0.720241	1.06168
P24369	PPIB_MOUSE Peptidyl-prolyl cis-trans isomerase B OS=Mus musculus OX=10090 GN=Ppib PE=1 SV=2	12	12	18.6747	18.6948	18.6541	18.2298	18.7298	18.4974	19.3757	19.011	18.4655	18.7254	18.6538	19.1587	19.142	15.3682	19.4265	18.3052	18.6115	18.729	18.4914			0.155841	-0.0862194	-0.39871	0.698488	1.06158
Q9JIK9	RT34_MOUSE 28S ribosomal protein S34, mitochondrial OS=Mus musculus OX=10090 GN=Mrps34 PE=1 SV=1	2	2	14.4039	13.9399	14.7495	14.9746	13.0285	12.8768	14.212	14.8846	15.5816	15.1605	14.8915	14.4417	14.3207	16.1089	14.909	14.1202	14.7342	14.7111	12.9869			0.053791	-0.0857743	-0.150315	0.883505	1.06126
Q9EQ32	BCAP_MOUSE Phosphoinositide 3-kinase adapter protein 1 OS=Mus musculus OX=10090 GN=Pik3ap1 PE=1 SV=1	3	3	14.9294	15.6767	14.8681	15.1902	15.133	16.1485	15.6709	14.2795	14.9953	14.8137	15.5165	15.4466	15.5118	14.1688	15.826	15.3386	15.7977	15.3826	13.3184			0.0915525	-0.0857642	-0.246967	0.80993	1.06125
Q91YP3	DEOC_MOUSE Deoxyribose-phosphate aldolase OS=Mus musculus OX=10090 GN=Dera PE=1 SV=1	5	5	16.5984	13.4166	15.8517	14.988	15.7331	15.3033	15.5239	12.9216	16.1912	15.9218	16.1265	15.6614	15.9352	15.628	16.089	15.6662	15.7219	14.8363	15.0082			0.0390148	-0.0856254	-0.110651	0.914082	1.06115
P35550	FBRL_MOUSE rRNA 2-O-methyltransferase fibrillarin OS=Mus musculus OX=10090 GN=Fbl PE=1 SV=2	9	9	16.4563	17.1592	16.6843	17.131	15.9624	16.2118	17.1629	16.7695	17.2137	16.9757	16.8378	17.398	17.0047	15.1086	17.8375	17.1821	17.396	17.302	15.8859			0.104517	-0.0848408	-0.278758	0.786109	1.06057
Q921G7	ETFD_MOUSE Electron transfer flavoprotein-ubiquinone oxidoreductase, mitochondrial OS=Mus musculus OX=10090 GN=Etfdh PE=1 SV=1	27	27	20.4305	20.3707	20.4266	20.6867	20.21	20.2356	20.4966	20.2028	20.7218	20.6203	20.8091	20.4564	20.2792	20.7091	20.4379	20.4671	20.1248	21.0255	20.2729			0.250514	-0.0839556	-0.600279	0.561676	1.05992
P62082	RS7_MOUSE 40S ribosomal protein S7 OS=Mus musculus OX=10090 GN=Rps7 PE=2 SV=1	10	10	18.2014	17.5828	17.9548	17.8127	17.4152	18.0078	18.5574	17.9771	17.9653	18.53	17.815	17.8834	17.7498	16.1675	18.4327	19.0429	18.4798	18.3655	18.3722			0.137854	-0.0830154	-0.357669	0.728025	1.05923
Q8QZS1	HIBCH_MOUSE 3-hydroxyisobutyryl-CoA hydrolase, mitochondrial OS=Mus musculus OX=10090 GN=Hibch PE=1 SV=1	20	20	17.868	18.078	18.5967	17.4714	18.0435	18.2534	18.753	18.4169	18.4702	18.4027	18.0817	18.482	18.1568	16.9574	19.0444	19.1146	17.1877	18.3379	18.4764			0.128967	-0.0829557	-0.337009	0.743076	1.05919
P70333	HNRH2_MOUSE Heterogeneous nuclear ribonucleoprotein H2 OS=Mus musculus OX=10090 GN=Hnrnph2 PE=1 SV=1	7	3	16.7001	14.4718	16.1732	17.2024	16.7439	15.1197	15.365	16.5924	16.4859	15.8692	14.3776	15.0229	16.6945	13.6582	14.5054	15.5394	16.7985	15.9713	17.2683			0.0441336	-0.0826594	-0.124519	0.903372	1.05897
Q9DAW9	CNN3_MOUSE Calponin-3 OS=Mus musculus OX=10090 GN=Cnn3 PE=1 SV=1	6	6	16.6033	16.4449	15.1074	16.959	16.6489	14.1326	16.0257	16.8476	15.7993	15.7999	17.3222	15.67	16.9458	16.9082	15.9535	12.1868	16.5106	16.1076	16.8589			0.0469731	-0.0820513	-0.132153	0.897484	1.05852
Q91XE0	GLYAT_MOUSE Glycine N-acyltransferase OS=Mus musculus OX=10090 GN=Glyat PE=1 SV=1	22	19	20.1309	20.3687	20.0389	20.447	20.3187	20.3585	19.7338	20.4339	20.3536	20.215	20.5251	19.9672	19.9435	20.0391	19.8781	20.3487	20.2181	20.3489	20.3382			0.206943	-0.0819204	-0.510248	0.620951	1.05843
P99026	PSB4_MOUSE Proteasome subunit beta type-4 OS=Mus musculus OX=10090 GN=Psmb4 PE=1 SV=1	7	7	18.3933	16.5016	17.7862	17.9234	18.1147	17.6379	17.0775	18.0051	17.4213	17.6598	17.5402	17.3998	18.2126	17.3808	15.9525	17.1057	18.1967	17.6919	17.7708			0.0865877	-0.0818278	-0.234614	0.819242	1.05836
P28063	PSB8_MOUSE Proteasome subunit beta type-8 OS=Mus musculus OX=10090 GN=Psmb8 PE=1 SV=2	6	6	12.4744	15.4947	13.9989	13.5954	12.7833	13.3864	16.0671	14.021	15.3993	13.489	13.6243	14.2651	13.826	12.7028	15.4341	14.1245	14.0255	15.9239	15.6908			0.037056	-0.0807852	-0.105307	0.918214	1.05759
Q80UM7	MOGS_MOUSE Mannosyl-oligosaccharide glucosidase OS=Mus musculus OX=10090 GN=Mogs PE=1 SV=1	13	13	16.6253	17.0561	17.1567	17.5162	17.1081	16.5302	16.9697	16.8178	17.0312	16.9669	17.1172	17.1761	17.1297	15.7246	17.2185	16.9426	17.3123	17.122	16.7537			0.175607	-0.0799101	-0.442693	0.66741	1.05695
A2AN08	UBR4_MOUSE E3 ubiquitin-protein ligase UBR4 OS=Mus musculus OX=10090 GN=Ubr4 PE=1 SV=1	7	7	12.8012	15.2564	14.8358	14.3056	12.8101	13.2618	14.6129	13.2389	14.9412	15.2885	15.2568	15.6773	14.9514	14.0059	15.5622	14.4351	15.2695	15.0057	12.4379			0.0380225	-0.079215	-0.107947	0.916173	1.05644
P62281	RS11_MOUSE 40S ribosomal protein S11 OS=Mus musculus OX=10090 GN=Rps11 PE=1 SV=3	10	10	17.7741	18.4741	17.856	17.7684	17.8646	17.8889	18.7703	17.3448	18.1344	18.5885	17.9186	18.7457	18.2099	17.5064	18.8493	18.6206	18.2519	18.9123	18.1787			0.0937191	-0.0790876	-0.252326	0.8059	1.05635
Q9QYY9	ADH4_MOUSE All-trans-retinol dehydrogenase [NAD(+)] ADH4 OS=Mus musculus OX=10090 GN=Adh4 PE=1 SV=4	6	5	16.0233	14.7885	14.6332	15.1014	16.7412	16.7385	14.8537	15.2432	13.3134	14.3601	15.6641	15.0295	16.1883	16.9302	14.6025	14.1262	13.9684	12.7276	13.0897			0.0407294	-0.0789103	-0.115312	0.91048	1.05622
P52479	UBP10_MOUSE Ubiquitin carboxyl-terminal hydrolase 10 OS=Mus musculus OX=10090 GN=Usp10 PE=1 SV=3	8	8	16.8658	15.737	17.0671	16.5969	16.4308	17.2932	17.0993	16.303	15.8574	16.2616	16.9145	16.9582	16.8871	16.0662	16.8479	16.5985	17.2276	16.7059	15.32			0.0823307	-0.0783868	-0.223941	0.827312	1.05584
O55234	PSB5_MOUSE Proteasome subunit beta type-5 OS=Mus musculus OX=10090 GN=Psmb5 PE=1 SV=3	11	11	17.4022	17.4813	17.014	17.2368	16.7666	16.4384	18.018	16.6141	18.0644	17.9428	17.1759	18.1399	17.2753	16.2141	17.7416	17.5025	17.3418	17.5501	17.2724			0.0690964	-0.0782562	-0.190262	0.852911	1.05574
Q9Z2W0	DNPEP_MOUSE Aspartyl aminopeptidase OS=Mus musculus OX=10090 GN=Dnpep PE=1 SV=2	9	9	17.3941	16.4767	17.123	16.9699	16.8727	16.6664	17.3809	16.4315	17.4806	17.4782	16.7142	17.6791	17.1328	12.9514	16.9581	16.3626	16.9413	17.3497	17.0338			0.0962289	-0.0769412	-0.258511	0.801256	1.05478
Q7TMF3	NDUAC_MOUSE NADH dehydrogenase [ubiquinone] 1 alpha subcomplex subunit 12 OS=Mus musculus OX=10090 GN=Ndufa12 PE=1 SV=2	7	7	16.818	17.963	17.4027	17.5803	17.3009	16.8526	17.3925	17.6893	17.9838	17.0887	17.9731	17.3806	16.3008	14.188	18.0121	17.2344	16.8449	17.2246	16.7357			0.101403	-0.0767458	-0.271183	0.791766	1.05464
Q91VT4	CBR4_MOUSE Carbonyl reductase family member 4 OS=Mus musculus OX=10090 GN=Cbr4 PE=1 SV=2	8	8	17.3269	17.4156	17.8059	18.0954	15.6671	17.6498	17.2971	17.958	18.0237	17.7566	18.2481	17.6362	17.324	18.4139	17.7448	17.4917	17.4634	17.9301	18.009			0.0584469	-0.0763276	-0.162585	0.874084	1.05433
O88962	CP8B1_MOUSE 7-alpha-hydroxycholest-4-en-3-one 12-alpha-hydroxylase OS=Mus musculus OX=10090 GN=Cyp8b1 PE=1 SV=1	9	8	16.4607	16.9749	16.5525	17.5804	15.4962	15.5735	16.1223	16.0464	17.7219	16.6626	18.258	17.185	16.2536	13.5633	17.4887	16.7373	14.9442	17.4267	16.3512			0.0447961	-0.0757791	-0.126304	0.901995	1.05393
Q8BGH2	SAM50_MOUSE Sorting and assembly machinery component 50 homolog OS=Mus musculus OX=10090 GN=Samm50 PE=1 SV=1	14	14	18.2278	18.055	18.4681	18.3782	18.372	18.1728	18.544	18.1287	18.4255	18.2355	18.5551	18.1218	18.2336	19.3123	18.1071	18.1399	17.7185	18.6139	18.619			0.271088	-0.0756554	-0.641398	0.535688	1.05384
Q3ULD5	MCCB_MOUSE Methylcrotonoyl-CoA carboxylase beta chain, mitochondrial OS=Mus musculus OX=10090 GN=Mccc2 PE=1 SV=1	22	22	17.3295	17.5023	17.3072	17.6169	17.6122	17.1402	17.516	17.3124	17.485	17.4688	17.4607	17.4857	17.1519	16.252	17.8197	18.0432	16.996	17.5773	17.7977			0.356704	-0.0756421	-0.804453	0.439841	1.05383
Q07076	ANXA7_MOUSE Annexin A7 OS=Mus musculus OX=10090 GN=Anxa7 PE=1 SV=2	10	10	16.9023	17.5286	16.6748	17.8402	18.1679	16.888	17.4534	17.1051	16.8449	16.6715	16.0976	16.9288	17.6331	16.2649	16.4064	16.7269	16.3873	16.9245	17.0794			0.0693068	-0.075584	-0.190803	0.852498	1.05379
O08529	CAN2_MOUSE Calpain-2 catalytic subunit OS=Mus musculus OX=10090 GN=Capn2 PE=1 SV=4	8	8	16.9435	16.1617	16.5045	17.8664	17.7379	14.9415	16.027	16.7821	17.0509	16.5087	15.7201	16.8711	17.6482	13.3852	16.2019	16.0233	17.3787	16.857	16.609			0.0466482	-0.0751667	-0.131282	0.898156	1.05348
Q6ZWN5	RS9_MOUSE 40S ribosomal protein S9 OS=Mus musculus OX=10090 GN=Rps9 PE=1 SV=3	13	13	17.8469	17.9224	18.1104	18.092	17.8254	17.7211	18.3236	17.4884	18.0693	18.2543	18.2799	18.2616	18.0224	17.5393	18.2242	18.5262	18.3616	18.2054	17.8376			0.164743	-0.0751599	-0.418657	0.684316	1.05348
P28660	NCKP1_MOUSE Nck-associated protein 1 OS=Mus musculus OX=10090 GN=Nckap1 PE=1 SV=2	4	4	15.4354	17.0449	16.2959	16.2593	15.5364	15.3797	16.6987	15.9789	16.4693	16.6488	16.8385	17.1848	16.6486	13.475	16.6434	15.6789	17.0334	16.6593	14.7359			0.0616816	-0.0739415	-0.171048	0.867598	1.05259
P68033	ACTC_MOUSE Actin, alpha cardiac muscle 1 OS=Mus musculus OX=10090 GN=Actc1 PE=1 SV=1;sp	23	1	21.094	21.9086	21.6024	21.0228	21.4695	21.9913	21.1793	22.406	21.6887	21.4916	21.3015	21.9206	21.2814	21.2227	21.6622	22.0196	21.6516	21.0991	21.9447			0.0936949	-0.0729092	-0.252266	0.805944	1.05184
P49586	PCY1A_MOUSE Choline-phosphate cytidylyltransferase A OS=Mus musculus OX=10090 GN=Pcyt1a PE=1 SV=1;sp	4	4	15.6935	15.4586	14.9536	15.7915	15.592	15.3911	15.6756	15.3214	15.4595	14.9588	15.3232	15.4584	15.6049	13.1097	16.0337	15.3975	15.1544	15.6816	15.5483			0.155619	-0.072725	-0.398208	0.698845	1.0517
O55111	DSG2_MOUSE Desmoglein-2 OS=Mus musculus OX=10090 GN=Dsg2 PE=1 SV=3	7	7	15.9929	16.4023	16.2112	15.2792	15.967	16.1507	16.8726	16.1364	16.247	16.6695	16.3588	16.7872	16.4307	12.2637	16.7059	16.5902	16.838	16.1659	12.2327			0.0897677	-0.0720941	-0.242538	0.813265	1.05124
Q9DBP5	KCY_MOUSE UMP-CMP kinase OS=Mus musculus OX=10090 GN=Cmpk1 PE=1 SV=1	7	7	17.1899	17.8715	17.1305	17.511	18.0191	17.3446	17.8175	17.8149	16.8636	17.0743	17.1792	17.5981	17.3165	17.5537	17.8108	17.1148	16.6602	17.1027	17.9579			0.103449	-0.0718477	-0.276165	0.788045	1.05106
Q03265	ATPA_MOUSE ATP synthase subunit alpha, mitochondrial OS=Mus musculus OX=10090 GN=Atp5f1a PE=1 SV=1	35	34	23.1466	23.1135	23.0383	23.5236	23.2201	23.2825	22.6282	23.6647	23.0941	23.1497	23.2765	22.6969	22.9308	23.2175	22.5047	22.8992	23.2248	23.2146	23.6663			0.135049	-0.0712418	-0.351177	0.732742	1.05062
P97493	THIOM_MOUSE Thioredoxin, mitochondrial OS=Mus musculus OX=10090 GN=Txn2 PE=1 SV=1	2	2	14.592	16.2646	15.5506	14.3645	15.3965	15.8978	15.9588	16.3707	14.8784	15.288	16.5886	15.1157	15.3605	13.6129	15.885	14.8123	15.0567	15.1433	15.2485			0.0507072	-0.0708128	-0.142129	0.889801	1.05031
Q9CR21	ACPM_MOUSE Acyl carrier protein, mitochondrial OS=Mus musculus OX=10090 GN=Ndufab1 PE=1 SV=1	5	5	17.3773	18.051	17.8271	16.4638	17.6575	18.3957	18.2573	17.5594	17.7949	17.993	18.3952	17.8829	17.694	17.0589	18.3248	17.5576	17.2702	17.9355	17.6542			0.0694101	-0.0704293	-0.191069	0.852295	1.05003
Q921X9	PDIA5_MOUSE Protein disulfide-isomerase A5 OS=Mus musculus OX=10090 GN=Pdia5 PE=1 SV=1	17	16	16.9683	17.6477	17.1682	18.1516	17.231	16.8466	17.3359	17.7106	17.3332	17.1592	16.9623	17.2485	17.4103	15.9021	17.6884	16.8225	17.3644	17.5482	17.0369			0.101547	-0.0695968	-0.271533	0.791504	1.04942
Q9R0A0	PEX14_MOUSE Peroxisomal membrane protein PEX14 OS=Mus musculus OX=10090 GN=Pex14 PE=1 SV=1	7	7	15.4169	15.3846	16.1006	15.8838	15.7389	14.8743	16.2119	15.7444	15.8958	15.8048	15.1314	16.0419	16.1885	14.0689	16.7549	15.9528	15.6181	15.6437	15.4776			0.0904241	-0.0690143	-0.244168	0.812037	1.049
Q6Q899	DDX58_MOUSE Antiviral innate immune response receptor RIG-I OS=Mus musculus OX=10090 GN=Ddx58 PE=1 SV=2	11	10	15.8834	15.7991	16.5396	15.9032	16.4317	15.6061	17.028	13.9258	17.1823	16.5265	15.8655	16.8182	17.2027	17.3971	17.5499	17.0486	17.2624	16.0749	16.2654			0.0403082	-0.0689944	-0.114169	0.911364	1.04899
Q9DCW4	ETFB_MOUSE Electron transfer flavoprotein subunit beta OS=Mus musculus OX=10090 GN=Etfb PE=1 SV=3	15	15	20.0829	19.4921	19.8931	20.5159	20.2692	20.0558	18.8923	20.3857	19.8251	19.6639	19.9049	19.5123	19.6468	20.8022	19.26	20.1149	19.1727	19.6726	20.7364			0.0812849	-0.0689557	-0.221307	0.829307	1.04896
[truncated: 1,031 more rows]

## Sheet: Proteomics APAP vs siCnnm4
				Control			APAP									APAP + CNNM4
[truncated: 2,237 more rows]

## Sheet: Supp Figure 2
Supp Figure 2A

[truncated: 8 more sheets: Supp Figure 3, Supp Figure 4, Supp Figure 5, Supp Figure 6, Supp Figure 7, Supp Figure 8, Supp Figure 9, Supp Figure 10]
